# Supplementary material for: 1,2,4,5-Tetrazine-tethered probes for fluorogenically imaging superoxide in live cells with ultrahigh specificity
Source: Nat Commun. 2023 Mar 14;14:1401. doi: 10.1038/s41467-023-37121-8 (PMC10014963; doi:10.1038/s41467-023-37121-8)
Supplement: Supplementary file 4 — Supplementary Data 1 [file 41467_2023_37121_MOESM4_ESM.xlsx]

## Sheet: Sheet1
NO.	CAS	Name	Inhibition Rate (%)	SD
1	481-29-8	Epiandrosterone	-57.1999	9.38469
2	568-73-0	Tanshinone I	-4.61517	33.6782
3	65914-17-2	Piceid	-7.71071	26.7316
4	566-88-1	5alpha-Cholestan-3-one	63.6887	10.3452
5	300-08-3	Arecoline HBr	-9.74183	38.44
6	7585-39-9	Beta-Cyclodextrin	-53.1986	12.0419
7	490-79-9	Gentisic acid	-13.2472	25.9081
8	585-99-9	Melibiose	-47.783	23.8795
9	434-13-9	Lithocholic acid	-20.323	9.2113
10	537-73-5	Isoferulic acid	-22.4669	0.374443
11	138-59-0	Shikimic Acid	17.2862	18.5267
12	16373-93-6	2'-Deoxyadenosine monohydrate	6.14008	8.15803
13	2934-97-6	Tetrahydropalmatine	42.236	5.04545
14	83-44-3	Deoxycholic acid	-3.6931	11.9824
15	512-04-9	Diosgenin	25.0825	3.78485
16	627-77-0	Citrulline	3.46686	7.06012
17	20830-75-5	Digoxin	-32.3148	8.57732
18	6559-91-7	4'-Demethylepipodophyllotoxin	-11.138	5.9672
19	2468-21-5	Catharanthine	-2.96819	3.09349
20	577-85-5	3-Hydroxyflavone	-8.61881	17.4025
21	27548-93-2	Baccatin III	-12.8516	15.4789
22	526-99-8	Mucic Acid	-8.08723	15.3934
23	75330-75-5	Lovastatin	N/A	N/A
24	32854-75-4	Lappaconitine	1.98225	14.9185
25	6080-33-7	Sinomenine hydrochloride	N/A	N/A
26	11024-24-1	Digitonin	-9.80157	24.8138
27	7689-03-04	(+)-Camptothecin	2.04982	19.3063
28	66-84-2	Glucosamine hydrochloride	-24.6417	3.03724
29	86-51-1	o-Veratraldehyde	-19.8766	5.15157
30	1953-06-05	Cortisone	N/A	N/A
31	148-72-1	Pilocarpine nitrate	-14.9068	24.4408
32	17912-87-7	Myricetrin	34.4625	2.71012
33	77-95-2	Quinic acid	-82.7046	7.51162
34	642-71-7	3,4,5-Trimethoxyphenol	-4.04305	13.4426
35	21593-77-1	S-allyl-L-cysteine	4.91084	11.9351
36	72-48-0	Alizarin	-5.65083	28.9486
37	1405-87-4	Bacitracin	N/A	N/A
38	26904-64-3	Oxysophocarpine	-9.71367	6.69691
39	90-50-6	3,4,5-Trimethoxycinnamic acid	-26.9973	22.9842
40	564-20-5	Sclareolide	-13.3145	18.4234
41	83-79-4	Rotenone	3.39473	14.232
42	469-77-2	Spiculisporic Acid	0.783317	14.0855
43	20283-92-5	Rosmarinic acid	-66.0111	15.8061
44	4871-97-0	Curcumol	-89.8842	13.0627
45	18524-94-2	Loganin	-29.3734	18.924
46	78214-33-2	Ginsenoside Rh2	-16.9408	33.0798
47	343-27-1	Harmine hydrochloride	N/A	N/A
48	20736-09-8	Saikosaponin A	N/A	N/A
49	134418-28-3	Dehydroandrographolide	33.4214	9.98478
50	128-57-4	Sennoside B	N/A	N/A
51	16830-15-2	Asiaticoside	21.799	9.35356
52	545-47-1	Lupeol	20.1708	14.3327
53	58546-56-8	Schisantherin A	N/A	N/A
54	27409-30-9	Picroside I	42.394	12.9219
55	5986-55-0	Patchouli alcohol	-26.6585	80.6229
56	970-74-1	Epigallocatechin	N/A	N/A
57	20977-05-3	Sodium Aescinate	-30.2335	27.0887
58	7770-78-7	Arctigenin	29.0781	10.3445
59	114-49-8	Scopolamine HBr	50.8663	10.7801
60	20362-31-6	Arctiin	-16.0317	8.28763
61	2415-24-9	Catalpol	-2.58944	6.33025
62	152-95-4	Sophoricoside	-32.3427	9.8414
63	34157-83-0	Celastrol	N/A	N/A
64	315-22-0	Monocrotaline	-8.90892	17.1709
65	29031-19-4	Glucosamine sulfate	-16.2639	13.5632
66	489-32-7	Icariin	-16.4381	15.7285
67	7432-28-2	Schisandrin	-13.5347	14.4984
68	485-49-4	(+)-Bicuculline	-1.00909	17.7466
69	6902-91-6	Germacrone	4.15512	8.75498
70	6902-77-8	Genipin	-19.7829	20.3768
71	13114-29-9	Sodium Demethylcantharidate	N/A	N/A
72	53956-04-0	Monoammonium glycyrrhizinate	17.559	17.7594
73	551-15-5	Liquiritin	11.6397	7.45793
74	1124-11-4	Tetramethylpyrazine	-6.195	32.9962
75	70288-86-7	Ivermectin	N/A	N/A
76	4449-51-8	Cyclopamine	-27.759	14.2281
77	1257-08-5	(-)-Epicatechin gallate	-6.44047	13.3695
78	529-59-9	Genistin	15.167	21.7989
79	115939-25-8	Salvianolic acid B	-31.4205	6.63111
80	507-70-0	Borneol	23.9261	15.9424
81	42553-65-1	Crocin	36.7484	11.5989
82	78432-77-6	Deacetyltaxol	N/A	N/A
83	52705-93-8	Ginsenoside Rd	23.1841	13.827
84	83-48-7	Stigmasterol	38.8263	6.62973
85	66575-29-9	Forskolin	5.49431	11.8315
86	102518-79-6	(-)-Huperzine A (HupA)	30.3549	11.6939
87	17306-46-6	Rhoifolin	39.2739	14.1378
88	522-12-3	Quercitrin	54.2325	8.53211
89	4460-86-0	Asarylaldehyde	55.2348	11.4263
90	522-97-4	Tetrahydroberberine THB	46.7174	5.66695
91	11041-94-4	Demethyl	28.5681	8.23488
92	83-46-5	Beta-Sitosterol	47.2431	10.6153
93	13422-55-4	Methylcobalamin	64.7207	3.87102
94	5289-74-7	Ecdysterone	-2.79339	8.05286
95	327-97-9	Chlorogenic Acid	16.1106	9.6835
96	478-01-3	Nobiletin	-31.0195	2.40704
97	38183-03-8	7,8-Dihydroxyflavone	72.293	4.89152
98	94987-08-3	Gypenoside XLIX	4.32102	13.3769
99	635-65-4	Bilirubin	-30.4904	3.37793
100	303-98-0	Coenzyme Q10 (CoQ10)	18.6063	9.84352
101	490-46-0	Epicatechin	46.3309	2.3007
102	30636-90-9	(20S)-Protopanaxadiol	24.921	4.02273
103	481-42-5	Plumbagin	N/A	N/A
104	40246-10-4	Glycitin	28.1168	5.2822
105	28978-02-1	Pectolinarin	43.0307	23.9587
106	528-50-7	D-Cellobiose	17.0164	4.89643
107	533-87-9	Aleuritic Acid	20.196	11.331
108	304-21-2	Harmaline	26.9995	20.8825
109	90-24-4	Xanthoxyline	12.4324	15.861
110	152-58-9	Cortodoxone	43.2402	1.73962
111	2068-78-2	Vincristine sulfate	-9.1197	7.67658
112	20702-77-6	Neohesperidin Dihydrochalcone (Nhdc)	-21.5371	2.51102
113	491-80-5	Biochanin A	-19.1888	8.47134
114	1977-06-05	Gibberellic acid	3.08236	7.14665
115	1448-36-8	Methyl Cholate	N/A	N/A
116	1405-97-6	Gramicidin	11.4799	5.28641
117	2182-14-1	Vindoline	8.80187	6.95659
118	18916-17-1	Naringin dihydrochalcone	N/A	N/A
119	487-06-9	Citropten	N/A	N/A
120	34369-07-8	Adenosine disodium triphosphate	8.3777	11.3382
121	1139-30-6	Caryophyllene oxide	1.91986	9.14198
122	80-97-7	Dihydrocholesterol	19.8376	9.83409
123	68-94-0	6-Hydroxypurine	-30.544	14.2641
124	90-47-1	Xanthone	-24.7295	6.30919
125	652-37-9	Theophylline-7-acetic acid	44.7015	8.02652
126	83-72-7	Lawsone	29.225	15.1052
127	2079-89-2	3-Aminopropionitrile fumarate	N/A	N/A
128	1264-72-8	Colistin sulfate	3.79015	1.33341
129	115-53-7	Sinomenine	56.2872	3.65989
130	501-97-3	Phloretic acid	-9.35623	2.74356
131	525-82-6	Flavone	-17.4101	13.5412
132	475-31-0	Glycocholic acid	5.08718	2.90767
133	3943-97-3	Methyl 4-hydroxycinnamate	9.56805	5.51497
134	32986-56-4	Tobramycin	5.48397	1.74036
135	10094-58-3	D-Stachyose tetrahydrate	-8.59122	1.62149
136	19685-09-7	10-Hydroxycamptothecin	5.11526	3.70499
137	18835-59-1	3,5-Diiodotyrosine Dihydrate	N/A	N/A
138	13110-96-8	5-Acetylsalicylic acid	N/A	N/A
139	480-66-0	Phloracetophenone	N/A	N/A
140	87-79-6	L(-)-sorbose	N/A	N/A
141	125-46-2	Usnic Acid	6.91312	5.01146
142	57-87-4	Ergosterol	N/A	N/A
143	102040-03-9	Tubeimoside I	N/A	N/A
144	52286-74-5	Ginsenoside Rg2	19.5467	11.9108
145	88901-36-4	Mogroside V	18.5154	0.790234
146	502-65-8	Lycopene	1.35605	2.77582
147	38748-32-2	Triptolide (PG490)	N/A	N/A
148	510-30-5	Echinocystic acid	-18.0567	4.71622
149	42719-32-4	Pedunculoside	14.3018	10.5615
150	473-98-3	Betulin	2.64411	7.63325
151	6429-04-05	Tetrahydropapaverine hydrochloride	0.589318	5.83286
152	472-61-7	Astaxanthin	-121.586	10.7353
153	6138-23-4	D-(+)-Trehalose dihydrate	8.88915	3.16239
154	1424-00-6	Mesterolone	-8.24353	5.08474
155	514-10-3	Abietic Acid	-4.3083	4.85456
156	487-03-6	Harmol	-44.1429	8.31921
157	82854-37-3	Echinacoside	2.27626	8.93861
158	76822-21-4	Danshensu	13.6032	6.95275
159	436-77-1	(+)-Fangchinoline	N/A	N/A
160	56293-29-9	Aloperine	-19.3288	6.34601
161	58543-16-1	Rebaudioside A	-21.3177	7.73843
162	107-43-7	Betaine	25.4814	9.20399
163	475-67-2	S-Isocorydine(+)	22.5926	13.7974
164	299-39-8	Sparteine sulfate	19.2586	9.68574
165	477-43-0	Dehydrocostus Lactone	N/A	N/A
166	131740-09-5	Flavopiridol (Alvocidib) hydrochloride	N/A	N/A
167	28351-05-5	TRIACONTANOL	15.9337	5.80053
168	521-12-0	Drostanolone Propionate	-21.3287	11.8402
169	21082-33-7	Orcinol glucoside	0.267685	3.5262
170	15291-76-6	Ginkgolide C	-4.84526	5.80241
171	34540-22-2	Madecassoside	-1.80466	8.41653
172	82508-31-4	Pseudolaric Acid B	N/A	N/A
173	38899-05-7	N-Sulfo-glucosamine sodium salt	-2.21856	13.5465
174	65666-07-1	Silymarin	-7.73482	3.18044
175	2447-54-3	Sanguinarine	N/A	N/A
176	71610-00-9	Cephalomannine	N/A	N/A
177	8002-43-5	L-α-Phosphatidylcholine	-85.2097	28.1649
178	8006-54-0	Lanolin	-2.82652	10.7623
179	6147-11-01	Mangostin	-27.8375	13.1664
180	63223-86-9	Ginsenoside Rh1	11.5232	6.26947
181	28957-04-2	Rubescensin A	N/A	N/A
182	33570-04-6	Bilobalide	17.2138	3.52472
183	486-84-0	HARMANE	12.7373	3.37126
184	56038-13-2	Sucralose	18.6706	4.75035
185	465-21-4	Bufalin	5.33055	5.33823
186	39524-08-8	Asperosaponin Ⅵ	-1.53825	16.0093
187	34080-08-5	Protopanaxatriol	-4.44999	5.06593
188	31282-04-9	Hygromycin B	-9.46953	9.64764
189	489-84-9	Guaiazulene	5.7662	7.09991
190	56-85-9	L-Glutamine	-6.25115	3.63587
191	19408-46-9	Kasugamycin hydrochloride	8.36112	5.90369
192	121-33-5	Vanillin	13.9365	8.47221
193	53003-10-4	Salinomycin	15.5619	3.21242
194	553-12-8	Protoporphyrin IX	N/A	N/A
195	126-19-2	Sarsasapogenin	-7.708	8.5428
196	51-45-6	Histamine	28.5333	3.08287
197	15291-75-5	Ginkgolide A	10.0563	15.2797
198	481-53-8	Tangeretin	N/A	N/A
199	64439-81-2	Hydroxy Camptothecine	N/A	N/A
200	5392-40-5	Citral	7.03453	20.3579
201	11032-49-8	Menatetrenone	12.4103	13.7295
202	1994-07-05	Synephrine	9.096	9.25403
203	17388-39-5	Swertiamarin	6.05007	6.37277
204	487-41-2	Forsythin	-52.4823	25.5989
205	442-51-3	Harmine	-34.9183	5.32434
206	68-26-8	Vitamin A	-4.31132	5.99916
207	28643-80-3	Nigericin sodium salt	-21.5148	18.0763
208	15291-77-7	Ginkgolide B	7.54651	5.39055
209	4429-63-4	TABERSONINE	1.52719	3.05165
210	519-23-3	Ellipticine	N/A	N/A
211	131-48-6	N-Acetylneuraminic acid	0.818318	5.21835
212	1617-90-9	Vincamine	18.745	2.70769
213	69659-80-9	Tanshinone IIA-sulfonic sodium	18.9105	2.4471
214	24280-93-1	Mycophenolic acid	3.59	10.8239
215	70674-90-7	Catharanthine sulfate	-4.45742	10.331
216	12650-88-3	Lysozyme	16.568	9.42381
217	51-67-2	Tyramine	5.10881	10.3389
218	32981-86-5	10-Deacetylbaccatin III	12.2738	6.6189
219	107668-79-1	Bulleyaconi cine A	11.9331	2.04633
220	33069-62-4	Paclitaxel	N/A	N/A
221	104987-12-4	Ascomycin (FK520)	N/A	N/A
222	150-86-7	PHYTOL	4.28904	11.8522
223	18883-66-4	Streptozocin	N/A	N/A
note	N/A means that excessive drug toxicity leads to massive cell death
