# Supplementary material for: 1,2,4,5-Tetrazine-tethered probes for fluorogenically imaging superoxide in live cells with ultrahigh specificity
Source: Nat Commun. 2023 Mar 14;14:1401. doi: 10.1038/s41467-023-37121-8 (PMC10014963; doi:10.1038/s41467-023-37121-8)
Supplement: Supplementary file 5 — Supplementary Data 2 [file 41467_2023_37121_MOESM5_ESM.xlsx]

## Sheet: Sheet1
Summarization on various detection methods for superoxide ion
Detection Method	Probe Structure	lex/lem (nm)	LOD	Application	Limitation	Ref. (DOI)
Mechanism 1 to identify superoxide ion: Proton abstraction
Fluorescence and HPLC		510/595	ND	Detecting O2• - in vivo and in vitro	Intercalate into DNA and double-stranded RNA to cause interference; fluorescence of E+ and 2-OH-E+ overlaps; not selective over ONOO- and .OH; HE can increase the O2• - dismutation rates toward H2O2, leading to an imprecise quantitative evaluation of O2• -	10.1038/nprot.2007.473 (2008)
Fluorescence and HPLC		510/595	ND	Detecting O2• - in mitochondrial		10.1038/nprot.2007.473 (2008)
Fluorescence and HPLC		566/638	ND			10.1016/j.chembiol.2017.08.003 (2017)
Fluorescence and HPLC		479/597	ND			10.1016/j.freeradbiomed.2012.09.018 (2013).
Two-Photon Fluorescence		485 or 800/559	1.63 nM	RAW264.7 treated with PMA	Not mentioned in the original report	10.1111/j.1742-4658.2007.05720.x (2007)
Two-Photon Fluorescence		483 or 800/512	9.5 nM	Detecting O2• - in mitochondrial	Not mentioned in the original report	10.1021/ac402409m (2013)
Fluorescence		535-750/560-830	ND	Imaging O2• - in cell and tissue,	Interference from hydroxyl radical	10.1002/anie.200804851 (2009)
Mechanism 2 to identify superoxide ion: Caffeyl oxidation
One-photon (OP) /two-photon (TP) imaging		491 or 800/515	2.3 nM	Reversible probe, imagimg O2• - levels in cell and mice with liver IR	Not mentioned in the original report	10.1021/ja408524j (2013)
Two-Photon Fluorescence		370 or 800/495	21.5 nM	Imaging O2• - in brains of mouse with depression	Not mentioned in the original report	10.1021/jacs.0c09576 (2020)
Mechanism 3 to identify superoxide ion: Nucleophilic substitution
Fluorescence		505/554	0.1 pM	Imaging O2• - in human Jurkat T cells stimulated by butyric acid	Unstable in the physiological environmen (Fe2+, water, GSH)	10.1002/chem.200600522 (2007)
Fluorescence		509/534	23 nm	Imaging O2• - in intact live zebrafish embryos	Not mentioned in the original report	10.1021/jacs.5b01881 (2015)
Two-Photon Fluorescence		365 or 800/500	1 nm	Deep-tissue imaging depth of -150 μm	Not mentioned in the original report	10.1016/j.snb.2017.04.041 (2017)
Fluorescence		600/730 or 790	10 μM	Ratiometric NIR fluorescent probe that real-time imaging O2• - in liver of I/R mice injure	Not mentioned in the original report	10.1016/j.biomaterials.2017.11.039 (2018)
Fluorescence		490/530	4.6 pM	Imaging superoxide in Macrophage	Unstable in the physiological environmen (Fe2+, water, GSH)	10.1002/chem.200600497 (2007)
Mechanism 4 to identify superoxide ion : One-Electron Transfer
UV-Vis	Nitro Blue Tetrazolium Reduction	NBT+ 405nm/MF+ 530 nm	ND	Detecting O2• - in solutions or cells containing NBT deposits	Potential artifacts; limitated application scope	10.1021/j100445a006 (2002)
UV-Vis	Cytochrome c Reduction	550 nm	ND	Measure O2• -generation by various enzymes, whole cells, and vascular tissues.	Limitated application scope	10.1080/21678421.2017.1376513 (2017)
Mechanism 5 to identify superoxide ion : Vibrational Spectroscopy
Raman	-	-	ND	Detecting O2• -and studying the related enzymes in biological systems.	The main limit of the Raman detection method is the extremely short lifetime of O2• - species	10.1016/j.vibspec.2012.06.003 (2012)
Fourier Transform Infrared Spectroscopy.	-	-	ND	In situ analysis of adsorbed species and surface reactions.	Influential factors: different IR instruments, pH, or solvent	10.1016/j.vibspec.2012.06.003 (2012)
Electron Spin Resonance and Spin Trapping		-	ND	Detecting O2• - in vitro and in vivo models	Expensive instrumentation, low sensitivity and selectivity with respect to other radicals present, low rate constants for spin trapping, low adduct stability, and lack of spin trap specificity	10.1016/0003-9861(80)90323-9(1980) 10.1006/abio.1997.2067 (1997)
ND: not determined
