# Supplementary material for: 1,2,4,5-Tetrazine-tethered probes for fluorogenically imaging superoxide in live cells with ultrahigh specificity
Source: Nat Commun. 2023 Mar 14;14:1401. doi: 10.1038/s41467-023-37121-8 (PMC10014963; doi:10.1038/s41467-023-37121-8)
Supplement: Supplementary file 7 — Source Data [file 41467_2023_37121_MOESM7_ESM.zip]

Archive with 4 entries (3 files):
- Source Data/
- Source Data/Source blots.docx
- Source Data/Source data for figures in the ESI.xlsx
- Source Data/Source data for figures in the main article.xlsx
