# Supplementary material for: 1,2,4,5-Tetrazine-tethered probes for fluorogenically imaging superoxide in live cells with ultrahigh specificity
Source: Nat Commun. 2023 Mar 14;14:1401. doi: 10.1038/s41467-023-37121-8 (PMC10014963; doi:10.1038/s41467-023-37121-8)
Supplement: Supplementary file 7 — Source Data [file 41467_2023_37121_MOESM7_ESM.zip › Source Data/Source data for figures in the ESI.xlsx]

## Sheet: Fig S1
R.Time (min)	Intensity	R.Time (min)	Intensity				Absolute Intensity		Absolute Intensity
	Tz1		Tz1+KO2			m/z (Tz1)	Intensity	m/z (Tz1+KO2)	Intensity
0	0	0	0			100.25	9467	100.35	4302
0.01067	0	0.01067	0			101.4	15691	101.4	7018
0.02133	0	0.02133	0			102.45	12763	102.4	8589
0.032	0	0.032	0			103.5	3334	103.6	1056
0.04267	0	0.04267	0			104.4	4804	104.6	209
0.05333	0	0.05333	0			105.5	1763	105.5	5676
0.064	0	0.064	0			106.2	1831	106.55	2359
0.07467	0	0.07467	0			107	591	107.55	565
0.08533	0	0.08533	0			107.6	2260	108.3	327
0.096	0	0.096	0			108.55	3809	109.3	1215
0.10667	-3554	0.10667	2304			109.5	1459	110.2	148
0.11733	-7835	0.11733	5535			110.35	1603	111.45	5151
0.128	-11999	0.128	8378			111.65	7454	112.4	79
0.13867	-15869	0.13867	10363			112.4	3947	113.2	533
0.14933	-19355	0.14933	11106			113.15	3384	113.8	491
0.16	-22449	0.16	10114			114.55	400	114.6	254
0.17067	-25120	0.17067	7409			115.4	3976	115.4	3421
0.18133	-27430	0.18133	3678			116.45	1941	116.55	1275
0.192	-29431	0.192	-310			117.9	4114	117.35	1706
0.20267	-31117	0.20267	-4141			119.4	7342	118.3	132
0.21333	-32519	0.21333	-7732			120.45	1892	119.4	11006
0.224	-33721	0.224	-10990			121.35	3177	120.3	198
0.23467	-34721	0.23467	-13992			122.4	1240	121.25	1147
0.24533	-35549	0.24533	-16675			123.35	10704	121.7	521
0.256	-36226	0.256	-19087			124.05	2214	122.5	2941
0.26667	-36800	0.26667	-21186			125.1	715	123.3	6823
0.27733	-37264	0.27733	-23049			125.9	211	124.4	195
0.288	-37618	0.288	-24708			126.7	2037	125.6	708
0.29867	-37896	0.29867	-26119			127.35	1186	126.5	415
0.30933	-38100	0.30933	-27334			128.35	3134	127.45	950
0.32	-38271	0.32	-28403			129.2	272	128.45	1540
0.33067	-38397	0.33067	-29324			130.5	18949	129.4	4972
0.34133	-38483	0.34133	-30116			131.4	12428	130.5	5885
0.352	-38570	0.352	-30822			132.45	1904	131.4	5615
0.36267	-38627	0.36267	-31391			133.35	13549	132.35	871
0.37333	-38673	0.37333	-31894			134.55	3874	133.4	4294
0.384	-38692	0.384	-32346			135.4	1260	134.4	1314
0.39467	-38720	0.39467	-32734			136.4	9427	135.3	1873
0.40533	-38716	0.40533	-33065			137.4	1423	136.25	1926
0.416	-38709	0.416	-33369			138.25	10203	137.55	927
0.42667	-38668	0.42667	-33601			139.35	1715	138.25	973
0.43733	-38648	0.43733	-33788			140.15	985	139.3	1139
0.448	-38605	0.448	-33944			141.45	3439	140.2	538
0.45867	-38562	0.45867	-34059			142.3	1612	141.25	1229
0.46933	-38512	0.46933	-34165			143.3	1623	142.15	228
0.48	-38462	0.48	-34254			144.4	723	143.15	748
0.49067	-38423	0.49067	-34305			145.2	1109	144.2	1084
0.50133	-38388	0.50133	-34365			146.2	385	145.35	347
0.512	-38331	0.512	-34430			147.25	6557	146	203
0.52267	-38279	0.52267	-34446			148.45	1143	147.25	1699
0.53333	-38222	0.53333	-34462			149.3	1928	148.35	1089
0.544	-38176	0.544	-34462			150.35	627	149.25	2506
0.55467	-38117	0.55467	-34461			151.45	2096	150.15	326
0.56533	-38053	0.56533	-34431			152.45	1401	151.3	5021
0.576	-37996	0.576	-34417			153.25	1228	152.35	3714
0.58667	-37921	0.58667	-34380			154.4	1236	153.2	2953
0.59733	-37860	0.59733	-34348			155.35	8808	154.55	689
0.608	-37771	0.608	-34301			156.25	3589	155.45	4636
0.61867	-37677	0.61867	-34245			157.35	4985	156.1	2282
0.62933	-37578	0.62933	-34185			158.3	2292	157.2	1127
0.64	-37483	0.64	-34125			159.25	12327	158.1	208
0.65067	-37377	0.65067	-34062			160.15	793	159.05	3345
0.66133	-37259	0.66133	-33996			161.35	1697	160.35	1127
0.672	-37131	0.672	-33921			162.1	1321	161.45	1517
0.68267	-37017	0.68267	-33856			163.35	2816	162.3	990
0.69333	-36903	0.69333	-33784			164.25	1491	163.5	1454
0.704	-36787	0.704	-33721			165.3	2406	164.3	91
0.71467	-36691	0.71467	-33661			166.3	1920	165.2	3848
0.72533	-36583	0.72533	-33595			167.5	1930	166.1	99
0.736	-36484	0.736	-33509			168.25	1764	167.25	578
0.74667	-36382	0.74667	-33424			169.25	4502	168.3	799
0.75733	-36274	0.75733	-33359			170.3	588	169.35	431
0.768	-36194	0.768	-33293			171.45	3986	170.45	1379
0.77867	-36120	0.77867	-33212			172.5	1330	171.4	6598
0.78933	-36026	0.78933	-33152			173.3	21440	172.15	1576
0.8	-35961	0.8	-33064			174.3	3877	173.25	8084
0.81067	-35866	0.81067	-32989			175.3	2229	174.3	1678
0.82133	-35804	0.82133	-32931			176.4	1752	175.5	2531
0.832	-35722	0.832	-32861			177.35	6876	176.35	886
0.84267	-35639	0.84267	-32803			178.5	1899	177.3	4073
0.85333	-35581	0.85333	-32765			179.35	4030	178.35	1132
0.864	-35514	0.864	-32712			180.4	2172	179.25	839
0.87467	-35449	0.87467	-32640			181.15	1730	180.3	76779
0.88533	-35409	0.88533	-32585			182.4	2364	181.25	12588
0.896	-35349	0.896	-32548			183.15	2726	181.9	1989
0.90667	-35316	0.90667	-32512			184.25	2167	182.45	474
0.91733	-35277	0.91733	-32452			185.3	4833	183.25	4005
0.928	-35241	0.928	-32427			186.35	1299	184.5	730
0.93867	-35192	0.93867	-32377			187.25	16077	185.4	2896
0.94933	-35145	0.94933	-32336			188.3	2436	186.25	653
0.96	-35115	0.96	-32309			189.45	2912	187.3	5458
0.97067	-35089	0.97067	-32285			190.3	1245	188.25	641
0.98133	-35049	0.98133	-32251			191.2	7741	189.4	2347
0.992	-35023	0.992	-32208			192.4	3591	190.1	1461
1.00267	-35010	1.00267	-32169			193.2	3429	191	1595
1.01333	-34980	1.01333	-32125			194.1	680	191.45	2865
1.024	-34953	1.024	-32100			195.1	3574	192.15	455
1.03467	-34914	1.03467	-32081			196.25	3472	193.15	1006
1.04533	-34900	1.04533	-32049			197.3	8788	194.1	101
1.056	-34876	1.056	-32061			197.9	3105	195	878
1.06667	-34857	1.06667	-32140			198.45	2021	195.45	362
1.07733	-34853	1.07733	-32342			199.15	3264	196	344
1.088	-34834	1.088	-32631			200.35	3624	197.15	3895
1.09867	-34804	1.09867	-32897			201.3	6180	198.2	727
1.10933	-34795	1.10933	-33072			202.3	2219	199.25	5000
1.12	-34782	1.12	-33105			203.3	1834	200.3	1001
1.13067	-34786	1.13067	-33011			204.45	868	201.35	5368
1.14133	-34784	1.14133	-32814			205.2	3074	202.05	2833
1.152	-34818	1.152	-32568			206.25	2637	203.25	2148
1.16267	-34945	1.16267	-32336			207.3	1114	204.65	957
1.17333	-35088	1.17333	-32120			208.25	1696	205.3	2251
1.184	-35262	1.184	-31955			209.3	5273	206.3	2069
1.19467	-35383	1.19467	-31841			210.25	3084	207.35	1254
1.20533	-35454	1.20533	-31758			211.25	3697	208.3	928
1.216	-35509	1.216	-31667			212	1217	209.35	1307
1.22667	-35516	1.22667	-31566			213.2	2292	210.45	1514
1.23733	-35465	1.23733	-31478			214.4	1366	211.25	1775
1.248	-35377	1.248	-31387			215.3	3834	212.7	3218
1.25867	-35234	1.25867	-31295			216.2	2124	213.45	1031
1.26933	-35037	1.26933	-31162			217.15	5067	214.2	885
1.28	-34788	1.28	-30996			218.4	2870	215.3	1661
1.29067	-34565	1.29067	-30692			219.3	6938	216.4	1511
1.30133	-34391	1.30133	-30226			220.2	1073	217.25	3105
1.312	-34274	1.312	-29526			221.15	1998	218.25	423
1.32267	-34245	1.32267	-28409			222.3	3303	219.1	1637
1.33333	-34231	1.33333	-26689			223.2	12373	219.9	402
1.344	-34240	1.344	-24362			224.15	3123	220.45	320
1.35467	-34252	1.35467	-21868			225.35	15295	221.25	2572
1.36533	-34264	1.36533	-20418			226.3	2879	222.2	3034
1.376	-34298	1.376	-22157			227.2	18465	223.25	6354328
1.38667	-34327	1.38667	-26683			228.3	1902	224.2	1223922
1.39733	-34352	1.39733	-30761			229.25	12603	225.2	151438
1.408	-34378	1.408	-32843			230.25	12021	226.3	11231
1.41867	-34382	1.41867	-33481			231.3	3769	227.1	15174
1.42933	-34414	1.42933	-33523			232.2	1917	228.3	1284
1.44	-34339	1.44	-33420			233.2	5606	229.25	8296
1.45067	-31894	1.45067	-33300			234.2	2024	230.25	4766
1.46133	-25674	1.46133	-33214			235.25	455669	231.25	1844
1.472	-26316	1.472	-33154			236.2	89587	232.1	390
1.48267	-30433	1.48267	-33109			237.2	87011	233.45	770
1.49333	-33243	1.49333	-33082			238.25	11114	234.25	1904
1.504	-34650	1.504	-33071			239.25	3864	235.45	4365
1.51467	-35254	1.51467	-33091			240.3	2549	236.4	748
1.52533	-35462	1.52533	-33046			241.25	6853	237.15	7997
1.536	-35486	1.536	-32817			242.3	3534	238	384
1.54667	-35487	1.54667	-30373			243.3	4527	239.25	9110
1.55733	-35480	1.55733	-24465			244.45	3364	240.4	7660
1.568	-35438	1.568	-21546			245.2	5593	241.25	18382
1.57867	-35362	1.57867	-22152			246.2	661	242.3	3304
1.58933	-35301	1.58933	-23717			247.3	14022	243.2	3660
1.6	-35221	1.6	-25113			248	3373	244.2	2705
1.61067	-35139	1.61067	-26121			249.25	3424	245.15	1026579
1.62133	-35089	1.62133	-26816			249.85	1124	246.15	148264
1.632	-35030	1.632	-27262			251.25	12058	247.2	20856
1.64267	-34988	1.64267	-27575			252.15	3572	248.4	2248
1.65333	-34938	1.65333	-27799			253.3	2649	249.2	1794
1.664	-34896	1.664	-28075			254.3	2775	250.2	1363
1.67467	-34127	1.67467	-28410			255.25	3862	251.25	1912
1.68533	-21771	1.68533	-28718			256.3	2368	252.3	1822
1.696	7978	1.696	-28766			257.4	6595	253.3	3398
1.70667	12427	1.70667	-28142			258.3	7646	254.3	1102
1.71733	-5400	1.71733	-28493			259.25	5742	255.2	526824
1.728	-21611	1.728	-31055			260.1	3096	256.2	100346
1.73867	-30352	1.73867	-33437			261.2	5356	257.25	17029
1.74933	-34203	1.74933	-34699			262.2	3701	258.3	2546
1.76	-35742	1.76	-35211			263.4	6114	259	3938
1.77067	-36322	1.77067	-35367			264	1590	259.95	900
1.78133	-36572	1.78133	-35378			264.45	1943	261.1	44088
1.792	-36702	1.792	-35265			265.3	2012	262.2	7583
1.80267	-36817	1.80267	-35085			266.25	4292	263.2	94903
1.81333	-36935	1.81333	-34762			267.3	12168	264.2	27091
1.824	-37008	1.824	-34389			268.15	6941	265.3	44950
1.83467	-37073	1.83467	-34036			269.3	12315	266.3	8981
1.84533	-37088	1.84533	-33745			270.35	6816	267.25	2627
1.856	-37102	1.856	-33548			271.2	7609	268.3	7766
1.86667	-37122	1.86667	-33384			272	8111	269.4	5993
1.87733	-37116	1.87733	-33248			273.25	4465	270.15	8275
1.888	-37090	1.888	-33132			274.2	2633	271.1	7107
1.89867	-37050	1.89867	-33019			274.8	2394	272.4	7117
1.90933	-37007	1.90933	-32931			275.2	1910	273.3	7248
1.92	-36959	1.92	-32803			276.25	1874	274.35	1351
1.93067	-36911	1.93067	-32687			277.15	7223	275.25	4277
1.94133	-36861	1.94133	-32603			278.2	1699	276.3	3362
1.952	-36803	1.952	-32510			279.25	18511	277.2	1815460
1.96267	-36744	1.96267	-32438			280.2	9313	278.15	552892
1.97333	-36677	1.97333	-32364			281.2	6783	279.15	79319
1.984	-36599	1.984	-32289			282.25	28260	280.1	10630
1.99467	-36537	1.99467	-32233			283.25	11152	281.2	4543
2.00533	-36448	2.00533	-32183			284.3	11650	282.3	328787
2.016	-36376	2.016	-32125			285.45	3383	283.25	169105
2.02667	-36094	2.02667	-32063			286.25	1544	284.25	30005
2.03733	-36126	2.03733	-31986			287.2	12432	285.2	5436
2.048	-36149	2.048	-31936			288.1	4656	286.2	2060
2.05867	-36115	2.05867	-31867			289.2	7103	287.2	1120477
2.06933	-36047	2.06933	-31794			290.2	3807	288.2	136922
2.08	-35965	2.08	-31716			291.15	6354	289.15	24720
2.09067	-35893	2.09067	-31633			292.2	3899	290.3	3745
2.10133	-35829	2.10133	-31530			293.2	9650	291.2	6106
2.112	-35780	2.112	-31444			294.25	3909	292.15	810
2.12267	-35723	2.12267	-31330			295.1	25855	293.3	7397
2.13333	-35676	2.13333	-31210			296.15	8405	294.15	1988
2.144	-35610	2.144	-31039			297	13748	295.15	14649
2.15467	-35544	2.15467	-30868			298.25	1865	296.2	10811
2.16533	-35486	2.16533	-30657			299.35	2780	297.2	16794
2.176	-35435	2.176	-30390			300.4	3729	298.15	2280
2.18667	-35379	2.18667	-30103			301.25	18071	299.25	3254
2.19733	-35311	2.19733	-29750			302.15	10138	300.05	3623
2.208	-35259	2.208	-29313			303.1	9454	301.2	18635
2.21867	-35202	2.21867	-28810			304.2	6965	302.2	5673
2.22933	-35151	2.22933	-28199			305.15	11411	303.15	163484
2.24	-35102	2.24	-27469			306.25	5693	304.2	17854
2.25067	-35048	2.25067	-26637			307.25	3832	305.15	18557
2.26133	-35002	2.26133	-25704			308.25	4217	306.15	7379
2.272	-34941	2.272	-24722			309.35	10354	307.25	4401
2.28267	-34890	2.28267	-23762			310.25	3016	308.25	7747
2.29333	-34806	2.29333	-22926			311.25	14403	309.15	43448
2.304	-34744	2.304	-22345			312.15	6207	310.2	7043
2.31467	-34659	2.31467	-22143			313.2	8084	311.25	6054
2.32533	-34559	2.32533	-22399			314.35	3684	312.15	1758
2.336	-34426	2.336	-23056			315.3	4765	313.15	30015
2.34667	-34135	2.34667	-24089			316.25	895	314.15	11657
2.35733	-26088	2.35733	-25344			317.2	6267	315.25	6454
2.368	8327	2.368	-26710			318.25	3088	316.05	1280
2.37867	26694	2.37867	-27967			319.1	3782	316.55	1094
2.38933	19923	2.38933	-28977			320.2	5808	317.2	5146
2.4	6417	2.4	-29864			321.3	6683	318.1	2291
2.41067	-5598	2.41067	-30809			322.25	3330	319.1	3627
2.42133	-15124	2.42133	-31657			323.35	4846	320.3	1883
2.432	-22091	2.432	-32317			324.4	1136	321.2	3065
2.44267	-27013	2.44267	-32761			325.25	43238	322.15	9046
2.45333	-30411	2.45333	-33015			326.25	15328	323.1	11225
2.464	-32766	2.464	-33135			327.2	14436	324.25	4134
2.47467	-34401	2.47467	-33192			328.25	3600	325.25	5830
2.48533	-35514	2.48533	-33231			329.25	4433	326	913
2.496	-36239	2.496	-33271			330.35	7974	327	3778
2.50667	-36666	2.50667	-33240			331.3	17888	328.1	4485
2.51733	-36852	2.51733	-33168			332.2	14968	329.15	4813
2.528	-36910	2.528	-33063			333.2	18307	330.25	2361
2.53867	-36849	2.53867	-32926			334.05	16418	331	4182
2.54933	-36746	2.54933	-32757			335.2	21455	331.4	3729
2.56	-36590	2.56	-32620			336.3	7437	332.25	1317
2.57067	-36417	2.57067	-32483			337.2	8350	333.1	13396
2.58133	-36205	2.58133	-32330			338.3	27308	334.1	2714
2.592	-35988	2.592	-32144			339.2	9339	335.2	3729
2.60267	-35770	2.60267	-31969			340.25	2308	336	803
2.61333	-35540	2.61333	-31906			341.35	23933	336.45	1054
2.624	-35327	2.624	-32040			342.3	2119	337.15	12060
2.63467	-35117	2.63467	-32239			343.25	9136	338.15	6060
2.64533	-34930	2.64533	-32301			344.2	4199	339.1	4318
2.656	-34723	2.656	-32044			345.3	3196	340.3	8796
2.66667	-34511	2.66667	-31471			346.25	6263	341.25	3496
2.67733	-34292	2.67733	-30531			347.25	3270	342.25	2605
2.688	-34040	2.688	-28910			348.25	2269	343.25	65771
2.69867	-33804	2.69867	-26499			349.3	22500	344.25	14163
2.70933	-33581	2.70933	-23952			350.2	9606	345.2	8690
2.72	-33393	2.72	-22583			351.3	11220	346.05	3964
2.73067	-33193	2.73067	-22896			352.3	42985	347.25	4034
2.74133	-33059	2.74133	-24263			353.25	21006	348.25	2517
2.752	-32934	2.752	-25590			354.2	8464	349.2	6726
2.76267	-32816	2.76267	-26337			355.25	10395	350.05	3098
2.77333	-32730	2.77333	-26487			356.2	5810	351.15	7861
2.784	-32638	2.784	-26234			357.2	213556	352.2	1717
2.79467	-32580	2.79467	-25755			358.25	95084	353.15	8610
2.80533	-32601	2.80533	-25190			359.3	34217	354.05	2740
2.816	-32659	2.816	-24652			360.3	28134	355.15	5417
2.82667	-32770	2.82667	-24216			361.2	10633	356.25	2959
2.83733	-32948	2.83733	-23981			362.15	7021	357.2	7771
2.848	-33142	2.848	-23987			363.2	110910	358.25	2178
2.85867	-33372	2.85867	-24218			364.2	39396	359.25	8676
2.86933	-33618	2.86933	-24613			365.25	15710	360.2	3755
2.88	-33900	2.88	-25132			366.25	8755	361.25	3246
2.89067	-34143	2.89067	-25720			367.25	11517	362.1	1910
2.90133	-34403	2.90133	-26302			368.1	9291	362.8	16958
2.912	-34634	2.912	-26885			369.25	6021	363.9	3392
2.92267	-34858	2.92267	-27445			370.35	7941	364.4	2034
2.93333	-35070	2.93333	-27998			371.2	21280	365.25	32330
2.944	-35285	2.944	-28502			372.25	8195	366.2	9079
2.95467	-35463	2.95467	-28987			373.2	6721	367.2	9487
2.96533	-35616	2.96533	-29453			374.2	4980	368.4	2524
2.976	-35773	2.976	-29889			375.35	7484	369.15	3399
2.98667	-35906	2.98667	-30297			376.3	2604	370.15	6579
2.99733	-36020	2.99733	-30658			377.25	3278	371.15	2925
3.008	-36126	3.008	-31017			378.25	11880	372.35	1329
3.01867	-36224	3.01867	-31316			379.2	11936	373.05	1961
3.02933	-36290	3.02933	-31592			380.3	7377	374.3	2233
3.04	-36358	3.04	-31819			381.3	7373	375.15	3833
3.05067	-36419	3.05067	-32045			382.1	7527	376.1	2977
3.06133	-36447	3.06133	-32247			383.3	2605	377.05	5553
3.072	-36476	3.072	-32415			384.2	6387	378	2542
3.08267	-36494	3.08267	-32556			385.25	25575	378.45	707
3.09333	-36505	3.09333	-32685			386.3	7954	379.1	6010
3.104	-36511	3.104	-32806			387.15	4948	380.25	3451
3.11467	-36488	3.11467	-32892			388.15	3517	381.05	23353
3.12533	-36480	3.12533	-32973			389.25	57440	382.05	5132
3.136	-36454	3.136	-33016			390.2	13746	382.95	3910
3.14667	-36416	3.14667	-33064			391.3	12597	384.1	1902
3.15733	-36372	3.15733	-33118			392.15	2735	385.15	2690
3.168	-36328	3.168	-33149			393.3	4018	386.05	1111
3.17867	-36294	3.17867	-33151			394.3	3238	387.4	4287
3.18933	-36240	3.18933	-33139			395.25	20350	388.4	2013
3.2	-36189	3.2	-33113			396.3	6211	389.25	5793
3.21067	-36115	3.21067	-33104			397.1	5364	389.95	1240
3.22133	-36059	3.22133	-33084			398.05	9180	391.15	5521
3.232	-35993	3.232	-33041			399.2	11438	392.25	3864
3.24267	-35919	3.24267	-32997			400.1	10841	393.5	3142
3.25333	-35851	3.25333	-32948			401.15	5549	394.25	2870
3.264	-35796	3.264	-32904			402.25	3020	395.3	5657
3.27467	-35723	3.27467	-32873			403.2	8446	397	17358
3.28533	-35660	3.28533	-32821			404.3	3768	397.95	7284
3.296	-35581	3.296	-32751			405.3	11607	399.2	2924
3.30667	-35513	3.30667	-32691			406.25	7466	400.1	6674
3.31733	-35437	3.31733	-32628			407.45	4297	401.15	4866
3.328	-35361	3.328	-32564			408.1	2693	402.3	5123
3.33867	-35305	3.33867	-32511			409.25	6617	403.35	2297
3.34933	-35236	3.34933	-32446			410.1	4111	404.1	1542
3.36	-35184	3.36	-32361			411.2	4263	405.1	4319
3.37067	-35117	3.37067	-32274			412.2	1853	406.4	3141
3.38133	-35054	3.38133	-32199			413.25	28930	407.3	3529
3.392	-34985	3.392	-32164			414.2	9237	408.05	2561
3.40267	-34925	3.40267	-32086			415.35	9907	409.15	16048
3.41333	-34872	3.41333	-32027			416.2	2943	410.3	3032
3.424	-34825	3.424	-31946			417.1	11306	411.05	3650
3.43467	-34765	3.43467	-31885			418.3	5117	412.25	2846
3.44533	-34707	3.44533	-31822			419	14794	413.25	17779
3.456	-34683	3.456	-31758			419.85	2744	414.15	8398
3.46667	-34644	3.46667	-31697			420.45	4637	415.25	14073
3.47733	-34601	3.47733	-31650			421.35	5751	416.2	3046
3.488	-34570	3.488	-31585			422.2	3118	417.2	2813
3.49867	-34517	3.49867	-31535			423.15	2710	418.1	531
3.50933	-34488	3.50933	-31487			424.35	5919	419.1	7125
3.52	-34472	3.52	-31440			425.1	13741	420.45	1600
3.53067	-34420	3.53067	-31387			426.2	3865	421.25	2613
3.54133	-34419	3.54133	-31349			427.15	6218	422.25	5526
3.552	-34395	3.552	-31314			428.15	3139	423.05	5890
3.56267	-34376	3.56267	-31278			429.2	21059	424.05	2971
3.57333	-34352	3.57333	-31236			430.15	10497	425.15	6107
3.584	-34340	3.584	-31208			430.95	32115	426.2	1163
3.59467	-34312	3.59467	-31177			432.05	9519	427.15	6350
3.60533	-34277	3.60533	-31173			433.05	3813	428.05	2101
3.616	-34269	3.616	-31136			433.7	2876	429.05	2779
3.62667	-34274	3.62667	-31114			434.2	2036	429.45	1673
3.63733	-34268	3.63733	-31097			435.2	5178	430.05	1925
3.648	-34252	3.648	-31071			436	5572	430.9	9243
3.65867	-34226	3.65867	-31063			437.25	7732	432.1	1177
3.66933	-34240	3.66933	-31044			438.3	2386	433.25	9989
3.68	-34262	3.68	-31045			439.2	6200	434.2	1870
3.69067	-34239	3.69067	-31042			440.15	2183	435.15	1777
3.70133	-34241	3.70133	-31043			441.3	11687	436.05	1118
3.712	-34257	3.712	-31035			442.2	3251	437.15	34741
3.72267	-34242	3.72267	-31025			443.1	5628	438.15	10314
3.73333	-34268	3.73333	-31043			444.1	4237	439.1	8328
3.744	-34276	3.744	-31032			445.2	9818	439.95	1421
3.75467	-34261	3.75467	-31016			446.25	8881	441	2256
3.76533	-34268	3.76533	-31028			447.05	5218	441.5	861
3.776	-34253	3.776	-31015			448.3	4568	442.45	577
3.78667	-34261	3.78667	-31039			449.25	9549	443.1	1274
3.79733	-34271	3.79733	-31048			450.3	8743	443.5	950
3.808	-34251	3.808	-31087			451.25	11616	444.3	3795
3.81867	-34246	3.81867	-31087			452.1	24032	445.1	1103250
3.82933	-34252	3.82933	-31082			453.2	9878	446.1	402861
3.84	-34272	3.84	-31076			454.05	15684	447.1	88807
3.85067	-34282	3.85067	-31083			455.1	9817	448.1	13530
3.86133	-34280	3.86133	-31104			456.2	4037	449.1	3748
3.872	-34283	3.872	-31111			457.1	6094	449.95	620
3.88267	-34292	3.88267	-31132			458.1	587	451.05	10590
3.89333	-34292	3.89333	-31150			458.9	1383	452.1	8732
3.904	-34309	3.904	-31161			459.7	8510	453.1	8708
3.91467	-34322	3.91467	-31170			460.5	1246	454.05	2543
3.92533	-34352	3.92533	-31169			461.25	6105	454.65	3547
3.936	-34363	3.936	-31164			462.3	2759	455.3	1380
3.94667	-34395	3.94667	-31169			463.25	6650	456.15	4250
3.95733	-34413	3.95733	-31185			464.4	3981	457	5081
3.968	-34424	3.968	-31193			465.35	4027	457.7	534
3.97867	-34452	3.97867	-31209			465.8	821	458.5	2300
3.98933	-34447	3.98933	-31189			466.6	814	459.1	2806
4	-34459	4	-31187			467.25	3278	460.05	2275
4.01067	-34442	4.01067	-31181			468.35	4005	461.25	6369
4.02133	-34464	4.02133	-31186			469.3	7397	461.95	2296
4.032	-34456	4.032	-31191			470.25	2702	463.2	3717
4.04267	-34480	4.04267	-31189			471.35	3024	464.15	2957
4.05333	-34491	4.05333	-31216			472.4	550	465	6548
4.064	-34514	4.064	-31199			473.3	15229	465.7	1614
4.07467	-34542	4.07467	-31187			474.25	2940	467.1	3277047
4.08533	-34550	4.08533	-31189			475.35	12969	468.1	1358119
4.096	-34585	4.096	-31210			476.35	7883	469.1	210472
4.10667	-34603	4.10667	-31189			477.2	6485	470.15	35957
4.11733	-34623	4.11733	-31171			478.3	7411	471.25	12228
4.128	-34643	4.128	-31153			479.25	6921	472.1	6448
4.13867	-34685	4.13867	-31125			480.1	3008	473.15	88259
4.14933	-34715	4.14933	-31092			481.2	8308	474.3	20134
4.16	-34746	4.16	-31043			482.4	4487	475.1	20917
4.17067	-34746	4.17067	-30983			483.2	3758	476.25	9703
4.18133	-34775	4.18133	-30926			484.15	3838	477.1	343
4.192	-34813	4.192	-30873			485.2	10570	478.05	1585
4.20267	-34821	4.20267	-30823			486.3	3151	479.05	4643
4.21333	-34846	4.21333	-30785			487.4	3760	480.1	630
4.224	-34859	4.224	-30754			488.15	1287	480.8	1085
4.23467	-34892	4.23467	-30746			489.3	3252	481.6	1763
4.24533	-34896	4.24533	-30791			490.3	4542	483	16699
4.256	-34937	4.256	-30836			491.2	6736	484.15	6211
4.26667	-34948	4.26667	-30896			492.15	2879	485.15	12077
4.27733	-34988	4.27733	-30983			493.15	1828	486.1	9305
4.288	-35004	4.288	-31086			494	1107	486.95	9221
4.29867	-35032	4.29867	-31224			495.15	3703	488.3	4346
4.30933	-35069	4.30933	-31348			496.15	3232	489.1	2994
4.32	-35086	4.32	-31449			496.95	5479	490.05	4190
4.33067	-35079	4.33067	-31559			498.1	1567	491.05	4171
4.34133	-35104	4.34133	-31664			498.75	5894	492.15	3204
4.352	-35117	4.352	-31727			499.75	3515	493	1687
4.36267	-35155	4.36267	-31798			500.6	522	494.25	1952
4.37333	-35167	4.37333	-31869			501.3	4210	495.2	2546
4.384	-35199	4.384	-31914			502.05	3844	496.1	1716
4.39467	-35215	4.39467	-31948			503.35	3832	497	1622
4.40533	-35252	4.40533	-31991			504.15	4804	498.2	2807
4.416	-35277	4.416	-32024			505.15	4939	499.1	58450
4.42667	-35296	4.42667	-32054			506.35	4161	500.1	21372
4.43733	-35306	4.43733	-32065			507.2	50133	501.2	8432
4.448	-35330	4.448	-32108			508.15	12366	502.25	1848
4.45867	-35342	4.45867	-32119			509	2504	502.95	2468
4.46933	-35362	4.46933	-32148			509.45	1553	503.55	375
4.48	-35396	4.48	-32170			510.1	3404	504.3	1134
4.49067	-35398	4.49067	-32186			511.05	1273	505.2	3681
4.50133	-35433	4.50133	-32217			512.2	5307	506	2221
4.512	-35436	4.512	-32241			513.4	4340	506.75	824
4.52267	-35451	4.52267	-32242			514.3	705	507.4	1875
4.53333	-35497	4.53333	-32251			515.5	8098	508.3	795
4.544	-35514	4.544	-32262			516.35	2633	509.2	1011
4.55467	-35524	4.55467	-32278			517.4	10655	510.3	3639
4.56533	-35531	4.56533	-32283			518.35	6440	511.15	5619
4.576	-35555	4.576	-32303			519.2	4618	512.2	1532
4.58667	-35555	4.58667	-32322			519.95	1423	513.1	2036
4.59733	-35554	4.59733	-32336			521.4	12773	514.1	2403
4.608	-35536	4.608	-32348			522.3	4364	515.2	2723
4.61867	-35508	4.61867	-32340			523.2	6196	516.1	1403
4.62933	-35489	4.62933	-32330			524.3	1776	517	6804
4.64	-35478	4.64	-32335			525.3	2490	518.1	866
4.65067	-35511	4.65067	-32332			526.3	3417	519	6802
4.66133	-35552	4.66133	-32365			527.1	2679	520.05	2586
4.672	-35598	4.672	-32388			527.6	1464	521.15	5001
4.68267	-35639	4.68267	-32416			528.45	4406	522.15	5659
4.69333	-35693	4.69333	-32472			529.3	7954	523	9738
4.704	-35745	4.704	-32522			530.25	4342	524.15	2795
4.71467	-35805	4.71467	-32582			531.45	11128	525.25	2219
4.72533	-35829	4.72533	-32640			532.35	5259	526.45	1040
4.736	-35871	4.736	-32686			533.15	7617	527.15	2837
4.74667	-35915	4.74667	-32721			534.5	1865	528	1240
4.75733	-35962	4.75733	-32758			535.25	4613	529.1	4846
4.768	-36003	4.768	-32799			536.4	2275	530.1	346
4.77867	-36012	4.77867	-32832			537.3	6013	531.2	4838
4.78933	-36021	4.78933	-32868			538.1	2823	532.25	709
4.8	-36035	4.8	-32912			538.6	1124	533.2	2598
4.81067	-36081	4.81067	-32949			539.2	2933	534.1	1647
4.82133	-36136	4.82133	-33000			540.35	2999	535.1	14165
4.832	-36163	4.832	-33037			541.2	3466	536.05	6377
4.84267	-36178	4.84267	-33074			541.95	1822	537.2	2699
4.85333	-36172	4.85333	-33103			543.15	9857	538.1	979
4.864	-36175	4.864	-33129			544.2	3339	539.3	1740
4.87467	-36167	4.87467	-33179			545.2	9380	540.45	3086
4.88533	-36152	4.88533	-33233			546.3	2650	541.5	383
4.896	-36157	4.896	-33279			547.35	3768	542.3	2223
4.90667	-36141	4.90667	-33297			548.15	2234	542.9	1397
4.91733	-36155	4.91733	-33332			549.3	5397	543.35	1596
4.928	-36219	4.928	-33363			550.5	2226	544.3	456
4.93867	-36284	4.93867	-33376			551.45	4101	545.2	2980
4.94933	-36357	4.94933	-33406			552.3	1423	546	718
4.96	-36442	4.96	-33462			553.35	22673	547.1	3521
4.97067	-36514	4.97067	-33461			554.4	7129	548.1	343
4.98133	-36582	4.98133	-33490			555.35	12209	549.05	3197
4.992	-36631	4.992	-33535			556.5	15695	550.3	1970
5.00267	-36729	5.00267	-33576			557.4	4994	551.05	1506
5.01333	-36783	5.01333	-33600			558.35	2614	551.65	2442
5.024	-36827	5.024	-33620			559.4	18121	553.05	1781
5.03467	-36852	5.03467	-33611			560.4	6790	554.05	224
5.04533	-36908	5.04533	-33630			561.35	9929	554.95	3272
5.056	-36925	5.056	-33637			562.35	3738	556.15	1054
5.06667	-36928	5.06667	-33644			563.4	4023	556.75	1491
5.07733	-36933	5.07733	-33653			564.1	1989	558.2	1073
5.088	-36925	5.088	-33672			565.2	3276	559.1	2399
5.09867	-36944	5.09867	-33725			565.9	492	559.95	693
5.10933	-36993	5.10933	-33735			566.7	6551	560.5	811
5.12	-37042	5.12	-33765			567.25	4925	562.05	5131
5.13067	-37057	5.13067	-33802			568.15	2470	563.15	3080
5.14133	-37101	5.14133	-33783			569.2	16052	564.05	2728
5.152	-37117	5.152	-33779			570.15	7844	564.9	5125
5.16267	-37120	5.16267	-33810			571.25	8100	565.9	2203
5.17333	-37145	5.17333	-33843			572.1	2858	566.9	5308
5.184	-37146	5.184	-33864			573.05	10030	567.5	866
5.19467	-37128	5.19467	-33927			574.05	5973	568.35	3306
5.20533	-37148	5.20533	-33970			575.1	7128	569.4	1930
5.216	-37167	5.216	-33958			576.3	2480	570.2	2550
5.22667	-37182	5.22667	-33982			577.2	3388	571.15	3480
5.23733	-37198	5.23733	-33985			578.4	746	572.1	641
5.248	-37231	5.248	-33981			579.3	190	573.1	3239
5.25867	-37226	5.25867	-33928			580.1	4242	574.35	438
5.26933	-37237	5.26933	-33879			581.2	4031	575.05	4275
5.28	-37236	5.28	-33854			582.1	1074	575.6	1642
5.29067	-37247	5.29067	-33846			583.25	4679	576.2	1216
5.30133	-37241	5.30133	-33837			584.35	3331	577.2	4566
5.312	-37228	5.312	-33827			585.2	4038	578.05	1172
5.32267	-37184	5.32267	-33761			586.3	443	578.85	2193
5.33333	-37158	5.33333	-33684			587.3	2679	579.3	989
5.344	-37133	5.344	-33626			588.3	9131	580	3099
5.35467	-37061	5.35467	-33535			589.2	7923	581	900
5.36533	-36987	5.36533	-33426			590.25	5756	581.4	544
5.376	-36900	5.376	-33313			591.45	8799	582.3	571
5.38667	-36797	5.38667	-33196			592.3	2794	583.55	2925
5.39733	-36701	5.39733	-33040			593.15	102208	585.05	1950
5.408	-36575	5.408	-32873			594.2	40952	586.1	1923
5.41867	-36411	5.41867	-32710			595.15	23454	587.2	62
5.42933	-36292	5.42933	-32316			596.2	8107	588.35	3473
5.44	-36187	5.44	-30531			597.25	4570	589.2	6309
5.45067	-36008	5.45067	-21740			598.1	2058	590.3	3793
5.46133	-35856	5.46133	9797			599.25	4624	591.4	1915
5.472	-35702	5.472	75534			600.3	3478	592.1	801
5.48267	-35525	5.48267	144256			601.35	3053	593.15	1508
5.49333	-35375	5.49333	161902			602.45	267	594	1146
5.504	-35258	5.504	120999			603.3	1790	595.1	1064
5.51467	-35104	5.51467	63856			604.3	5959	596	43
5.52533	-34920	5.52533	22621			605.35	3224	596.8	2641
5.536	-34766	5.536	-387			606.2	1565	597.7	3235
5.54667	-34609	5.54667	-12828			607.4	3261	598.95	1184
5.55733	-34446	5.55733	-20010			608.3	530	599.7	139
5.568	-34299	5.568	-24083			609	3392	600.45	476
5.57867	-34182	5.57867	-26318			610.15	3565	601.55	2423
5.58933	-34035	5.58933	-27521			611	2136	603.1	3154
5.6	-33889	5.6	-28138			612.1	2265	603.9	1987
5.61067	-33742	5.61067	-28452			613.2	4069	605.05	2544
5.62133	-33575	5.62133	-28668			614.15	1655	606.15	1450
5.632	-33443	5.632	-28778			615.2	4107	607.1	2291
5.64267	-33378	5.64267	-28809			616.05	825	607.5	1560
5.65333	-33324	5.65333	-28808			617.25	3466	608.55	2496
5.664	-33244	5.664	-28748			618.15	2285	609.8	1345
5.67467	-33175	5.67467	-28643			619.25	7037	610.35	961
5.68533	-33069	5.68533	-28536			620.25	3105	611.1	3298
5.696	-32970	5.696	-28481			621.1	1631	612.05	753
5.70667	-32869	5.70667	-28445			622.15	958	613.4	1809
5.71733	-32758	5.71733	-28419			623.4	2778	615.05	1149
5.728	-32473	5.728	-28432			624.15	3718	615.95	1272
5.73867	-31844	5.73867	-28473			625.25	2928	617.15	6755
5.74933	-30695	5.74933	-28563			626.3	270	618	1450
5.76	-29274	5.76	-28679			627.15	5281	618.4	1093
5.77067	-28522	5.77067	-28722			627.75	999	618.85	1222
5.78133	-29065	5.78133	-28733			628.4	535	619.45	2175
5.792	-30266	5.792	-28740			629.15	1602	619.95	662
5.80267	-31296	5.80267	-28746			630.4	1331	620.8	581
5.81333	-31900	5.81333	-28732			631.3	6472	621.5	3175
5.824	-32189	5.824	-28742			632.4	3344	622.6	1235
5.83467	-32310	5.83467	-28759			633.35	8250	623.5	154
5.84533	-32360	5.84533	-28779			634.8	17461	624.25	1076
5.856	-32392	5.856	-28780			635.7	265	624.8	635
5.86667	-32384	5.86667	-28791			636.6	1329	625.6	1220
5.87733	-32391	5.87733	-28778			637.3	2301	626.4	146
5.888	-32389	5.888	-28774			638	2217	627.15	1539
5.89867	-32403	5.89867	-28748			639.35	989	628	195
5.90933	-32398	5.90933	-28723			640.2	1325	628.8	949
5.92	-32384	5.92	-28717			641.35	3007	630.2	4563
5.93067	-32378	5.93067	-28713			642.25	4419	631	4470
5.94133	-32336	5.94133	-28733			643.5	3370	631.9	547
5.952	-32327	5.952	-28742			644.5	8690	633.15	2284
5.96267	-32294	5.96267	-28735			645.25	3028	634	285
5.97333	-32170	5.97333	-28703			646.3	3000	634.8	3266
5.984	-31568	5.984	-28630			647.05	4804	635.4	1757
5.99467	-29008	5.99467	-28471			648.1	1619	636.2	1693
6.00533	-19345	6.00533	-28256			649.4	5252	637.45	8006
6.016	10501	6.016	-27874			650.3	6635	638.4	2608
6.02667	78223	6.02667	-27432			651.15	6954	639.5	4144
6.03733	180439	6.03733	-27063			652.1	2552	641	4186
6.048	268927	6.048	-26990			653.5	4977	641.65	1719
6.05867	285807	6.05867	-27283			654.2	2242	642.75	1724
6.06933	228128	6.06933	-27759			655.1	19314	643.55	2490
6.08	143320	6.08	-28167			656.15	9995	644.4	2113
6.09067	72965	6.09067	-28413			657.15	6498	645.3	7238
6.10133	28600	6.10133	-28569			658.35	4375	646.3	1538
6.112	4215	6.112	-28663			659.15	2858	647.3	6895
6.12267	-8529	6.12267	-28704			660.1	502	648.2	2163
6.13333	-15310	6.13333	-28722			661.05	5899	648.8	579
6.144	-19122	6.144	-28737			662.25	5120	649.45	1924
6.15467	-21447	6.15467	-28760			663.3	5712	650.8	4129
6.16533	-22984	6.16533	-28752			664.55	5170	652.2	1375
6.176	-24080	6.176	-28769			665.3	1649	652.9	1166
6.18667	-24925	6.18667	-28775			666.25	4727	654.1	449
6.19733	-25605	6.19733	-28777			667.05	3774	655	1051
6.208	-26178	6.208	-28781			667.8	1449	655.6	1019
6.21867	-26633	6.21867	-28784			668.3	3329	657.15	1069
6.22933	-27057	6.22933	-28787			669.4	1588	657.75	705
6.24	-27412	6.24	-28777			670.35	2773	658.55	4586
6.25067	-27709	6.25067	-28775			671.25	1887	659.1	4809
6.26133	-27974	6.26133	-28790			672.05	1905	660.15	4952
6.272	-28207	6.272	-28814			672.65	2860	661.05	2685
6.28267	-28436	6.28267	-28830			673.45	3775	662.1	1699
6.29333	-28617	6.29333	-28826			674.1	1766	662.9	227
6.304	-28806	6.304	-28822			674.6	692	663.65	1818
6.31467	-28971	6.31467	-28821			675.3	3033	664.6	84
6.32533	-29135	6.32533	-28837			676.2	935	665.4	1033
6.336	-29278	6.336	-28851			677.25	1021	666.45	9656
6.34667	-29412	6.34667	-28839			678.4	2918	667.15	857
6.35733	-29525	6.35733	-28825			679.4	2219	668.3	501
6.368	-29648	6.368	-28823			680.2	105	668.75	787
6.37867	-29741	6.37867	-28823			681.05	1197	669.5	2902
6.38933	-29839	6.38933	-28829			681.75	871	670.4	292
6.4	-29902	6.4	-28841			682.5	3280	671.3	862
6.41067	-29979	6.41067	-28856			683.05	1749	672.05	2172
6.42133	-30044	6.42133	-28850			684.05	951	673.3	545
6.432	-30116	6.432	-28842			685.55	1190	673.9	467
6.44267	-30185	6.44267	-28850			686.2	600	674.5	317
6.45333	-30252	6.45333	-28854			687.1	2804	675.05	843
6.464	-30323	6.464	-28863			688.35	1961	676	980
6.47467	-30399	6.47467	-28864			689.2	2525	676.55	1138
6.48533	-30466	6.48533	-28881			690.15	1753	677.15	2700
6.496	-30500	6.496	-28874			691.2	924	677.7	1017
6.50667	-30547	6.50667	-28887			692.2	3248	679.1	1719
6.51733	-30588	6.51733	-28872			693.25	4145	680.3	538
6.528	-30636	6.528	-28883			694.25	3583	681.4	1516
6.53867	-30681	6.53867	-28897			695.65	2207	682.1	1296
6.54933	-30744	6.54933	-28888			696.4	2573	682.65	831
6.56	-30781	6.56	-28886			697.3	1171	683.55	1066
6.57067	-30801	6.57067	-28881			698.35	780	684.55	2334
6.58133	-30838	6.58133	-28907			699.35	2249	685.1	551
6.592	-30878	6.592	-28904			700.2	1823	686.3	1033
6.60267	-30910	6.60267	-28909			701.25	2645	686.95	942
6.61333	-30936	6.61333	-28910			702.3	18512	687.95	4387
6.624	-30961	6.624	-28891			703.2	14636	688.95	5900
6.63467	-30982	6.63467	-28882			704.2	12128	690	12151
6.64533	-31026	6.64533	-28889			705.4	6701	691.1	4089
6.656	-31042	6.656	-28913			706.1	1144	692.15	889
6.66667	-31090	6.66667	-28916			706.95	16534	693.2	572
6.67733	-31097	6.67733	-28909			708	10725	694.1	982
6.688	-31138	6.688	-28899			709	5862	695.2	682
6.69867	-31152	6.69867	-28887			710.1	3261	696.25	635
6.70933	-31179	6.70933	-28900			711.15	3009	697.1	563
6.72	-31189	6.72	-28900			711.9	1937	698	248
6.73067	-31193	6.73067	-28892			712.5	907	698.65	423
6.74133	-31221	6.74133	-28893			713.15	841	699.95	583
6.752	-31247	6.752	-28898			713.95	3321	701.3	11948
6.76267	-31267	6.76267	-28894			714.55	1762	702.35	2648
6.77333	-31291	6.77333	-28880			715.2	1837	703.25	4798
6.784	-31289	6.784	-28884			716.2	775	704.1	1086
6.79467	-31285	6.79467	-28877			717.5	1393	705.1	3662
6.80533	-31311	6.80533	-28901			718.2	3336	706.35	2335
6.816	-31323	6.816	-28904			718.65	793	707.15	2192
6.82667	-31333	6.82667	-28903			719.3	5284	708	1040
6.83733	-31358	6.83733	-28897			720.2	1473	708.85	2950
6.848	-31384	6.848	-28892			720.75	687	709.75	222
6.85867	-31403	6.85867	-28882			721.4	1792	710.8	140
6.86933	-31427	6.86933	-28873			722.45	876	711.55	2180
6.88	-31441	6.88	-28875			723.1	2266	712.6	4332
6.89067	-31453	6.89067	-28888			724.05	1544	713.5	1343
6.90133	-31455	6.90133	-28890			725.3	2292	714.25	691
6.912	-31455	6.912	-28888			726.25	1132	715	974
6.92267	-31465	6.92267	-28889			727.35	1500	715.9	105
6.93333	-31465	6.93333	-28882			727.95	873	716.75	438
6.944	-31489	6.944	-28888			729.15	3499	718.1	989
6.95467	-31507	6.95467	-28884			730.05	1434	719.25	1633
6.96533	-31535	6.96533	-28876			730.8	1887	720	1462
6.976	-31547	6.976	-28883			731.35	1559	720.85	484
6.98667	-31546	6.98667	-28880			732.65	1723	721.4	469
6.99733	-31563	6.99733	-28872			733.2	2578	722.3	130
7.008	-31541	7.008	-28875			734.3	660	723.2	1282
7.01867	-31551	7.01867	-28883			735.35	2013	724.35	444
7.02933	-31550	7.02933	-28886			736.3	2635	725.7	140
7.04	-31580	7.04	-28871			737.55	1508	726.65	977
7.05067	-31581	7.05067	-28881			738.3	1360	727.4	299
7.06133	-31581	7.06133	-28876			739.05	2953	728.5	1680
7.072	-31603	7.072	-28876			739.8	1726	729.55	2428
7.08267	-31602	7.08267	-28869			740.7	163	730.4	648
7.09333	-31599	7.09333	-28885			741.6	3684	731.4	104
7.104	-31624	7.104	-28897			742.2	2343	732.6	1948
7.11467	-31607	7.11467	-28878			743.1	761	733.6	109
7.12533	-31607	7.12533	-28883			743.85	914	734.6	2979
7.136	-31607	7.136	-28865			744.6	2778	735.5	200
7.14667	-31601	7.14667	-28858			745.3	3791	736.35	916
7.15733	-31615	7.15733	-28857			746.25	1186	737.9	1133
7.168	-31605	7.168	-28869			747.15	1410	739.05	1518
7.17867	-31592	7.17867	-28873			747.6	1090	739.9	705
7.18933	-31579	7.18933	-28874			748.5	1015	740.7	1544
7.2	-31559	7.2	-28872			749.3	1412	741.1	1129
7.21067	-31539	7.21067	-28857			750.2	1586	742.1	1730
7.22133	-31524	7.22133	-28852			751.2	4967	742.85	565
7.232	-31485	7.232	-28848			752.1	1782	743.9	470
7.24267	-31440	7.24267	-28861			752.6	2406	744.6	963
7.25333	-31412	7.25333	-28877			753.5	4594	745.35	5235
7.264	-31355	7.264	-28872			754.8	1102	745.8	3097
7.27467	-31297	7.27467	-28862			756.15	1736	747.2	650
7.28533	-31227	7.28533	-28851			757.4	980	747.95	267
7.296	-31161	7.296	-28857			758.4	984	748.5	510
7.30667	-31088	7.30667	-28848			759.15	2436	749.65	7151
7.31733	-31007	7.31733	-28833			760.35	4091	750.85	2618
7.328	-30919	7.328	-28822			761.15	1345	751.6	1198
7.33867	-30815	7.33867	-28815			762.35	645	752.35	3336
7.34933	-30692	7.34933	-28822			763	1368	753.25	1739
7.36	-30561	7.36	-28803			763.55	2433	754.45	1576
7.37067	-30453	7.37067	-28776			764.4	330	754.85	524
7.38133	-30312	7.38133	-28751			765.25	722	756.2	2899
7.392	-30177	7.392	-28744			766	1876	757.55	653
7.40267	-30046	7.40267	-28723			767.35	1547	758.3	1442
7.41333	-29920	7.41333	-28688			768.65	373	759.6	995
7.424	-29808	7.424	-28662			769.4	566	760.65	2563
7.43467	-29702	7.43467	-28644			770.6	9326	761.6	86
7.44533	-29598	7.44533	-28602			771.45	1732	762.55	693
7.456	-29505	7.456	-28557			771.85	870	763.7	592
7.46667	-29405	7.46667	-28498			772.4	4017	764.95	426
7.47733	-29358	7.47733	-28429			773.3	2393	765.95	604
7.488	-29295	7.488	-28377			773.85	1912	766.5	159
7.49867	-29281	7.49867	-28313			774.25	1102	767.3	2608
7.50933	-29276	7.50933	-28248			775.35	5370	768.2	201
7.52	-29301	7.52	-28188			775.85	3777	769.2	1865
7.53067	-29321	7.53067	-28102			776.5	394	770.15	1531
7.54133	-29387	7.54133	-28020			777.25	652	770.6	1034
7.552	-29442	7.552	-27926			778.15	1021	771.05	814
7.56267	-29523	7.56267	-27854			779	1308	771.8	395
7.57333	-29641	7.57333	-27768			779.8	1291	772.55	1232
7.584	-29767	7.584	-27652			781.15	2017	773.15	1876
7.59467	-29882	7.59467	-27539			782.4	1633	774.6	898
7.60533	-29998	7.60533	-27436			783.7	5880	775.9	1037
7.616	-30159	7.616	-27336			784.65	1678	776.9	140
7.62667	-30281	7.62667	-27241			785.35	1815	777.95	818
7.63733	-30430	7.63733	-27136			786.15	833	778.4	678
7.648	-30568	7.648	-27049			787.2	688	778.9	207
7.65867	-30736	7.65867	-26970			788.45	750	779.55	3092
7.66933	-30870	7.66933	-26919			789.15	2243	780.5	219
7.68	-31009	7.68	-26844			789.6	1151	781.45	3066
7.69067	-31149	7.69067	-26787			791	11902	782.6	2136
7.70133	-31283	7.70133	-26762			791.95	7067	783.15	3676
7.712	-31438	7.712	-26732			792.8	2615	783.9	237
7.72267	-31558	7.72267	-26718			793.85	2846	784.75	608
7.73333	-31663	7.73333	-26719			794.4	818	785.45	1138
7.744	-31777	7.744	-26746			795.6	685	786.05	1262
7.75467	-31908	7.75467	-26770			796.25	797	787.15	989
7.76533	-31999	7.76533	-26826			797.1	70	787.9	1530
7.776	-32103	7.776	-26897			797.9	4249	788.35	492
7.78667	-32195	7.78667	-26961			798.85	1453	789.1	781
7.79733	-32292	7.79733	-27037			799.95	1972	790.35	1535
7.808	-32385	7.808	-27141			801.35	2375	791.3	1262
7.81867	-32462	7.81867	-27247			801.8	1540	792.2	3296
7.82933	-32538	7.82933	-27345			802.6	3405	793.4	1222
7.84	-32620	7.84	-27462			803.75	1052	794.45	828
7.85067	-32695	7.85067	-27575			804.5	1693	795.6	1006
7.86133	-32750	7.86133	-27681			805.1	457	796.7	1482
7.872	-32828	7.872	-27774			805.5	338	797.45	1053
7.88267	-32873	7.88267	-27901			806.15	1795	798.7	1155
7.89333	-32922	7.89333	-28028			807.6	6633	799.45	1354
7.904	-32980	7.904	-28140			808.95	1292	800.4	1159
7.91467	-33017	7.91467	-28239			809.7	5372	801.75	1293
7.92533	-33044	7.92533	-28357			810.8	4889	802.6	373
7.936	-33077	7.936	-28486			811.75	1309	803.5	349
7.94667	-33101	7.94667	-28605			812.5	1781	804.5	178
7.95733	-33141	7.95733	-28697			813.2	829	805.65	1464
7.968	-33187	7.968	-28793			814.55	5263	806.95	2058
7.97867	-33210	7.97867	-28894			815.3	3457	807.55	993
7.98933	-33249	7.98933	-28962			816	4380	807.9	998
8	-33261	8	-29051			816.7	1138	809.25	1315
8.01067	-33293	8.01067	-29143			817.3	354	810.35	513
8.02133	-33308	8.02133	-29242			817.85	1148	811.3	1878
8.032	-33312	8.032	-29316			818.3	811	812.5	987
8.04267	-33341	8.04267	-29367			819.15	3644	813.1	620
8.05333	-33355	8.05333	-29440			820.55	3775	814.45	12077
8.064	-33375	8.064	-29503			821.45	2179	815.4	4460
8.07467	-33384	8.07467	-29554			822.45	1504	816.4	2768
8.08533	-33384	8.08533	-29598			823.25	2005	817.4	529
8.096	-33388	8.096	-29666			823.95	2382	818.4	431
8.10667	-33401	8.10667	-29717			825.35	2300	819	118
8.11733	-33408	8.11733	-29752			826.2	1794	819.85	717
8.128	-33434	8.128	-29805			827.35	2431	821.05	96
8.13867	-33444	8.13867	-29837			828.35	3027	821.75	1463
8.14933	-33456	8.14933	-29873			829.35	3895	823.1	793
8.16	-33434	8.16	-29891			830.3	52	823.7	128
8.17067	-33447	8.17067	-29927			831.15	583	824.6	112
8.18133	-33450	8.18133	-29939			832.35	760	825.4	1141
8.192	-33452	8.192	-29965			833.4	2650	826	542
8.20267	-33451	8.20267	-29992			833.85	829	826.7	1138
8.21333	-33448	8.21333	-30021			834.6	1069	827.25	2567
8.224	-33452	8.224	-30037			835.4	311	828.45	816
8.23467	-33455	8.23467	-30041			836.2	272	829.3	100
8.24533	-33437	8.24533	-30049			837.15	1089	830.3	76
8.256	-33441	8.256	-30062			838.6	3736	831.45	1044
8.26667	-33435	8.26667	-30064			839.55	2576	832.1	4183
8.27733	-33446	8.27733	-30079			840.4	200	833.5	885
8.288	-33429	8.288	-30086			841.3	862	834.3	168
8.29867	-33434	8.29867	-30091			842.45	263	835.05	2403
8.30933	-33414	8.30933	-30095			843.55	1160	836.5	358
8.32	-33426	8.32	-30100			844.3	3256	837.4	166
8.33067	-33424	8.33067	-30106			845.3	108	838.4	1024
8.34133	-33403	8.34133	-30090			846.8	2730	839.75	1015
8.352	-33400	8.352	-30080			847.7	664	840.3	557
8.36267	-33399	8.36267	-30063			848.8	3306	841.2	753
8.37333	-33393	8.37333	-30072			849.55	1100	842.3	97
8.384	-33382	8.384	-30069			850.5	128	843.35	789
8.39467	-33386	8.39467	-30067			851.3	1799	844.25	502
8.40533	-33371	8.40533	-30070			852.75	1526	844.95	56
8.416	-33359	8.416	-30061			853.4	1646	845.55	152
8.42667	-33360	8.42667	-30049			854.4	135	846.75	781
8.43733	-33356	8.43733	-30046			855.5	3377	847.6	419
8.448	-33350	8.448	-30035			856.55	4402	848.55	515
8.45867	-33325	8.45867	-30027			857.45	714	849.55	1155
8.46933	-33327	8.46933	-30026			858.2	4062	850.3	165
8.48	-33313	8.48	-30011			859.2	2332	851.15	471
8.49067	-33300	8.49067	-30000			859.9	509	852.25	733
8.50133	-33286	8.50133	-29982			861.05	1569	853.25	1671
8.512	-33289	8.512	-29973			862.45	1495	854.1	83
8.52267	-33275	8.52267	-29955			863.05	569	854.9	394
8.53333	-33276	8.53333	-29950			864	149	855.9	328
8.544	-33271	8.544	-29946			865.25	2157	856.6	2464
8.55467	-33252	8.55467	-29938			866.1	102	857.6	89
8.56533	-33244	8.56533	-29926			867.1	829	858.4	397
8.576	-33253	8.576	-29922			867.55	1472	859.3	360
8.58667	-33249	8.58667	-29919			868.5	164	860.1	398
8.59733	-33246	8.59733	-29895			869.4	1187	860.6	817
8.608	-33234	8.608	-29873			870.45	977	861.95	2595
8.61867	-33218	8.61867	-29879			871.2	3552	862.4	305
8.62933	-33195	8.62933	-29881			872.45	1281	863.95	372
8.64	-33195	8.64	-29881			873.3	1570	864.6	588
8.65067	-33178	8.65067	-29858			874.25	1025	865.35	191
8.66133	-33176	8.66133	-29838			874.8	2076	865.85	75
8.672	-33196	8.672	-29819			875.75	797	866.3	199
8.68267	-33166	8.68267	-29824			876.85	460	867.35	1860
8.69333	-33174	8.69333	-29811			877.9	1488	868.2	441
8.704	-33170	8.704	-29814			878.65	1813	869.45	1742
8.71467	-33172	8.71467	-29809			879.15	1196	870.95	940
8.72533	-33159	8.72533	-29805			879.65	1133	871.8	150
8.736	-33161	8.736	-29803			880.4	278	872.7	2083
8.74667	-33166	8.74667	-29793			881.3	1675	873.7	118
8.75733	-33156	8.75733	-29800			882.4	792	875.05	1562
8.768	-33135	8.768	-29772			883.2	1475	875.5	267
8.77867	-33139	8.77867	-29780			884.1	114	876.5	219
8.78933	-33137	8.78933	-29786			884.95	993	877.2	1394
8.8	-33131	8.8	-29776			886.1	985	878.2	150
8.81067	-33108	8.81067	-29779			886.55	1166	879.2	664
8.82133	-33103	8.82133	-29781			887	911	880	529
8.832	-33093	8.832	-29786			887.65	1019	881.05	1213
8.84267	-33094	8.84267	-29769			888.25	423	881.9	103
8.85333	-33095	8.85333	-29757			889.2	545	882.8	739
8.864	-33093	8.864	-29762			890.4	1193	883.4	644
8.87467	-33089	8.87467	-29756			891.2	2766	884.55	1701
8.88533	-33070	8.88533	-29755			892.3	184	885.35	2404
8.896	-33067	8.896	-29747			893.35	1501	886.25	1380
8.90667	-33067	8.90667	-29751			894.3	112	887.3	7
8.91733	-33047	8.91733	-29752			895.45	850	888.45	838
8.928	-33023	8.928	-29769			896.5	116	889.4	705
8.93867	-33006	8.93867	-29770			897.65	692	890.1	147
8.94933	-33018	8.94933	-29745			898.15	821	891.1	146
8.96	-33004	8.96	-29742			899.45	593	892.25	592
8.97067	-32990	8.97067	-29745			900.4	868	892.85	134
8.98133	-32978	8.98133	-29753			901.35	714	893.4	158
8.992	-32972	8.992	-29762			902.2	113	894.4	210
9.00267	-32950	9.00267	-29735			903.4	941	895.55	809
9.01333	-32949	9.01333	-29755			904.25	828	896.6	99
9.024	-32932	9.024	-29772			905.35	1928	897.6	201
9.03467	-32925	9.03467	-29749			905.75	874	898.4	202
9.04533	-32924	9.04533	-29748			907.25	2002	899.1	2036
9.056	-32900	9.056	-29756			908.2	131	899.95	353
9.06667	-32882	9.06667	-29753			909.35	1106	901.2	845
9.07733	-32879	9.07733	-29749			910.65	6559	902	113
9.088	-32867	9.088	-29747			911.4	1439	903.2	723
9.09867	-32862	9.09867	-29749			911.95	862	904.45	2507
9.10933	-32852	9.10933	-29753			913.65	660	905.5	139
9.12	-32826	9.12	-29742			915.05	929	906.95	1313
9.13067	-32815	9.13067	-29734			916.35	841	907.55	466
9.14133	-32791	9.14133	-29739			916.7	150	908.4	36
9.152	-32791	9.152	-29740			917.7	114	909.3	1821
9.16267	-32779	9.16267	-29719			918.55	803	909.9	340
9.17333	-32769	9.17333	-29730			919.55	376	910.65	218
9.184	-32741	9.184	-29708			920.2	97	911.45	434
9.19467	-32733	9.19467	-29702			921.1	151	912.85	976
9.20533	-32728	9.20533	-29689			921.75	866	913.8	124
9.216	-32728	9.216	-29680			923.1	504	914.8	135
9.22667	-32713	9.22667	-29686			924	585	915.6	894
9.23733	-32698	9.23733	-29657			925.2	1149	916.8	60
9.248	-32702	9.248	-29641			925.8	215	917.8	120
9.25867	-32694	9.25867	-29649			927	1002	919.1	1267
9.26933	-32690	9.26933	-29641			928.2	2436	920.1	69
9.28	-32670	9.28	-29641			929.1	454	921.3	1153
9.29067	-32654	9.29067	-29651			929.85	368	922.2	671
9.30133	-32658	9.30133	-29640			930.75	598	923.1	68
9.312	-32648	9.312	-29619			931.65	1207	923.9	125
9.32267	-32649	9.32267	-29632			932.8	1213	924.8	943
9.33333	-32658	9.33333	-29612			933.5	733	926.2	221
9.344	-32675	9.344	-29581			934.75	606	927.3	2946
9.35467	-32679	9.35467	-29594			935.15	313	928.45	703
9.36533	-32668	9.36533	-29593			935.75	646	929.05	925
9.376	-32662	9.376	-29603			936.7	202	930	137
9.38667	-32651	9.38667	-29594			937.5	804	930.75	881
9.39733	-32651	9.39733	-29570			938.8	1677	931.9	43
9.408	-32648	9.408	-29566			940.15	731	932.7	57
9.41867	-32673	9.41867	-29562			941.25	152	933.5	1033
9.42933	-32678	9.42933	-29565			942.2	130	934.3	590
9.44	-32671	9.44	-29553			943.35	891	935.3	247
9.45067	-32661	9.45067	-29551			944.4	132	936.35	2101
9.46133	-32643	9.46133	-29552			945.45	2390	937.35	889
9.472	-32637	9.472	-29544			946.25	496	938.45	1520
9.48267	-32647	9.48267	-29531			947.25	619	939.2	356
9.49333	-32658	9.49333	-29522			948.7	720	940.7	1207
9.504	-32653	9.504	-29520			949.95	770	941.7	85
9.51467	-32638	9.51467	-29502			951	1551	942.95	923
9.52533	-32649	9.52533	-29493			952	150	943.6	158
9.536	-32648	9.536	-29501			953.55	795	944.45	644
9.54667	-32648	9.54667	-29488			954.3	157	945.25	387
9.55733	-32646	9.55733	-29476			955.1	1091	946	308
9.568	-32641	9.568	-29451			956.2	814	946.8	107
9.57867	-32637	9.57867	-29462			957.2	153	947.8	164
9.58933	-32640	9.58933	-29439			958.3	700	948.9	810
9.6	-32641	9.6	-29450			959.2	95	950	60
9.61067	-32632	9.61067	-29445			960.55	802	951	841
9.62133	-32621	9.62133	-29438			961.15	1930	952.15	597
9.632	-32627	9.632	-29407			962.4	524	953.35	435
9.64267	-32631	9.64267	-29395			963.4	1176	954.3	154
9.65333	-32645	9.65333	-29399			964.9	692	955.05	834
9.664	-32622	9.664	-29396			965.75	715	956	1720
9.67467	-32600	9.67467	-29395			966.5	2255	957	126
9.68533	-32591	9.68533	-29380			967.5	114	957.8	206
9.696	-32595	9.696	-29374			968.85	549	958.15	1026
9.70667	-32595	9.70667	-29370			969.25	271	959.65	288
9.71733	-32611	9.71733	-29384			970.35	1373	960.8	604
9.728	-32617	9.728	-29398			970.9	239	961.7	94
9.73867	-32616	9.73867	-29377			971.7	95	962.7	131
9.74933	-32622	9.74933	-29369			972.55	610	963.85	828
9.76	-32612	9.76	-29375			973.7	452	964.6	142
9.77067	-32601	9.77067	-29371			974.6	611	965.35	1007
9.78133	-32617	9.78133	-29375			975.4	138	966.4	149
9.792	-32619	9.792	-29363			976.55	906	967.8	1209
9.80267	-32632	9.80267	-29369			977.8	167	968.75	587
9.81333	-32635	9.81333	-29369			979.45	1781	969.85	815
9.824	-32636	9.824	-29378			979.7	310	971.1	187
9.83467	-32632	9.83467	-29372			980.7	143	971.9	128
9.84533	-32610	9.84533	-29374			981.8	454	972.8	231
9.856	-32612	9.856	-29369			982.7	503	973.6	2181
9.86667	-32615	9.86667	-29363			983.85	1211	974.6	72
9.87733	-32625	9.87733	-29354			984.7	656	975.6	140
9.888	-32615	9.888	-29353			985.45	299	976.5	180
9.89867	-32631	9.89867	-29353			986.4	483	977.3	506
9.90933	-32636	9.90933	-29355			987.9	934	978.1	492
9.92	-32633	9.92	-29362			988.4	186	979.3	1091
9.93067	-32629	9.93067	-29381			989.55	590	980.3	82
9.94133	-32634	9.94133	-29388			990.4	150	981.9	873
9.952	-32629	9.952	-29400			991.25	528	982.7	130
9.96267	-32645	9.96267	-29379			992.25	219	983.7	120
9.97333	-32654	9.97333	-29369			993.1	126	984.65	1124
9.984	-32640	9.984	-29373			993.95	1198	986.2	101
9.99467	-32654	9.99467	-29385			995.15	1155	987	162
10.0053	-32639	10.0053	-29384			996.2	101	987.9	1340
10.016	-32631	10.016	-29380			997.15	986	988.8	141
						998.1	130	989.8	65
						999.7	956	990.7	298
						1000.5	132	991.4	215
						1001.3	1214	992.2	122
						1002.25	1471	992.95	625
						1003	1147	994.1	447
						1004.15	672	995.1	241
						1004.65	519	996.25	712
						1005.7	578	997.05	458
						1006.65	202	998.2	387
						1007.65	432	999.45	596
						1008.5	812	1000.45	637
						1009.55	552	1001.35	183
						1010.55	129	1002.8	896
						1011.65	1009	1003.8	70
						1012.8	311	1004.8	56
						1014.05	520	1006.1	1052
						1015.35	2104	1006.7	170
						1016.3	120	1007.7	94
						1017.3	141	1008.5	148
						1018.3	855	1009.05	646
						1019.6	460	1010.3	103
						1020.8	453	1011.2	170
						1021.7	300	1011.95	951
						1022.95	616	1013.55	655
						1024.2	2050	1014.1	507
						1025.2	99	1015.05	536
						1026.2	104	1016.05	837
						1027.7	1514	1017	121
						1028.6	153	1018.15	1245
						1029.95	745	1019.2	24
						1030.6	401	1020.2	100
						1031.4	1708	1021.4	779
						1032.4	149	1022.6	590
						1033.55	843	1023.9	682
						1034.5	634	1025.05	227
						1035.05	1041	1025.9	101
						1036.15	1140	1026.95	1019
						1037.25	1152	1028.3	69
						1038.2	173	1029.05	403
						1038.8	776	1029.9	419
						1040.4	470	1030.65	543
						1041.3	171	1031.6	107
						1042.45	722	1032.4	678
						1043.5	94	1033.65	201
						1044.5	140	1034.5	117
						1045.5	866	1036.05	654
						1046.3	1228	1037.15	374
						1047.1	136	1038.35	541
						1047.8	1346	1039.4	593
						1048.9	459	1039.8	115
						1050.25	1244	1040.8	108
						1051.1	428	1042.05	1044
						1051.7	108	1043.3	88
						1052.7	142	1044.3	174
						1053.65	1092	1044.75	922
						1054.8	108	1045.95	503
						1055.8	104	1046.65	437
						1056.8	204	1047.65	602
						1057.9	944	1048.9	113
						1058.9	96	1049.8	130
						1059.9	3460	1051.4	630
						1060.85	511	1052.3	72
						1061.7	69	1053.3	161
						1062.6	183	1054.2	745
						1063.35	774	1055.45	208
						1064.4	105	1056.95	787
						1065.4	162	1058.4	250
						1066.9	701	1058.9	82
						1068.1	456	1059.65	590
						1069.4	421	1060.3	519
						1070.1	128	1061.5	274
						1070.9	151	1062.6	107
						1071.75	712	1063.95	433
						1072.75	584	1064.8	82
						1073.6	1177	1065.9	944
						1074.4	170	1066.6	168
						1074.9	715	1067.6	83
						1076.2	125	1068.4	152
						1077.55	472	1069.2	554
						1078.35	796	1070.2	104
						1079.8	494	1071.1	134
						1080.7	181	1071.95	1013
						1081.55	1312	1073	85
						1082.5	111	1074	136
						1083.85	869	1074.85	781
						1084.75	366	1075.85	180
						1085.6	104	1077.1	217
						1086.4	155	1077.9	144
						1087.25	814	1078.45	637
						1088.15	239	1079.7	130
						1089.2	118	1080.4	812
						1090	990	1081.55	293
						1091	122	1082.3	628
						1092	142	1083.55	572
						1092.55	664	1084.6	405
						1093.85	441	1085.2	72
						1094.5	92	1086.15	1249
						1095.45	944	1087.2	698
						1096.5	179	1088.5	410
						1097.35	448	1089.1	279
						1098.8	519	1090.3	920
						1099.65	406	1091	8571
						1100.75	711	1092	84
						1102	696	1093.25	976
						1102.6	128	1094.4	281
						1103.6	100	1095.2	104
						1104.8	923	1095.85	593
						1105.8	147	1096.85	157
						1106.8	129	1097.4	153
						1108.75	702	1098.3	160
						1109.3	112	1099.25	589
						1110.3	109	1100.6	460
						1111.4	1051	1102	905
						1112.2	148	1102.8	136
						1113.2	110	1103.8	112
						1114.1	406	1104.9	651
						1115.5	1120	1105.75	207
						1116.45	824	1106.7	17
						1117.5	405	1108.25	879
						1118.1	73	1108.9	147
						1119.1	125	1109.8	122
						1120	195	1111.05	845
						1120.95	1164	1111.6	138
						1121.9	98	1112.6	124
						1123.15	1080	1113.5	172
						1124.1	138	1114.05	935
						1125.1	154	1115.4	68
						1126.45	545	1116.85	693
						1127.5	752	1118.2	394
						1128.4	137	1118.9	120
						1129.35	1167	1119.7	785
						1130.3	128	1121.05	108
						1131.4	785	1122	116
						1132	1623	1122.95	930
						1133	611	1123.9	124
						1134.2	550	1124.9	78
						1134.85	1146	1126.05	913
						1135.9	549	1126.9	135
						1136.7	129	1127.9	104
						1137.95	544	1129.2	810
						1139.05	225	1129.9	128
						1140	148	1130.9	124
						1140.8	211	1132.15	762
						1140.9	1332	1132.9	134
						1142.6	44	1133.9	120
						1143.6	151	1134.7	996
						1144.8	983	1136.2	32
						1145.7	131	1137.2	154
						1147.15	767	1138.6	5186
						1148.6	263	1139.1	942
						1149.8	589	1140.15	757
						1150.9	284	1141.3	192
						1151.8	119	1141.95	141
						1152.8	179	1142.9	108
						1153.85	462	1144.25	1190
						1155.25	538	1144.8	193
						1156.15	208	1145.8	113
						1157.15	419	1147.25	705
						1158	112	1148.1	85
						1159.35	758	1148.85	496
						1160	110	1150.6	646
						1161	109	1151.4	125
						1162	201	1152.8	1067
						1163	491	1153.7	122
						1163.7	629	1154.7	100
						1165.1	534	1156.1	823
						1166.25	386	1156.8	126
						1166.9	125	1157.8	84
						1168.6	838	1158.65	575
						1169.2	148	1159.45	202
						1170.05	274	1160.15	196
						1171.1	508	1161.85	631
						1172.3	886	1162.8	200
						1173.45	551	1163.8	1660
						1174.75	670	1165.3	186
						1175.2	125	1166.3	100
						1176.25	422	1167.75	1277
						1177.5	765	1168.7	142
						1177.9	162	1169.7	79
						1178.8	127	1171.05	684
						1179.7	441	1171.9	77
						1180.85	513	1172.9	112
						1181.6	90	1173.85	1062
						1182.6	150	1175.5	187
						1183.8	791	1176.2	112
						1184.8	95	1177.2	1090
						1185.8	152	1178	149
						1186.85	631	1179	18
						1187.8	109	1179.95	609
						1189.15	665	1180.95	295
						1190.6	354	1181.85	1209
						1191.2	99	1182.9	561
						1192.25	750	1183.95	198
						1193.2	121	1185	108
						1194.2	136	1186.15	869
						1195.15	355	1187.4	79
						1196	324	1188.7	948
						1197	197	1189.55	412
						1198.4	791	1190.4	107
						1199.85	315	1191.4	179
						1200.5	132	1192.8	459
						1201.9	529	1193.5	522
						1202.6	100	1194.4	95
						1203.85	821	1195.05	537
						1205.25	262	1196.35	465
						1206.1	133	1198	781
						1207.2	395	1198.3	157
						1208.15	474	1199.3	122
						1208.8	86	1200.1	113
						1209.6	1557	1201.1	1003
						1210.6	131	1201.9	149
						1211.5	406	1203.2	468
						1213.15	917	1204.55	639
						1214.45	120	1205.3	81
						1215.4	126	1206.1	151
						1216.4	209	1206.9	961
						1217.2	670	1207.9	70
						1218.85	607	1208.9	101
						1219.9	552	1210.05	1116
						1220.8	117	1211.4	67
						1221.75	343	1212.4	134
						1223.5	1303	1213.6	504
						1224.2	196	1214.4	62
						1225.2	900	1215.4	120
						1226.4	109	1216.25	851
						1227.4	167	1217.4	90
						1228.1	1245	1218.4	134
						1229.7	58	1219.2	997
						1230.5	92	1220.4	105
						1230.95	496	1221.2	139
						1232	319	1221.95	821
						1233.3	582	1223.3	11
						1234.25	195	1224.3	118
						1235.2	400	1225	812
						1235.9	119	1226.15	361
						1237.2	601	1226.8	104
						1238.5	312	1227.8	181
						1239.7	156	1228.75	520
						1240.25	687	1229.8	84
						1241.5	129	1231.15	1054
						1242.85	578	1232	158
						1243.75	189	1233	114
						1244.45	212	1233.95	983
						1245.3	149	1235.25	159
						1246.05	1258	1235.9	105
						1247.1	138	1236.55	619
						1248.1	98	1237.7	117
						1249.5	848	1238.7	131
						1250.8	101	1240.05	1025
						1251.8	152	1241	118
						1252.4	584	1242	80
						1253.7	337	1243	830
						1254.65	300	1244.55	115
						1255.25	181	1245.5	176
						1256.15	456	1246.45	843
						1256.8	133	1247.4	104
						1257.7	681	1248.45	618
						1259	267	1249.4	682
						1259.7	82	1250	146
						1260.6	201	1251.6	718
						1261.75	750	1252.85	142
						1262.4	110	1253.8	100
						1263.3	71	1254.9	1118
						1264.45	778	1256.3	50
						1265.2	128	1257.2	117
						1266.2	141	1258.25	770
						1267	151	1259	105
						1268.05	453	1260	105
						1268.8	92	1261.05	1042
						1269.95	773	1262.1	116
						1270.8	195	1263.1	117
						1271.7	2435	1263.85	813
						1273.15	528	1265.25	358
						1274	324	1265.9	64
						1274.7	124	1267.45	975
						1275.9	641	1268.4	104
						1277.25	289	1269.2	122
						1278	91	1270.4	704
						1279.05	805	1271	110
						1280.4	302	1272	116
						1281.3	108	1273.3	665
						1281.85	624	1274.4	95
						1283.55	3342	1275.4	154
						1284	540	1275.95	993
						1284.9	285	1277.5	100
						1285.65	745	1278.4	161
						1286.8	132	1279.35	1106
						1288.15	338	1280.2	137
						1289.1	131	1281.15	120
						1290.1	138	1282.55	711
						1290.9	195	1283.4	125
						1291.75	1831	1284.3	159
						1292.7	87	1285.05	902
						1294	969	1286.2	79
						1295.4	219	1287.2	122
						1296.2	125	1287.9	990
						1297.35	940	1289.45	102
						1298	176	1290.4	147
						1298.9	104	1291.1	992
						1299.8	850	1292.4	94
						1301.2	340	1293.2	147
						1301.9	83	1294.2	879
						1302.8	119	1295	107
						1303.5	491	1296	35
						1304.6	130	1297.35	1082
						1305.8	542	1298	189
						1307.15	362	1298.9	59
						1307.9	105	1299.7	535
						1308.75	703	1300.8	398
						1310.05	328	1301.6	20
						1310.9	121	1302.4	110
						1311.8	627	1303	689
						1312.95	363	1304	152
						1313.6	91	1304.9	97
						1314.35	504	1305.7	199
						1315.1	411	1306.2	1073
						1316.3	679	1307.5	103
						1316.7	140	1308.5	170
						1317.7	95	1309.2	847
						1318.6	488	1310.4	20
						1319.7	154	1311.4	119
						1320.2	728	1312.7	620
						1321.6	370	1313.75	140
						1322.5	111	1314.5	118
						1323.4	143	1315.35	721
						1323.95	821	1316.3	69
						1325.35	316	1317.3	119
						1326.35	285	1318.25	1140
						1327.45	464	1319.5	110
						1328.4	209	1321.15	1085
						1329.3	149	1321.9	174
						1330.45	795	1323.4	302
						1331.3	98	1324.3	361
						1332.3	117	1325.15	135
						1333.05	986	1326.1	170
						1334.65	405	1327.35	715
						1335.3	84	1328.2	75
						1336.35	620	1329.2	104
						1337.5	216	1330.15	581
						1338.2	105	1331.05	192
						1338.8	584	1332	79
						1340	157	1333.15	984
						1340.95	340	1334.4	56
						1341.8	133	1336	1009
						1342.3	562	1336.9	151
						1343.3	130	1337.85	272
						1344.2	162	1339.05	497
						1345.45	783	1340.2	139
						1346.2	117	1341	76
						1347.2	78	1342.5	574
						1348.3	805	1343.4	92
						1349.65	277	1345.35	841
						1350.4	115	1345.9	144
						1351.45	580	1346.9	104
						1353.1	700	1347.8	179
						1354.4	319	1348.35	1046
						1355.35	526	1349.6	82
						1356.2	209	1351.4	1139
						1357.2	1284	1351.8	182
						1358.3	146	1352.8	76
						1359.65	382	1353.7	123
						1360.5	305	1354.25	728
						1361.35	199	1355.6	331
						1362.4	157	1356.6	362
						1363.45	839	1357.65	473
						1364.4	93	1358.6	116
						1365.4	114	1359.3	148
						1366.45	1059	1359.8	634
						1367.4	142	1360.95	341
						1368.4	139	1361.7	51
						1370	854	1363.2	1028
						1370.7	116	1364	162
						1371.7	119	1365	121
						1372.25	660	1366.2	815
						1373.7	147	1367.25	174
						1374.95	731	1367.75	149
						1375.9	91	1368.6	101
						1376.9	122	1369.5	124
						1378.05	544	1370.15	494
						1379.1	326	1371.85	752
						1379.8	104	1372.95	268
						1380.8	160	1373.9	79
						1382	718	1375	887
						1382.7	106	1376.5	222
						1383.7	156	1377.2	94
						1384.45	967	1378.35	1109
						1385.7	87	1379.2	137
						1386.5	132	1380.2	125
						1387.05	796	1381.1	1070
						1388.45	257	1382.4	48
						1389.3	121	1383.4	75
						1390.35	294	1384.45	941
						1391.4	547	1385.2	149
						1392.2	146	1386.05	248
						1392.95	680	1387.6	870
						1394.2	170	1388.2	109
						1395	106	1389.2	64
						1395.9	155	1390.4	820
						1396.85	978	1391.2	123
						1397.8	135	1392.2	125
						1399.3	844	1393.35	337
						1400.3	77	1394.1	320
						1401.3	116	1394.8	108
						1402.35	946	1395.7	197
						1403.55	670	1396.1	1058
						1404.3	131	1397.6	35
						1405.2	265	1398.5	74
						1406.2	145	1399.65	1012
						1407.2	161	1400.3	172
						1407.8	733	1401.3	113
						1409	310	1402.3	1065
						1409.7	101	1403.2	107
						1411.4	1165	1404.2	116
						1412.2	142	1405	479
						1413.2	118	1406.5	922
						1414.35	1023	1407.3	125
						1415.2	135	1408.15	1477
						1416.2	138	1409.1	151
						1417	151	1410.1	120
						1417.75	611	1411.1	961
						1418.85	134	1412	112
						1419.7	141	1412.85	158
						1420.95	5783	1414.35	1006
						1422	126	1415.1	155
						1423.3	759	1416.1	715
						1424.1	142	1417.3	618
						1424.85	285	1417.7	173
						1426.2	708	1418.6	1651
						1427.5	334	1419.2	1443
						1428.1	128	1420.6	746
						1429.7	667	1421.7	79
						1430.4	123	1422.9	770
						1431.3	142	1424.3	378
						1432.3	679	1424.9	100
						1433.5	292	1425.95	853
						1434.3	71	1426.8	106
						1435.8	749	1427.8	24
						1436.7	133	1429.4	1176
						1437.3	411	1430.3	140
						1438.8	539	1431.3	102
						1439.5	135	1432.2	691
						1440.5	174	1433.4	230
						1441.75	585	1434.1	91
						1442.5	99	1435.35	1022
						1443.5	122	1436.3	120
						1444.55	575	1437.3	128
						1445.8	145	1438.45	895
						1447.5	832	1439.95	273
						1448.3	110	1440.7	106
						1449.3	127	1441.65	652
						1450.3	189	1442.7	116
						1451.5	3138	1443.7	630
						1452.4	79	1444.8	346
						1453.7	1033	1446.1	430
						1454.5	138	1447.4	774
						1455.5	108	1448.65	122
						1456.85	1091	1449.5	90
						1457.5	151	1450.2	594
						1458.5	99	1451.1	231
						1459.5	141	1452.1	87
						1460.25	651	1453.1	816
						1461.3	153	1454.25	295
						1461.95	911	1455.2	198
						1463.4	156	1456.3	404
						1464.3	98	1457.35	253
						1465.6	1143	1458.2	140
						1466.3	170	1459.1	1090
						1467.3	97	1460.3	88
						1468.85	1055	1461.3	113
						1469.3	165	1462.25	909
						1470.3	97	1463.75	117
						1471.35	1189	1465.4	785
						1472.45	479	1466.65	145
						1473.85	1631	1467.4	114
						1474.8	180	1468.4	991
						1475.7	140	1469.2	135
						1476.85	531	1470.2	58
						1477.5	129	1471.45	923
						1478.5	111	1472.8	310
						1479.5	172	1473.6	142
						1480.1	846	1474.65	548
						1481.4	164	1475.6	85
						1483	639	1476.6	343
						1484.3	484	1477.8	577
						1484.9	107	1478.8	101
						1486.2	591	1480.45	943
						1487.35	394	1481.2	156
						1487.9	77	1482.2	128
						1488.9	150	1483.5	989
						1489.65	1082	1484.6	49
						1490.7	147	1485.6	63
						1491.8	540	1486.7	625
						1492.8	218	1487.7	196
						1493.8	107	1488.6	142
						1494.8	821	1489.4	848
						1496.2	444	1490.5	75
						1496.7	89	1491.5	138
						1497.6	301	1492.1	825
						1498.9	650	1493.4	226
						1499.9	117	1494.2	122
								1495.4	575
								1496.35	244
								1497	102
								1498.1	977
								1498.9	145
								1499.9	51

## Sheet: Fig S3
Retention time	Tz1	Retention time	tz1+O1	Retention time	Tz-1+20eqKO2	Retention time	O1
0	0.0428	0	-0.02384	0	0.02873	0	-0.07552
0.00333	0.04351	0.00333	-0.0242	0.00333	0.02909	0.00333	-0.0757
0.00667	0.04429	0.00667	-0.02444	0.00667	0.02933	0.00667	-0.07612
0.01	0.04512	0.01	-0.0245	0.01	0.02944	0.01	-0.07671
0.01333	0.04596	0.01333	-0.02444	0.01333	0.02939	0.01333	-0.07749
0.01667	0.04667	0.01667	-0.02426	0.01667	0.02933	0.01667	-0.07838
0.02	0.04733	0.02	-0.02408	0.02	0.02909	0.02	-0.07939
0.02333	0.04774	0.02333	-0.02378	0.02333	0.02885	0.02333	-0.08035
0.02667	0.0481	0.02667	-0.02348	0.02667	0.02855	0.02667	-0.08124
0.03	0.04822	0.03	-0.02325	0.03	0.02825	0.03	-0.08202
0.03333	0.04822	0.03333	-0.02307	0.03333	0.02789	0.03333	-0.08267
0.03667	0.0481	0.03667	-0.02295	0.03667	0.02754	0.03667	-0.08315
0.04	0.04792	0.04	-0.02289	0.04	0.02718	0.04	-0.08345
0.04333	0.04762	0.04333	-0.02289	0.04333	0.02682	0.04333	-0.08374
0.04667	0.04727	0.04667	-0.02295	0.04667	0.0264	0.04667	-0.08392
0.05	0.04691	0.05	-0.02301	0.05	0.02599	0.05	-0.0841
0.05333	0.04655	0.05333	-0.02313	0.05333	0.02545	0.05333	-0.08428
0.05667	0.04625	0.05667	-0.02319	0.05667	0.02497	0.05667	-0.08446
0.06	0.04607	0.06	-0.02331	0.06	0.02438	0.06	-0.08464
0.06333	0.04596	0.06333	-0.02331	0.06333	0.02378	0.06333	-0.08494
0.06667	0.04596	0.06667	-0.02337	0.06667	0.02319	0.06667	-0.08523
0.07	0.04613	0.07	-0.02337	0.07	0.02265	0.07	-0.08559
0.07333	0.04649	0.07333	-0.02337	0.07333	0.02217	0.07333	-0.08607
0.07667	0.04697	0.07667	-0.02337	0.07667	0.02176	0.07667	-0.08655
0.08	0.04756	0.08	-0.02342	0.08	0.02146	0.08	-0.08714
0.08333	0.04822	0.08333	-0.02342	0.08333	0.02128	0.08333	-0.08768
0.08667	0.04894	0.08667	-0.02348	0.08667	0.02116	0.08667	-0.08827
0.09	0.04965	0.09	-0.02348	0.09	0.0211	0.09	-0.08881
0.09333	0.05025	0.09333	-0.02354	0.09333	0.0211	0.09333	-0.08917
0.09667	0.05078	0.09667	-0.02366	0.09667	0.02116	0.09667	-0.08941
0.1	0.0512	0.1	-0.02378	0.1	0.02116	0.1	-0.08953
0.10333	0.05144	0.10333	-0.0239	0.10333	0.0211	0.10333	-0.08947
0.10667	0.05168	0.10667	-0.02402	0.10667	0.02098	0.10667	-0.08935
0.11	0.0518	0.11	-0.0242	0.11	0.02074	0.11	-0.08929
0.11333	0.05186	0.11333	-0.02438	0.11333	0.02044	0.11333	-0.08923
0.11667	0.05192	0.11667	-0.02462	0.11667	0.02009	0.11667	-0.08929
0.12	0.05192	0.12	-0.02491	0.12	0.01973	0.12	-0.08941
0.12333	0.05198	0.12333	-0.02527	0.12333	0.01937	0.12333	-0.08965
0.12667	0.05209	0.12667	-0.02563	0.12667	0.01901	0.12667	-0.08994
0.13	0.05221	0.13	-0.02605	0.13	0.01872	0.13	-0.09024
0.13333	0.05239	0.13333	-0.02646	0.13333	0.01848	0.13333	-0.0906
0.13667	0.05251	0.13667	-0.02682	0.13667	0.0183	0.13667	-0.09096
0.14	0.05269	0.14	-0.02718	0.14	0.01824	0.14	-0.09125
0.14333	0.05287	0.14333	-0.02754	0.14333	0.0183	0.14333	-0.09155
0.14667	0.05311	0.14667	-0.02778	0.14667	0.01848	0.14667	-0.09185
0.15	0.05329	0.15	-0.02795	0.15	0.01878	0.15	-0.09221
0.15333	0.05347	0.15333	-0.02807	0.15333	0.01907	0.15333	-0.09257
0.15667	0.0537	0.15667	-0.02813	0.15667	0.01943	0.15667	-0.09298
0.16	0.05388	0.16	-0.02819	0.16	0.01979	0.16	-0.09352
0.16333	0.05412	0.16333	-0.02831	0.16333	0.02009	0.16333	-0.09412
0.16667	0.0543	0.16667	-0.02837	0.16667	0.02038	0.16667	-0.09483
0.17	0.05448	0.17	-0.02855	0.17	0.02068	0.17	-0.09549
0.17333	0.05466	0.17333	-0.02879	0.17333	0.02086	0.17333	-0.0962
0.17667	0.0549	0.17667	-0.02909	0.17667	0.02092	0.17667	-0.09692
0.18	0.05507	0.18	-0.0295	0.18	0.02098	0.18	-0.09757
0.18333	0.05525	0.18333	-0.02998	0.18333	0.02092	0.18333	-0.09823
0.18667	0.05549	0.18667	-0.03052	0.18667	0.0208	0.18667	-0.09882
0.19	0.05567	0.19	-0.03111	0.19	0.02068	0.19	-0.0993
0.19333	0.05597	0.19333	-0.03177	0.19333	0.02056	0.19333	-0.09966
0.19667	0.05627	0.19667	-0.03237	0.19667	0.02038	0.19667	-0.09984
0.2	0.05651	0.2	-0.03296	0.2	0.02009	0.2	-0.09996
0.20333	0.05674	0.20333	-0.03344	0.20333	0.01973	0.20333	-0.10002
0.20667	0.05698	0.20667	-0.0338	0.20667	0.01931	0.20667	-0.10002
0.21	0.05716	0.21	-0.03397	0.21	0.01884	0.21	-0.10008
0.21333	0.05722	0.21333	-0.03403	0.21333	0.01824	0.21333	-0.10014
0.21667	0.05722	0.21667	-0.03392	0.21667	0.01752	0.21667	-0.10026
0.22	0.05716	0.22	-0.03368	0.22	0.01675	0.22	-0.10043
0.22333	0.05692	0.22333	-0.03338	0.22333	0.01597	0.22333	-0.10073
0.22667	0.05668	0.22667	-0.03302	0.22667	0.01514	0.22667	-0.10109
0.23	0.05645	0.23	-0.03272	0.23	0.01436	0.23	-0.10145
0.23333	0.05621	0.23333	-0.03242	0.23333	0.01371	0.23333	-0.1018
0.23667	0.05603	0.23667	-0.03231	0.23667	0.01311	0.23667	-0.10204
0.24	0.05597	0.24	-0.03225	0.24	0.01264	0.24	-0.10216
0.24333	0.05597	0.24333	-0.03237	0.24333	0.01228	0.24333	-0.10216
0.24667	0.05609	0.24667	-0.0326	0.24667	0.0121	0.24667	-0.1021
0.25	0.05627	0.25	-0.03296	0.25	0.01198	0.25	-0.10192
0.25333	0.05656	0.25333	-0.03344	0.25333	0.01192	0.25333	-0.1018
0.25667	0.05686	0.25667	-0.03403	0.25667	0.01186	0.25667	-0.1018
0.26	0.05716	0.26	-0.03463	0.26	0.01168	0.26	-0.10192
0.26333	0.0574	0.26333	-0.03529	0.26333	0.0115	0.26333	-0.10222
0.26667	0.05758	0.26667	-0.03594	0.26667	0.01127	0.26667	-0.10276
0.27	0.05764	0.27	-0.03654	0.27	0.01091	0.27	-0.10353
0.27333	0.05758	0.27333	-0.03701	0.27333	0.01055	0.27333	-0.10443
0.27667	0.05752	0.27667	-0.03743	0.27667	0.01019	0.27667	-0.1055
0.28	0.05746	0.28	-0.03767	0.28	0.00978	0.28	-0.10663
0.28333	0.0574	0.28333	-0.03773	0.28333	0.00948	0.28333	-0.10771
0.28667	0.05734	0.28667	-0.03767	0.28667	0.00924	0.28667	-0.10878
0.29	0.05728	0.29	-0.03743	0.29	0.00906	0.29	-0.10967
0.29333	0.05728	0.29333	-0.03713	0.29333	0.009	0.29333	-0.11039
0.29667	0.05728	0.29667	-0.03678	0.29667	0.00894	0.29667	-0.11092
0.3	0.05734	0.3	-0.03642	0.3	0.00894	0.3	-0.11122
0.30333	0.0574	0.30333	-0.03606	0.30333	0.009	0.30333	-0.1114
0.30667	0.05746	0.30667	-0.03582	0.30667	0.009	0.30667	-0.1114
0.31	0.05752	0.31	-0.03558	0.31	0.009	0.31	-0.11128
0.31333	0.05764	0.31333	-0.03546	0.31333	0.00906	0.31333	-0.1111
0.31667	0.05788	0.31667	-0.03535	0.31667	0.00912	0.31667	-0.11092
0.32	0.05817	0.32	-0.03523	0.32	0.00912	0.32	-0.11075
0.32333	0.05859	0.32333	-0.03517	0.32333	0.00912	0.32333	-0.11063
0.32667	0.05907	0.32667	-0.03517	0.32667	0.00912	0.32667	-0.11063
0.33	0.0596	0.33	-0.03523	0.33	0.00912	0.33	-0.11069
0.33333	0.06014	0.33333	-0.03535	0.33333	0.00912	0.33333	-0.11081
0.33667	0.06062	0.33667	-0.03552	0.33667	0.00906	0.33667	-0.11098
0.34	0.06098	0.34	-0.03588	0.34	0.009	0.34	-0.11122
0.34333	0.06127	0.34333	-0.0363	0.34333	0.00888	0.34333	-0.1114
0.34667	0.06139	0.34667	-0.0369	0.34667	0.00876	0.34667	-0.11164
0.35	0.06145	0.35	-0.03761	0.35	0.0087	0.35	-0.11188
0.35333	0.06139	0.35333	-0.03844	0.35333	0.00864	0.35333	-0.11218
0.35667	0.06139	0.35667	-0.03928	0.35667	0.0087	0.35667	-0.11247
0.36	0.06133	0.36	-0.04017	0.36	0.00876	0.36	-0.11271
0.36333	0.06127	0.36333	-0.04107	0.36333	0.00888	0.36333	-0.11301
0.36667	0.06133	0.36667	-0.04184	0.36667	0.00894	0.36667	-0.11325
0.37	0.06139	0.37	-0.0425	0.37	0.00888	0.37	-0.11349
0.37333	0.06157	0.37333	-0.04292	0.37333	0.00882	0.37333	-0.11379
0.37667	0.06175	0.37667	-0.04309	0.37667	0.00858	0.37667	-0.11402
0.38	0.06199	0.38	-0.04309	0.38	0.00823	0.38	-0.11432
0.38333	0.06223	0.38333	-0.0428	0.38333	0.00775	0.38333	-0.11456
0.38667	0.06253	0.38667	-0.04226	0.38667	0.00721	0.38667	-0.1148
0.39	0.06288	0.39	-0.0416	0.39	0.00668	0.39	-0.1151
0.39333	0.0633	0.39333	-0.04083	0.39333	0.00626	0.39333	-0.11551
0.39667	0.06372	0.39667	-0.04005	0.39667	0.00596	0.39667	-0.11605
0.4	0.06413	0.4	-0.03934	0.4	0.00578	0.4	-0.11671
0.40333	0.06449	0.40333	-0.03886	0.40333	0.00578	0.40333	-0.11748
0.40667	0.06479	0.40667	-0.03862	0.40667	0.0059	0.40667	-0.11826
0.41	0.06503	0.41	-0.03868	0.41	0.00608	0.41	-0.11915
0.41333	0.06515	0.41333	-0.03904	0.41333	0.00632	0.41333	-0.11998
0.41667	0.06515	0.41667	-0.0397	0.41667	0.00662	0.41667	-0.12088
0.42	0.06503	0.42	-0.04053	0.42	0.00691	0.42	-0.12165
0.42333	0.06485	0.42333	-0.04143	0.42333	0.00715	0.42333	-0.12231
0.42667	0.06455	0.42667	-0.04244	0.42667	0.00745	0.42667	-0.12279
0.43	0.06425	0.43	-0.04333	0.43	0.00769	0.43	-0.12308
0.43333	0.06396	0.43333	-0.04411	0.43333	0.00793	0.43333	-0.12326
0.43667	0.06378	0.43667	-0.0447	0.43667	0.00817	0.43667	-0.12338
0.44	0.06378	0.44	-0.04512	0.44	0.00834	0.44	-0.12338
0.44333	0.06396	0.44333	-0.0453	0.44333	0.00846	0.44333	-0.12338
0.44667	0.06431	0.44667	-0.04542	0.44667	0.00852	0.44667	-0.12332
0.45	0.06485	0.45	-0.04548	0.45	0.00846	0.45	-0.12326
0.45333	0.06562	0.45333	-0.0456	0.45333	0.00823	0.45333	-0.1232
0.45667	0.06646	0.45667	-0.04578	0.45667	0.00787	0.45667	-0.1232
0.46	0.06735	0.46	-0.04601	0.46	0.00745	0.46	-0.1232
0.46333	0.06819	0.46333	-0.04643	0.46333	0.00697	0.46333	-0.12326
0.46667	0.0689	0.46667	-0.04685	0.46667	0.00656	0.46667	-0.12332
0.47	0.06944	0.47	-0.04739	0.47	0.0062	0.47	-0.12344
0.47333	0.0698	0.47333	-0.04792	0.47333	0.00602	0.47333	-0.12362
0.47667	0.06992	0.47667	-0.0484	0.47667	0.0059	0.47667	-0.12392
0.48	0.06986	0.48	-0.04882	0.48	0.00596	0.48	-0.12439
0.48333	0.06968	0.48333	-0.04911	0.48333	0.0062	0.48333	-0.12499
0.48667	0.06932	0.48667	-0.04923	0.48667	0.00656	0.48667	-0.12583
0.49	0.0689	0.49	-0.04923	0.49	0.00691	0.49	-0.12678
0.49333	0.06849	0.49333	-0.04917	0.49333	0.00733	0.49333	-0.12779
0.49667	0.06813	0.49667	-0.04905	0.49667	0.00769	0.49667	-0.12881
0.5	0.06783	0.5	-0.04894	0.5	0.00799	0.5	-0.12982
0.50333	0.06765	0.50333	-0.04882	0.50333	0.00811	0.50333	-0.13065
0.50667	0.06759	0.50667	-0.0487	0.50667	0.00811	0.50667	-0.13131
0.51	0.06765	0.51	-0.04864	0.51	0.00805	0.51	-0.13167
0.51333	0.06783	0.51333	-0.04858	0.51333	0.00781	0.51333	-0.13179
0.51667	0.06807	0.51667	-0.04858	0.51667	0.00745	0.51667	-0.13167
0.52	0.06831	0.52	-0.04864	0.52	0.00703	0.52	-0.13131
0.52333	0.06855	0.52333	-0.0487	0.52333	0.00656	0.52333	-0.13083
0.52667	0.06872	0.52667	-0.04882	0.52667	0.00602	0.52667	-0.1303
0.53	0.06878	0.53	-0.049	0.53	0.00548	0.53	-0.12976
0.53333	0.06872	0.53333	-0.04917	0.53333	0.00507	0.53333	-0.12928
0.53667	0.06855	0.53667	-0.04935	0.53667	0.00471	0.53667	-0.12892
0.54	0.06837	0.54	-0.04947	0.54	0.00453	0.54	-0.12869
0.54333	0.06819	0.54333	-0.04965	0.54333	0.00441	0.54333	-0.12869
0.54667	0.06807	0.54667	-0.04971	0.54667	0.00447	0.54667	-0.12881
0.55	0.06801	0.55	-0.04977	0.55	0.00465	0.55	-0.1291
0.55333	0.06813	0.55333	-0.04977	0.55333	0.00489	0.55333	-0.12952
0.55667	0.06831	0.55667	-0.04977	0.55667	0.00525	0.55667	-0.13006
0.56	0.0686	0.56	-0.04977	0.56	0.00566	0.56	-0.13071
0.56333	0.06896	0.56333	-0.04983	0.56333	0.00602	0.56333	-0.13137
0.56667	0.06932	0.56667	-0.04995	0.56667	0.00644	0.56667	-0.13208
0.57	0.06956	0.57	-0.05019	0.57	0.00685	0.57	-0.13274
0.57333	0.06968	0.57333	-0.05049	0.57333	0.00721	0.57333	-0.13334
0.57667	0.06956	0.57667	-0.0509	0.57667	0.00757	0.57667	-0.13393
0.58	0.06932	0.58	-0.05144	0.58	0.00787	0.58	-0.13447
0.58333	0.0689	0.58333	-0.05192	0.58333	0.00811	0.58333	-0.13494
0.58667	0.06831	0.58667	-0.05245	0.58667	0.00829	0.58667	-0.1353
0.59	0.06771	0.59	-0.05299	0.59	0.0084	0.59	-0.13566
0.59333	0.06711	0.59333	-0.05347	0.59333	0.00846	0.59333	-0.1359
0.59667	0.06652	0.59667	-0.05382	0.59667	0.00846	0.59667	-0.1362
0.6	0.06598	0.6	-0.05418	0.6	0.0084	0.6	-0.13655
0.60333	0.06551	0.60333	-0.05442	0.60333	0.00823	0.60333	-0.13703
0.60667	0.06509	0.60667	-0.0546	0.60667	0.00805	0.60667	-0.13757
0.61	0.06473	0.61	-0.05472	0.61	0.00781	0.61	-0.13816
0.61333	0.06431	0.61333	-0.05472	0.61333	0.00751	0.61333	-0.13894
0.61667	0.06384	0.61667	-0.0546	0.61667	0.00709	0.61667	-0.13971
0.62	0.06324	0.62	-0.05436	0.62	0.00662	0.62	-0.14055
0.62333	0.06258	0.62333	-0.05406	0.62333	0.00608	0.62333	-0.14144
0.62667	0.06187	0.62667	-0.05358	0.62667	0.00542	0.62667	-0.14228
0.63	0.06109	0.63	-0.05311	0.63	0.00471	0.63	-0.14311
0.63333	0.06032	0.63333	-0.05257	0.63333	0.00399	0.63333	-0.14377
0.63667	0.05966	0.63667	-0.05203	0.63667	0.00328	0.63667	-0.14436
0.64	0.05907	0.64	-0.05162	0.64	0.00268	0.64	-0.14484
0.64333	0.05853	0.64333	-0.05132	0.64333	0.00215	0.64333	-0.1452
0.64667	0.05805	0.64667	-0.0512	0.64667	0.00179	0.64667	-0.14549
0.65	0.0577	0.65	-0.05132	0.65	0.00161	0.65	-0.14567
0.65333	0.05734	0.65333	-0.05162	0.65333	0.00167	0.65333	-0.14573
0.65667	0.05698	0.65667	-0.05209	0.65667	0.00191	0.65667	-0.14573
0.66	0.05662	0.66	-0.05269	0.66	0.00226	0.66	-0.14561
0.66333	0.05615	0.66333	-0.05335	0.66333	0.00268	0.66333	-0.14555
0.66667	0.05567	0.66667	-0.05406	0.66667	0.0031	0.66667	-0.14544
0.67	0.05513	0.67	-0.05472	0.67	0.00352	0.67	-0.14538
0.67333	0.05466	0.67333	-0.05531	0.67333	0.00393	0.67333	-0.14544
0.67667	0.05406	0.67667	-0.05585	0.67667	0.00423	0.67667	-0.14555
0.68	0.05352	0.68	-0.05627	0.68	0.00447	0.68	-0.14585
0.68333	0.05299	0.68333	-0.05656	0.68333	0.00465	0.68333	-0.14633
0.68667	0.05239	0.68667	-0.0568	0.68667	0.00477	0.68667	-0.14699
0.69	0.0518	0.69	-0.05692	0.69	0.00489	0.69	-0.14776
0.69333	0.05126	0.69333	-0.05686	0.69333	0.00501	0.69333	-0.14859
0.69667	0.05066	0.69667	-0.05668	0.69667	0.00513	0.69667	-0.14949
0.7	0.05007	0.7	-0.05627	0.7	0.00525	0.7	-0.15032
0.70333	0.04947	0.70333	-0.05561	0.70333	0.0053	0.70333	-0.1511
0.70667	0.04888	0.70667	-0.05472	0.70667	0.00536	0.70667	-0.15169
0.71	0.04828	0.71	-0.05364	0.71	0.00536	0.71	-0.15211
0.71333	0.0478	0.71333	-0.05245	0.71333	0.00525	0.71333	-0.15229
0.71667	0.04727	0.71667	-0.05126	0.71667	0.00507	0.71667	-0.15223
0.72	0.04679	0.72	-0.05007	0.72	0.00477	0.72	-0.15199
0.72333	0.04625	0.72333	-0.049	0.72333	0.00435	0.72333	-0.15157
0.72667	0.04572	0.72667	-0.04816	0.72667	0.00393	0.72667	-0.15104
0.73	0.04512	0.73	-0.04756	0.73	0.00346	0.73	-0.15044
0.73333	0.04452	0.73333	-0.04721	0.73333	0.00304	0.73333	-0.14973
0.73667	0.04381	0.73667	-0.04709	0.73667	0.00262	0.73667	-0.14907
0.74	0.04309	0.74	-0.04715	0.74	0.00226	0.74	-0.14848
0.74333	0.04232	0.74333	-0.04739	0.74333	0.00197	0.74333	-0.14806
0.74667	0.04154	0.74667	-0.04774	0.74667	0.00179	0.74667	-0.14782
0.75	0.04083	0.75	-0.04816	0.75	0.00161	0.75	-0.14782
0.75333	0.04011	0.75333	-0.04864	0.75333	0.00155	0.75333	-0.14806
0.75667	0.03946	0.75667	-0.04917	0.75667	0.00149	0.75667	-0.14842
0.76	0.03892	0.76	-0.04989	0.76	0.00143	0.76	-0.14901
0.76333	0.0385	0.76333	-0.05066	0.76333	0.00143	0.76333	-0.14961
0.76667	0.03809	0.76667	-0.05156	0.76667	0.00149	0.76667	-0.15032
0.77	0.03773	0.77	-0.05257	0.77	0.00161	0.77	-0.15092
0.77333	0.03737	0.77333	-0.05364	0.77333	0.00173	0.77333	-0.15146
0.77667	0.03701	0.77667	-0.05484	0.77667	0.00191	0.77667	-0.15187
0.78	0.03654	0.78	-0.05597	0.78	0.00215	0.78	-0.15217
0.78333	0.03606	0.78333	-0.05698	0.78333	0.00244	0.78333	-0.15229
0.78667	0.03552	0.78667	-0.05794	0.78667	0.00274	0.78667	-0.15229
0.79	0.03487	0.79	-0.05871	0.79	0.0031	0.79	-0.15223
0.79333	0.03415	0.79333	-0.05937	0.79333	0.0034	0.79333	-0.15223
0.79667	0.03338	0.79667	-0.05978	0.79667	0.0037	0.79667	-0.15223
0.8	0.03254	0.8	-0.06008	0.8	0.00387	0.8	-0.15229
0.80333	0.03177	0.80333	-0.0602	0.80333	0.00405	0.80333	-0.15247
0.80667	0.03111	0.80667	-0.06026	0.80667	0.00405	0.80667	-0.15271
0.81	0.03046	0.81	-0.06026	0.81	0.00399	0.81	-0.15306
0.81333	0.02992	0.81333	-0.06032	0.81333	0.00381	0.81333	-0.15348
0.81667	0.0295	0.81667	-0.06038	0.81667	0.00358	0.81667	-0.15396
0.82	0.02915	0.82	-0.06038	0.82	0.00334	0.82	-0.1545
0.82333	0.02891	0.82333	-0.06044	0.82333	0.00316	0.82333	-0.15509
0.82667	0.02879	0.82667	-0.06044	0.82667	0.00316	0.82667	-0.15563
0.83	0.02867	0.83	-0.06044	0.83	0.00328	0.83	-0.15616
0.83333	0.02861	0.83333	-0.06026	0.83333	0.0037	0.83333	-0.15664
0.83667	0.02849	0.83667	-0.06002	0.83667	0.00429	0.83667	-0.15706
0.84	0.02837	0.84	-0.0596	0.84	0.00513	0.84	-0.15742
0.84333	0.02807	0.84333	-0.05913	0.84333	0.00608	0.84333	-0.15777
0.84667	0.02778	0.84667	-0.05859	0.84667	0.00703	0.84667	-0.15801
0.85	0.02736	0.85	-0.05805	0.85	0.00793	0.85	-0.15813
0.85333	0.02682	0.85333	-0.05764	0.85333	0.00864	0.85333	-0.15813
0.85667	0.02629	0.85667	-0.05728	0.85667	0.009	0.85667	-0.15807
0.86	0.02563	0.86	-0.05716	0.86	0.00906	0.86	-0.15795
0.86333	0.02491	0.86333	-0.05722	0.86333	0.0087	0.86333	-0.15777
0.86667	0.02414	0.86667	-0.05758	0.86667	0.00805	0.86667	-0.15754
0.87	0.02331	0.87	-0.05817	0.87	0.00715	0.87	-0.1573
0.87333	0.02241	0.87333	-0.05895	0.87333	0.0062	0.87333	-0.15706
0.87667	0.02146	0.87667	-0.05984	0.87667	0.00525	0.87667	-0.15688
0.88	0.02033	0.88	-0.06074	0.88	0.00447	0.88	-0.15682
0.88333	0.01913	0.88333	-0.06157	0.88333	0.00393	0.88333	-0.15676
0.88667	0.01788	0.88667	-0.06235	0.88667	0.00364	0.88667	-0.15682
0.89	0.01651	0.89	-0.06294	0.89	0.00364	0.89	-0.15688
0.89333	0.01508	0.89333	-0.06336	0.89333	0.00387	0.89333	-0.157
0.89667	0.01365	0.89667	-0.0636	0.89667	0.00417	0.89667	-0.15718
0.9	0.01228	0.9	-0.06354	0.9	0.00447	0.9	-0.15742
0.90333	0.01103	0.90333	-0.06336	0.90333	0.00465	0.90333	-0.15754
0.90667	0.00995	0.90667	-0.06306	0.90667	0.00465	0.90667	-0.15771
0.91	0.00918	0.91	-0.0627	0.91	0.00453	0.91	-0.15783
0.91333	0.00858	0.91333	-0.06241	0.91333	0.00417	0.91333	-0.15795
0.91667	0.00823	0.91667	-0.06223	0.91667	0.0037	0.91667	-0.15807
0.92	0.00811	0.92	-0.06223	0.92	0.00316	0.92	-0.15819
0.92333	0.00817	0.92333	-0.06241	0.92333	0.00256	0.92333	-0.15831
0.92667	0.00834	0.92667	-0.06288	0.92667	0.00203	0.92667	-0.15843
0.93	0.00852	0.93	-0.06348	0.93	0.00161	0.93	-0.15855
0.93333	0.00858	0.93333	-0.06419	0.93333	0.00137	0.93333	-0.15879
0.93667	0.00846	0.93667	-0.06491	0.93667	0.00119	0.93667	-0.15903
0.94	0.00817	0.94	-0.06557	0.94	0.00119	0.94	-0.15938
0.94333	0.00763	0.94333	-0.06598	0.94333	0.00119	0.94333	-0.1598
0.94667	0.00691	0.94667	-0.0661	0.94667	0.00125	0.94667	-0.16034
0.95	0.00602	0.95	-0.06592	0.95	0.00125	0.95	-0.16087
0.95333	0.00501	0.95333	-0.06545	0.95333	0.00119	0.95333	-0.16153
0.95667	0.00399	0.95667	-0.06473	0.95667	0.00107	0.95667	-0.16212
0.96	0.00292	0.96	-0.06384	0.96	0.000834465	0.96	-0.16272
0.96333	0.00197	0.96333	-0.06294	0.96333	0.000596046	0.96333	-0.16332
0.96667	0.00101	0.96667	-0.06211	0.96667	0.000298023	0.96667	-0.16391
0.97	0.000178814	0.97	-0.06139	0.97	0	0.97	-0.16451
0.97333	-0.000655651	0.97333	-0.06092	0.97333	-0.000238419	0.97333	-0.1651
0.97667	-0.00137	0.97667	-0.06074	0.97667	-0.000417233	0.97667	-0.16576
0.98	-0.00209	0.98	-0.06074	0.98	-0.000476837	0.98	-0.16636
0.98333	-0.00274	0.98333	-0.06092	0.98333	-0.000536442	0.98333	-0.16701
0.98667	-0.00346	0.98667	-0.06127	0.98667	-0.000476837	0.98667	-0.16767
0.99	-0.00411	0.99	-0.06169	0.99	-0.000417233	0.99	-0.16832
0.99333	-0.00483	0.99333	-0.06217	0.99333	-0.000357628	0.99333	-0.16904
0.99667	-0.00554	0.99667	-0.06258	0.99667	-0.000357628	0.99667	-0.16963
1	-0.00626	1	-0.063	1	-0.000417233	1	-0.17017
1.00333	-0.00709	1.00333	-0.0633	1.00333	-0.000536442	1.00333	-0.17053
1.00667	-0.00793	1.00667	-0.06354	1.00667	-0.000596046	1.00667	-0.17077
1.01	-0.00888	1.01	-0.06378	1.01	-0.000655651	1.01	-0.17089
1.01333	-0.00983	1.01333	-0.0639	1.01333	-0.000596046	1.01333	-0.17089
1.01667	-0.01085	1.01667	-0.06407	1.01667	-0.000476837	1.01667	-0.17077
1.02	-0.01192	1.02	-0.06425	1.02	-0.000238419	1.02	-0.17047
1.02333	-0.01299	1.02333	-0.06443	1.02333	0.000119209	1.02333	-0.17011
1.02667	-0.01401	1.02667	-0.06467	1.02667	0.000476837	1.02667	-0.16975
1.03	-0.01496	1.03	-0.06503	1.03	0.000834465	1.03	-0.16934
1.03333	-0.01585	1.03333	-0.06545	1.03333	0.00107	1.03333	-0.16898
1.03667	-0.01663	1.03667	-0.06592	1.03667	0.00113	1.03667	-0.16874
1.04	-0.0174	1.04	-0.06658	1.04	0.00101	1.04	-0.16868
1.04333	-0.01806	1.04333	-0.06723	1.04333	0.000655651	1.04333	-0.1688
1.04667	-0.01872	1.04667	-0.06789	1.04667	0.000119209	1.04667	-0.1691
1.05	-0.01937	1.05	-0.0686	1.05	-0.000596046	1.05	-0.16963
1.05333	-0.01991	1.05333	-0.0692	1.05333	-0.00131	1.05333	-0.17041
1.05667	-0.02044	1.05667	-0.0698	1.05667	-0.00203	1.05667	-0.17124
1.06	-0.02098	1.06	-0.07027	1.06	-0.00262	1.06	-0.1722
1.06333	-0.02152	1.06333	-0.07069	1.06333	-0.00316	1.06333	-0.17315
1.06667	-0.02205	1.06667	-0.07099	1.06667	-0.00364	1.06667	-0.17411
1.07	-0.02259	1.07	-0.07129	1.07	-0.00399	1.07	-0.17512
1.07333	-0.02313	1.07333	-0.07159	1.07333	-0.00429	1.07333	-0.17601
1.07667	-0.02372	1.07667	-0.07188	1.07667	-0.00453	1.07667	-0.17697
1.08	-0.02438	1.08	-0.07218	1.08	-0.00465	1.08	-0.17786
1.08333	-0.02503	1.08333	-0.07254	1.08333	-0.00471	1.08333	-0.17875
1.08667	-0.02581	1.08667	-0.0729	1.08667	-0.00465	1.08667	-0.17959
1.09	-0.02664	1.09	-0.07331	1.09	-0.00447	1.09	-0.18042
1.09333	-0.02742	1.09333	-0.07379	1.09333	-0.00411	1.09333	-0.1812
1.09667	-0.02813	1.09667	-0.07427	1.09667	-0.0037	1.09667	-0.18191
1.1	-0.02873	1.1	-0.07468	1.1	-0.00316	1.1	-0.18251
1.10333	-0.02927	1.10333	-0.07504	1.10333	-0.00262	1.10333	-0.18293
1.10667	-0.02962	1.10667	-0.0754	1.10667	-0.00203	1.10667	-0.18322
1.11	-0.02992	1.11	-0.0757	1.11	-0.00155	1.11	-0.18346
1.11333	-0.0301	1.11333	-0.07594	1.11333	-0.00107	1.11333	-0.18358
1.11667	-0.03028	1.11667	-0.07612	1.11667	-0.000655651	1.11667	-0.1837
1.12	-0.03046	1.12	-0.07617	1.12	-0.000357628	1.12	-0.18382
1.12333	-0.0307	1.12333	-0.07617	1.12333	-5.96046e-05	1.12333	-0.18388
1.12667	-0.03105	1.12667	-0.07612	1.12667	0.000178814	1.12667	-0.18406
1.13	-0.03159	1.13	-0.07594	1.13	0.000417233	1.13	-0.18424
1.13333	-0.03237	1.13333	-0.07582	1.13333	0.000715256	1.13333	-0.18448
1.13667	-0.03332	1.13667	-0.07558	1.13667	0.00101	1.13667	-0.18477
1.14	-0.03445	1.14	-0.07534	1.14	0.00131	1.14	-0.18513
1.14333	-0.0357	1.14333	-0.07504	1.14333	0.00155	1.14333	-0.18549
1.14667	-0.03695	1.14667	-0.07468	1.14667	0.00173	1.14667	-0.18585
1.15	-0.03833	1.15	-0.07427	1.15	0.00179	1.15	-0.1862
1.15333	-0.03964	1.15333	-0.07379	1.15333	0.00173	1.15333	-0.18656
1.15667	-0.04089	1.15667	-0.07331	1.15667	0.00161	1.15667	-0.18692
1.16	-0.04202	1.16	-0.0729	1.16	0.00137	1.16	-0.18728
1.16333	-0.04303	1.16333	-0.07254	1.16333	0.00107	1.16333	-0.18758
1.16667	-0.04393	1.16667	-0.0723	1.16667	0.00077486	1.16667	-0.18775
1.17	-0.0447	1.17	-0.07224	1.17	0.000357628	1.17	-0.18781
1.17333	-0.04536	1.17333	-0.07236	1.17333	0	1.17333	-0.18781
1.17667	-0.04596	1.17667	-0.07272	1.17667	-0.000357628	1.17667	-0.1877
1.18	-0.04655	1.18	-0.07331	1.18	-0.000715256	1.18	-0.18752
1.18333	-0.04703	1.18333	-0.07403	1.18333	-0.00107	1.18333	-0.18728
1.18667	-0.0475	1.18667	-0.07486	1.18667	-0.00137	1.18667	-0.18704
1.19	-0.04792	1.19	-0.0757	1.19	-0.00161	1.19	-0.1868
1.19333	-0.04828	1.19333	-0.07641	1.19333	-0.00179	1.19333	-0.18668
1.19667	-0.04858	1.19667	-0.07707	1.19667	-0.00185	1.19667	-0.18668
1.2	-0.04888	1.2	-0.07749	1.2	-0.00185	1.2	-0.18692
1.20333	-0.04911	1.20333	-0.07778	1.20333	-0.00179	1.20333	-0.18728
1.20667	-0.04929	1.20667	-0.0779	1.20667	-0.00167	1.20667	-0.18781
1.21	-0.04947	1.21	-0.07796	1.21	-0.00161	1.21	-0.18847
1.21333	-0.04965	1.21333	-0.07796	1.21333	-0.00155	1.21333	-0.18913
1.21667	-0.04989	1.21667	-0.07796	1.21667	-0.00161	1.21667	-0.18978
1.22	-0.05019	1.22	-0.07808	1.22	-0.00173	1.22	-0.1905
1.22333	-0.05049	1.22333	-0.07832	1.22333	-0.00197	1.22333	-0.19115
1.22667	-0.05084	1.22667	-0.07874	1.22667	-0.00226	1.22667	-0.19163
1.23	-0.05126	1.23	-0.07933	1.23	-0.00268	1.23	-0.19205
1.23333	-0.05168	1.23333	-0.08005	1.23333	-0.00316	1.23333	-0.19228
1.23667	-0.05215	1.23667	-0.08094	1.23667	-0.00364	1.23667	-0.1924
1.24	-0.05269	1.24	-0.0819	1.24	-0.00411	1.24	-0.1924
1.24333	-0.05323	1.24333	-0.08285	1.24333	-0.00447	1.24333	-0.19234
1.24667	-0.05382	1.24667	-0.0838	1.24667	-0.00483	1.24667	-0.19217
1.25	-0.05442	1.25	-0.08464	1.25	-0.00519	1.25	-0.19199
1.25333	-0.05513	1.25333	-0.08541	1.25333	-0.00548	1.25333	-0.19181
1.25667	-0.05585	1.25667	-0.08601	1.25667	-0.00584	1.25667	-0.19175
1.26	-0.05662	1.26	-0.08649	1.26	-0.0062	1.26	-0.19175
1.26333	-0.0574	1.26333	-0.08684	1.26333	-0.0065	1.26333	-0.19199
1.26667	-0.05817	1.26667	-0.08708	1.26667	-0.00674	1.26667	-0.19234
1.27	-0.05883	1.27	-0.0872	1.27	-0.00697	1.27	-0.19288
1.27333	-0.05949	1.27333	-0.08732	1.27333	-0.00715	1.27333	-0.1936
1.27667	-0.06002	1.27667	-0.08738	1.27667	-0.00721	1.27667	-0.19437
1.28	-0.0605	1.28	-0.08744	1.28	-0.00715	1.28	-0.19521
1.28333	-0.06092	1.28333	-0.0875	1.28333	-0.00697	1.28333	-0.1961
1.28667	-0.06127	1.28667	-0.0875	1.28667	-0.00668	1.28667	-0.19699
1.29	-0.06163	1.29	-0.0875	1.29	-0.00638	1.29	-0.19783
1.29333	-0.06205	1.29333	-0.0875	1.29333	-0.00602	1.29333	-0.19866
1.29667	-0.06253	1.29667	-0.08756	1.29667	-0.00578	1.29667	-0.1995
1.3	-0.06306	1.3	-0.08756	1.3	-0.00566	1.3	-0.20033
1.30333	-0.0636	1.30333	-0.08762	1.30333	-0.0056	1.30333	-0.20117
1.30667	-0.06413	1.30667	-0.08762	1.30667	-0.00578	1.30667	-0.20194
1.31	-0.06467	1.31	-0.08768	1.31	-0.00602	1.31	-0.2026
1.31333	-0.06509	1.31333	-0.0878	1.31333	-0.0065	1.31333	-0.20325
1.31667	-0.06545	1.31667	-0.08792	1.31667	-0.00709	1.31667	-0.20373
1.32	-0.06562	1.32	-0.0881	1.32	-0.00781	1.32	-0.20415
1.32333	-0.06574	1.32333	-0.08833	1.32333	-0.00858	1.32333	-0.20432
1.32667	-0.06586	1.32667	-0.08857	1.32667	-0.00936	1.32667	-0.20444
1.33	-0.06592	1.33	-0.08881	1.33	-0.01013	1.33	-0.20438
1.33333	-0.0661	1.33333	-0.08905	1.33333	-0.01085	1.33333	-0.20427
1.33667	-0.0664	1.33667	-0.08929	1.33667	-0.01138	1.33667	-0.20421
1.34	-0.06688	1.34	-0.08953	1.34	-0.01168	1.34	-0.20415
1.34333	-0.06759	1.34333	-0.08976	1.34333	-0.0118	1.34333	-0.20415
1.34667	-0.06855	1.34667	-0.08988	1.34667	-0.01162	1.34667	-0.20427
1.35	-0.06962	1.35	-0.09	1.35	-0.01121	1.35	-0.20456
1.35333	-0.07081	1.35333	-0.08994	1.35333	-0.01055	1.35333	-0.20492
1.35667	-0.07212	1.35667	-0.08982	1.35667	-0.00972	1.35667	-0.20546
1.36	-0.07337	1.36	-0.08965	1.36	-0.00882	1.36	-0.20599
1.36333	-0.07451	1.36333	-0.08941	1.36333	-0.00781	1.36333	-0.20659
1.36667	-0.07558	1.36667	-0.08911	1.36667	-0.00691	1.36667	-0.20713
1.37	-0.07647	1.37	-0.08893	1.37	-0.0062	1.37	-0.20754
1.37333	-0.07725	1.37333	-0.08881	1.37333	-0.00566	1.37333	-0.20784
1.37667	-0.07778	1.37667	-0.08881	1.37667	-0.0053	1.37667	-0.20796
1.38	-0.07826	1.38	-0.08899	1.38	-0.00519	1.38	-0.20802
1.38333	-0.07862	1.38333	-0.08935	1.38333	-0.0053	1.38333	-0.2079
1.38667	-0.07892	1.38667	-0.08988	1.38667	-0.00566	1.38667	-0.20784
1.39	-0.07921	1.39	-0.09054	1.39	-0.00608	1.39	-0.20772
1.39333	-0.07951	1.39333	-0.09137	1.39333	-0.00668	1.39333	-0.20772
1.39667	-0.07987	1.39667	-0.09221	1.39667	-0.00721	1.39667	-0.20778
1.4	-0.08029	1.4	-0.09304	1.4	-0.00781	1.4	-0.20808
1.40333	-0.08076	1.40333	-0.09382	1.40333	-0.00834	1.40333	-0.2085
1.40667	-0.0813	1.40667	-0.09447	1.40667	-0.00882	1.40667	-0.20897
1.41	-0.0819	1.41	-0.09495	1.41	-0.00924	1.41	-0.20963
1.41333	-0.08249	1.41333	-0.09537	1.41333	-0.0096	1.41333	-0.21029
1.41667	-0.08309	1.41667	-0.09561	1.41667	-0.00983	1.41667	-0.21088
1.42	-0.08374	1.42	-0.09584	1.42	-0.01001	1.42	-0.21148
1.42333	-0.08446	1.42333	-0.09596	1.42333	-0.01019	1.42333	-0.21195
1.42667	-0.08523	1.42667	-0.09602	1.42667	-0.01025	1.42667	-0.21225
1.43	-0.08607	1.43	-0.09602	1.43	-0.01031	1.43	-0.21249
1.43333	-0.08696	1.43333	-0.09596	1.43333	-0.01037	1.43333	-0.21255
1.43667	-0.08786	1.43667	-0.09584	1.43667	-0.01037	1.43667	-0.21243
1.44	-0.08881	1.44	-0.09561	1.44	-0.01043	1.44	-0.21225
1.44333	-0.0897	1.44333	-0.09531	1.44333	-0.01043	1.44333	-0.21195
1.44667	-0.09048	1.44667	-0.09495	1.44667	-0.01049	1.44667	-0.2116
1.45	-0.0912	1.45	-0.09447	1.45	-0.01049	1.45	-0.21124
1.45333	-0.09173	1.45333	-0.09394	1.45333	-0.01055	1.45333	-0.21094
1.45667	-0.09215	1.45667	-0.0934	1.45667	-0.01061	1.45667	-0.21064
1.46	-0.09239	1.46	-0.09298	1.46	-0.01067	1.46	-0.21046
1.46333	-0.09257	1.46333	-0.09269	1.46333	-0.01085	1.46333	-0.21046
1.46667	-0.09269	1.46667	-0.09263	1.46667	-0.01109	1.46667	-0.21064
1.47	-0.0928	1.47	-0.09274	1.47	-0.01132	1.47	-0.21094
1.47333	-0.09304	1.47333	-0.0931	1.47333	-0.01174	1.47333	-0.21142
1.47667	-0.09346	1.47667	-0.09364	1.47667	-0.01222	1.47667	-0.21201
1.48	-0.09406	1.48	-0.09435	1.48	-0.01276	1.48	-0.21261
1.48333	-0.09477	1.48333	-0.09519	1.48333	-0.01335	1.48333	-0.21327
1.48667	-0.09573	1.48667	-0.09602	1.48667	-0.01389	1.48667	-0.21392
1.49	-0.0968	1.49	-0.0968	1.49	-0.01436	1.49	-0.21452
1.49333	-0.09793	1.49333	-0.09751	1.49333	-0.01472	1.49333	-0.21505
1.49667	-0.09906	1.49667	-0.09799	1.49667	-0.0149	1.49667	-0.21553
1.5	-0.10008	1.5	-0.09829	1.5	-0.01496	1.5	-0.21595
1.50333	-0.10103	1.50333	-0.09847	1.50333	-0.01478	1.50333	-0.21642
1.50667	-0.10186	1.50667	-0.09847	1.50667	-0.01448	1.50667	-0.2169
1.51	-0.10246	1.51	-0.09841	1.51	-0.01407	1.51	-0.21744
1.51333	-0.10288	1.51333	-0.09835	1.51333	-0.01359	1.51333	-0.21809
1.51667	-0.10324	1.51667	-0.09829	1.51667	-0.01311	1.51667	-0.21881
1.52	-0.10341	1.52	-0.09823	1.52	-0.01264	1.52	-0.21958
1.52333	-0.10353	1.52333	-0.09829	1.52333	-0.01222	1.52333	-0.22036
1.52667	-0.10365	1.52667	-0.09847	1.52667	-0.01186	1.52667	-0.22113
1.53	-0.10377	1.53	-0.09865	1.53	-0.01162	1.53	-0.22185
1.53333	-0.10389	1.53333	-0.09882	1.53333	-0.0115	1.53333	-0.2225
1.53667	-0.10395	1.53667	-0.09894	1.53667	-0.01144	1.53667	-0.2231
1.54	-0.10401	1.54	-0.09906	1.54	-0.01144	1.54	-0.22364
1.54333	-0.10407	1.54333	-0.099	1.54333	-0.01156	1.54333	-0.22411
1.54667	-0.10413	1.54667	-0.099	1.54667	-0.01168	1.54667	-0.22453
1.55	-0.10419	1.55	-0.09888	1.55	-0.0118	1.55	-0.22489
1.55333	-0.10437	1.55333	-0.09888	1.55333	-0.01204	1.55333	-0.22513
1.55667	-0.10461	1.55667	-0.09894	1.55667	-0.01228	1.55667	-0.22537
1.56	-0.10502	1.56	-0.09912	1.56	-0.01258	1.56	-0.2256
1.56333	-0.10562	1.56333	-0.09942	1.56333	-0.01287	1.56333	-0.22584
1.56667	-0.10645	1.56667	-0.09984	1.56667	-0.01317	1.56667	-0.22608
1.57	-0.10753	1.57	-0.10037	1.57	-0.01335	1.57	-0.22632
1.57333	-0.10878	1.57333	-0.10097	1.57333	-0.01347	1.57333	-0.22656
1.57667	-0.11015	1.57667	-0.10145	1.57667	-0.01347	1.57667	-0.2268
1.58	-0.11158	1.58	-0.10186	1.58	-0.01335	1.58	-0.22709
1.58333	-0.11295	1.58333	-0.10204	1.58333	-0.01305	1.58333	-0.22733
1.58667	-0.1142	1.58667	-0.10204	1.58667	-0.01258	1.58667	-0.22757
1.59	-0.11533	1.59	-0.10186	1.59	-0.01192	1.59	-0.22775
1.59333	-0.11623	1.59333	-0.10151	1.59333	-0.01121	1.59333	-0.22793
1.59667	-0.11694	1.59667	-0.10103	1.59667	-0.01049	1.59667	-0.22805
1.6	-0.11748	1.6	-0.10049	1.6	-0.00983	1.6	-0.22817
1.60333	-0.11784	1.60333	-0.09996	1.60333	-0.00936	1.60333	-0.22823
1.60667	-0.11808	1.60667	-0.09948	1.60667	-0.00906	1.60667	-0.22835
1.61	-0.1182	1.61	-0.09906	1.61	-0.00906	1.61	-0.22852
1.61333	-0.11832	1.61333	-0.09882	1.61333	-0.00924	1.61333	-0.22876
1.61667	-0.11837	1.61667	-0.09859	1.61667	-0.00972	1.61667	-0.229
1.62	-0.11843	1.62	-0.09847	1.62	-0.01037	1.62	-0.22924
1.62333	-0.11849	1.62333	-0.09841	1.62333	-0.01109	1.62333	-0.22948
1.62667	-0.11861	1.62667	-0.09841	1.62667	-0.01174	1.62667	-0.22972
1.63	-0.11879	1.63	-0.09853	1.63	-0.01234	1.63	-0.2299
1.63333	-0.11897	1.63333	-0.09865	1.63333	-0.01276	1.63333	-0.23001
1.63667	-0.11915	1.63667	-0.09894	1.63667	-0.01293	1.63667	-0.23007
1.64	-0.11945	1.64	-0.0993	1.64	-0.01293	1.64	-0.23013
1.64333	-0.11975	1.64333	-0.09972	1.64333	-0.0127	1.64333	-0.23007
1.64667	-0.1201	1.64667	-0.10026	1.64667	-0.01228	1.64667	-0.23007
1.65	-0.12052	1.65	-0.10085	1.65	-0.01174	1.65	-0.23007
1.65333	-0.121	1.65333	-0.10151	1.65333	-0.01109	1.65333	-0.23013
1.65667	-0.12153	1.65667	-0.1021	1.65667	-0.01037	1.65667	-0.23019
1.66	-0.12219	1.66	-0.1027	1.66	-0.0096	1.66	-0.23037
1.66333	-0.12285	1.66333	-0.10318	1.66333	-0.00894	1.66333	-0.23055
1.66667	-0.12362	1.66667	-0.10347	1.66667	-0.00829	1.66667	-0.23091
1.67	-0.12439	1.67	-0.10365	1.67	-0.00775	1.67	-0.23133
1.67333	-0.12511	1.67333	-0.10365	1.67333	-0.00727	1.67333	-0.23192
1.67667	-0.12577	1.67667	-0.10353	1.67667	-0.00691	1.67667	-0.23264
1.68	-0.1263	1.68	-0.10329	1.68	-0.00668	1.68	-0.23347
1.68333	-0.12666	1.68333	-0.103	1.68333	-0.00656	1.68333	-0.23431
1.68667	-0.1269	1.68667	-0.10258	1.68667	-0.00656	1.68667	-0.23514
1.69	-0.12702	1.69	-0.10216	1.69	-0.00674	1.69	-0.23603
1.69333	-0.12696	1.69333	-0.10175	1.69333	-0.00703	1.69333	-0.23681
1.69667	-0.1269	1.69667	-0.10145	1.69667	-0.00733	1.69667	-0.23746
1.7	-0.12678	1.7	-0.10127	1.7	-0.00775	1.7	-0.23806
1.70333	-0.12666	1.70333	-0.10115	1.70333	-0.00817	1.70333	-0.23854
1.70667	-0.1266	1.70667	-0.10109	1.70667	-0.00858	1.70667	-0.2389
1.71	-0.1266	1.71	-0.10115	1.71	-0.00912	1.71	-0.23913
1.71333	-0.12672	1.71333	-0.10133	1.71333	-0.00954	1.71333	-0.23925
1.71667	-0.12696	1.71667	-0.10151	1.71667	-0.00995	1.71667	-0.23937
1.72	-0.12732	1.72	-0.10169	1.72	-0.01031	1.72	-0.23937
1.72333	-0.12779	1.72333	-0.1018	1.72333	-0.01055	1.72333	-0.23937
1.72667	-0.12839	1.72667	-0.1018	1.72667	-0.01073	1.72667	-0.23937
1.73	-0.12898	1.73	-0.10175	1.73	-0.01079	1.73	-0.23937
1.73333	-0.12964	1.73333	-0.10163	1.73333	-0.01079	1.73333	-0.23937
1.73667	-0.13036	1.73667	-0.10145	1.73667	-0.01067	1.73667	-0.23949
1.74	-0.13107	1.74	-0.10115	1.74	-0.01037	1.74	-0.23955
1.74333	-0.13179	1.74333	-0.10091	1.74333	-0.01001	1.74333	-0.23973
1.74667	-0.13244	1.74667	-0.10067	1.74667	-0.00954	1.74667	-0.23997
1.75	-0.13304	1.75	-0.10061	1.75	-0.00906	1.75	-0.24033
1.75333	-0.13369	1.75333	-0.10067	1.75333	-0.00858	1.75333	-0.24074
1.75667	-0.13429	1.75667	-0.10091	1.75667	-0.00823	1.75667	-0.24122
1.76	-0.13494	1.76	-0.10133	1.76	-0.00799	1.76	-0.24182
1.76333	-0.13566	1.76333	-0.10186	1.76333	-0.00793	1.76333	-0.24247
1.76667	-0.13638	1.76667	-0.10252	1.76667	-0.00799	1.76667	-0.24313
1.77	-0.13715	1.77	-0.10318	1.77	-0.00823	1.77	-0.2439
1.77333	-0.13793	1.77333	-0.10389	1.77333	-0.00864	1.77333	-0.24468
1.77667	-0.13876	1.77667	-0.10449	1.77667	-0.00906	1.77667	-0.24545
1.78	-0.13953	1.78	-0.10508	1.78	-0.00948	1.78	-0.24623
1.78333	-0.14031	1.78333	-0.1055	1.78333	-0.00978	1.78333	-0.24688
1.78667	-0.14102	1.78667	-0.1058	1.78667	-0.00989	1.78667	-0.24742
1.79	-0.14168	1.79	-0.10604	1.79	-0.00983	1.79	-0.24784
1.79333	-0.14228	1.79333	-0.10622	1.79333	-0.00954	1.79333	-0.24819
1.79667	-0.14281	1.79667	-0.10639	1.79667	-0.00912	1.79667	-0.24843
1.8	-0.14335	1.8	-0.10657	1.8	-0.00858	1.8	-0.24861
1.80333	-0.14383	1.80333	-0.10669	1.80333	-0.00805	1.80333	-0.24879
1.80667	-0.14424	1.80667	-0.10681	1.80667	-0.00763	1.80667	-0.24897
1.81	-0.14472	1.81	-0.10693	1.81	-0.00739	1.81	-0.24921
1.81333	-0.1452	1.81333	-0.10705	1.81333	-0.00739	1.81333	-0.24945
1.81667	-0.14573	1.81667	-0.10723	1.81667	-0.00769	1.81667	-0.2498
1.82	-0.14627	1.82	-0.10735	1.82	-0.00823	1.82	-0.25028
1.82333	-0.14687	1.82333	-0.10747	1.82333	-0.009	1.82333	-0.25082
1.82667	-0.14758	1.82667	-0.10753	1.82667	-0.00995	1.82667	-0.25147
1.83	-0.14836	1.83	-0.10759	1.83	-0.01091	1.83	-0.25213
1.83333	-0.14925	1.83333	-0.10765	1.83333	-0.0118	1.83333	-0.25284
1.83667	-0.15014	1.83667	-0.10777	1.83667	-0.01258	1.83667	-0.2535
1.84	-0.1511	1.84	-0.10794	1.84	-0.01323	1.84	-0.25415
1.84333	-0.15211	1.84333	-0.10818	1.84333	-0.01371	1.84333	-0.25475
1.84667	-0.15318	1.84667	-0.10854	1.84667	-0.01407	1.84667	-0.25529
1.85	-0.15426	1.85	-0.1089	1.85	-0.01425	1.85	-0.25558
1.85333	-0.15539	1.85333	-0.10931	1.85333	-0.01436	1.85333	-0.25576
1.85667	-0.15652	1.85667	-0.10979	1.85667	-0.01436	1.85667	-0.25582
1.86	-0.15765	1.86	-0.11021	1.86	-0.01431	1.86	-0.25576
1.86333	-0.15879	1.86333	-0.11063	1.86333	-0.01425	1.86333	-0.25564
1.86667	-0.15986	1.86667	-0.11092	1.86667	-0.01419	1.86667	-0.25553
1.87	-0.16087	1.87	-0.11116	1.87	-0.01401	1.87	-0.25541
1.87333	-0.16177	1.87333	-0.11128	1.87333	-0.01383	1.87333	-0.25529
1.87667	-0.16254	1.87667	-0.11134	1.87667	-0.01359	1.87667	-0.25523
1.88	-0.16308	1.88	-0.11134	1.88	-0.01323	1.88	-0.25523
1.88333	-0.16344	1.88333	-0.11128	1.88333	-0.01287	1.88333	-0.25541
1.88667	-0.16356	1.88667	-0.11116	1.88667	-0.01252	1.88667	-0.25564
1.89	-0.16356	1.89	-0.11104	1.89	-0.0121	1.89	-0.256
1.89333	-0.16332	1.89333	-0.11086	1.89333	-0.01168	1.89333	-0.25648
1.89667	-0.16302	1.89667	-0.11063	1.89667	-0.01127	1.89667	-0.25707
1.9	-0.16272	1.9	-0.11039	1.9	-0.01091	1.9	-0.25779
1.90333	-0.16236	1.90333	-0.11009	1.90333	-0.01049	1.90333	-0.25868
1.90667	-0.16207	1.90667	-0.10991	1.90667	-0.01007	1.90667	-0.25958
1.91	-0.16195	1.91	-0.10967	1.91	-0.0096	1.91	-0.26059
1.91333	-0.16189	1.91333	-0.10955	1.91333	-0.00912	1.91333	-0.26166
1.91667	-0.16207	1.91667	-0.10955	1.91667	-0.00858	1.91667	-0.26262
1.92	-0.16242	1.92	-0.10973	1.92	-0.00811	1.92	-0.26351
1.92333	-0.1629	1.92333	-0.11003	1.92333	-0.00763	1.92333	-0.26429
1.92667	-0.1635	1.92667	-0.11051	1.92667	-0.00721	1.92667	-0.26494
1.93	-0.16421	1.93	-0.11104	1.93	-0.00697	1.93	-0.26548
1.93333	-0.16499	1.93333	-0.1117	1.93333	-0.00691	1.93333	-0.2659
1.93667	-0.1657	1.93667	-0.11241	1.93667	-0.00703	1.93667	-0.26619
1.94	-0.16642	1.94	-0.11301	1.94	-0.00733	1.94	-0.26637
1.94333	-0.16719	1.94333	-0.11355	1.94333	-0.00787	1.94333	-0.26649
1.94667	-0.16791	1.94667	-0.11384	1.94667	-0.00858	1.94667	-0.26649
1.95	-0.16868	1.95	-0.11402	1.95	-0.00936	1.95	-0.26637
1.95333	-0.1694	1.95333	-0.1139	1.95333	-0.01019	1.95333	-0.26625
1.95667	-0.17017	1.95667	-0.11367	1.95667	-0.01097	1.95667	-0.26602
1.96	-0.17101	1.96	-0.11337	1.96	-0.01162	1.96	-0.26572
1.96333	-0.17196	1.96333	-0.11307	1.96333	-0.01222	1.96333	-0.26542
1.96667	-0.17297	1.96667	-0.11283	1.96667	-0.01258	1.96667	-0.26512
1.97	-0.17411	1.97	-0.11271	1.97	-0.01281	1.97	-0.26494
1.97333	-0.17524	1.97333	-0.11289	1.97333	-0.01299	1.97333	-0.26488
1.97667	-0.17643	1.97667	-0.11331	1.97667	-0.01305	1.97667	-0.26506
1.98	-0.17756	1.98	-0.11402	1.98	-0.01305	1.98	-0.26548
1.98333	-0.17875	1.98333	-0.11492	1.98333	-0.01311	1.98333	-0.26608
1.98667	-0.17983	1.98667	-0.11593	1.98667	-0.01323	1.98667	-0.26685
1.99	-0.1809	1.99	-0.117	1.99	-0.01335	1.99	-0.26774
1.99333	-0.18179	1.99333	-0.11814	1.99333	-0.01359	1.99333	-0.26876
1.99667	-0.18257	1.99667	-0.11921	1.99667	-0.01389	1.99667	-0.26977
2	-0.18322	2	-0.12016	2	-0.01419	2	-0.27078
2.00333	-0.1837	2.00333	-0.121	2.00333	-0.01448	2.00333	-0.27174
2.00667	-0.184	2.00667	-0.12177	2.00667	-0.01478	2.00667	-0.27257
2.01	-0.18424	2.01	-0.12243	2.01	-0.01508	2.01	-0.27329
2.01333	-0.18436	2.01333	-0.12296	2.01333	-0.01538	2.01333	-0.27388
2.01667	-0.18442	2.01667	-0.12338	2.01667	-0.01574	2.01667	-0.27436
2.02	-0.18454	2.02	-0.12374	2.02	-0.01603	2.02	-0.27472
2.02333	-0.1846	2.02333	-0.12404	2.02333	-0.01639	2.02333	-0.27496
2.02667	-0.18483	2.02667	-0.12422	2.02667	-0.01681	2.02667	-0.27502
2.03	-0.18513	2.03	-0.12434	2.03	-0.01717	2.03	-0.27508
2.03333	-0.18555	2.03333	-0.12439	2.03333	-0.01752	2.03333	-0.27502
2.03667	-0.1862	2.03667	-0.12439	2.03667	-0.01782	2.03667	-0.27496
2.04	-0.18692	2.04	-0.12434	2.04	-0.01806	2.04	-0.2749
2.04333	-0.1877	2.04333	-0.12416	2.04333	-0.01824	2.04333	-0.27496
2.04667	-0.18847	2.04667	-0.12392	2.04667	-0.01836	2.04667	-0.27514
2.05	-0.18924	2.05	-0.1235	2.05	-0.01836	2.05	-0.27543
2.05333	-0.18996	2.05333	-0.12296	2.05333	-0.01824	2.05333	-0.27597
2.05667	-0.19056	2.05667	-0.12219	2.05667	-0.01812	2.05667	-0.27668
2.06	-0.19103	2.06	-0.12124	2.06	-0.01788	2.06	-0.27752
2.06333	-0.19139	2.06333	-0.1201	2.06333	-0.0177	2.06333	-0.27847
2.06667	-0.19163	2.06667	-0.11885	2.06667	-0.01746	2.06667	-0.27943
2.07	-0.19175	2.07	-0.11754	2.07	-0.01717	2.07	-0.28026
2.07333	-0.19187	2.07333	-0.11617	2.07333	-0.01693	2.07333	-0.28098
2.07667	-0.19193	2.07667	-0.11492	2.07667	-0.01663	2.07667	-0.28151
2.08	-0.19199	2.08	-0.11384	2.08	-0.01645	2.08	-0.28187
2.08333	-0.19217	2.08333	-0.11295	2.08333	-0.01627	2.08333	-0.28193
2.08667	-0.19234	2.08667	-0.11224	2.08667	-0.01615	2.08667	-0.28181
2.09	-0.19258	2.09	-0.1117	2.09	-0.01609	2.09	-0.28157
2.09333	-0.19294	2.09333	-0.11134	2.09333	-0.01609	2.09333	-0.28116
2.09667	-0.19324	2.09667	-0.11116	2.09667	-0.01603	2.09667	-0.28068
2.1	-0.1936	2.1	-0.11104	2.1	-0.01591	2.1	-0.2802
2.10333	-0.19395	2.10333	-0.11092	2.10333	-0.0158	2.10333	-0.27984
2.10667	-0.19419	2.10667	-0.11081	2.10667	-0.0155	2.10667	-0.27949
2.11	-0.19437	2.11	-0.11057	2.11	-0.01514	2.11	-0.27925
2.11333	-0.19449	2.11333	-0.11021	2.11333	-0.0146	2.11333	-0.27913
2.11667	-0.19449	2.11667	-0.10973	2.11667	-0.01389	2.11667	-0.27907
2.12	-0.19443	2.12	-0.10914	2.12	-0.01311	2.12	-0.27907
2.12333	-0.19431	2.12333	-0.10848	2.12333	-0.01222	2.12333	-0.27907
2.12667	-0.19419	2.12667	-0.10771	2.12667	-0.01132	2.12667	-0.27913
2.13	-0.19413	2.13	-0.10699	2.13	-0.01031	2.13	-0.27913
2.13333	-0.19413	2.13333	-0.10628	2.13333	-0.00936	2.13333	-0.27907
2.13667	-0.19425	2.13667	-0.10562	2.13667	-0.0084	2.13667	-0.27889
2.14	-0.19437	2.14	-0.10514	2.14	-0.00745	2.14	-0.27871
2.14333	-0.19461	2.14333	-0.10473	2.14333	-0.00644	2.14333	-0.27847
2.14667	-0.19485	2.14667	-0.10443	2.14667	-0.00548	2.14667	-0.27817
2.15	-0.19515	2.15	-0.10419	2.15	-0.00447	2.15	-0.27776
2.15333	-0.19544	2.15333	-0.10401	2.15333	-0.00346	2.15333	-0.27728
2.15667	-0.19568	2.15667	-0.10383	2.15667	-0.00244	2.15667	-0.27668
2.16	-0.19592	2.16	-0.10365	2.16	-0.00137	2.16	-0.27609
2.16333	-0.1961	2.16333	-0.10347	2.16333	-0.000298023	2.16333	-0.27543
2.16667	-0.19622	2.16667	-0.10329	2.16667	0.00077486	2.16667	-0.27472
2.17	-0.19628	2.17	-0.10306	2.17	0.00179	2.17	-0.27382
2.17333	-0.1964	2.17333	-0.10294	2.17333	0.0028	2.17333	-0.27293
2.17667	-0.19646	2.17667	-0.10282	2.17667	0.00381	2.17667	-0.27204
2.18	-0.19652	2.18	-0.10276	2.18	0.00483	2.18	-0.27108
2.18333	-0.19658	2.18333	-0.10282	2.18333	0.00578	2.18333	-0.27019
2.18667	-0.19664	2.18667	-0.10282	2.18667	0.00685	2.18667	-0.26941
2.19	-0.1967	2.19	-0.10288	2.19	0.00793	2.19	-0.2687
2.19333	-0.1967	2.19333	-0.10288	2.19333	0.00906	2.19333	-0.26816
2.19667	-0.1967	2.19667	-0.10276	2.19667	0.01019	2.19667	-0.26786
2.2	-0.19664	2.2	-0.1024	2.2	0.01132	2.2	-0.26768
2.20333	-0.19646	2.20333	-0.10186	2.20333	0.01234	2.20333	-0.26774
2.20667	-0.19622	2.20667	-0.10103	2.20667	0.01329	2.20667	-0.26786
2.21	-0.19592	2.21	-0.09996	2.21	0.01401	2.21	-0.2681
2.21333	-0.19556	2.21333	-0.09871	2.21333	0.0146	2.21333	-0.26834
2.21667	-0.19515	2.21667	-0.09727	2.21667	0.01502	2.21667	-0.26852
2.22	-0.19473	2.22	-0.09573	2.22	0.01526	2.22	-0.26858
2.22333	-0.19431	2.22333	-0.09412	2.22333	0.01538	2.22333	-0.2684
2.22667	-0.19389	2.22667	-0.09251	2.22667	0.0155	2.22667	-0.26804
2.23	-0.19354	2.23	-0.0909	2.23	0.01574	2.23	-0.26739
2.23333	-0.19318	2.23333	-0.08923	2.23333	0.01621	2.23333	-0.26643
2.23667	-0.19282	2.23667	-0.08756	2.23667	0.01711	2.23667	-0.26518
2.24	-0.19252	2.24	-0.08577	2.24	0.01842	2.24	-0.26363
2.24333	-0.19222	2.24333	-0.08386	2.24333	0.02033	2.24333	-0.2619
2.24667	-0.19181	2.24667	-0.08172	2.24667	0.02277	2.24667	-0.25994
2.25	-0.19139	2.25	-0.07921	2.25	0.02581	2.25	-0.25779
2.25333	-0.19079	2.25333	-0.07641	2.25333	0.0295	2.25333	-0.25553
2.25667	-0.19014	2.25667	-0.07319	2.25667	0.03368	2.25667	-0.2532
2.26	-0.1893	2.26	-0.06962	2.26	0.03833	2.26	-0.25076
2.26333	-0.18835	2.26333	-0.06557	2.26333	0.04333	2.26333	-0.24831
2.26667	-0.18728	2.26667	-0.06104	2.26667	0.04876	2.26667	-0.24587
2.27	-0.18603	2.27	-0.05597	2.27	0.05442	2.27	-0.24343
2.27333	-0.1846	2.27333	-0.05037	2.27333	0.06032	2.27333	-0.24092
2.27667	-0.18311	2.27667	-0.04417	2.27667	0.06646	2.27667	-0.2383
2.28	-0.1815	2.28	-0.03737	2.28	0.07284	2.28	-0.23562
2.28333	-0.17983	2.28333	-0.02986	2.28333	0.07933	2.28333	-0.23282
2.28667	-0.17804	2.28667	-0.0217	2.28667	0.08601	2.28667	-0.22978
2.29	-0.17619	2.29	-0.01281	2.29	0.09292	2.29	-0.22656
2.29333	-0.17428	2.29333	-0.00328	2.29333	0.0999	2.29333	-0.22304
2.29667	-0.17226	2.29667	0.00691	2.29667	0.10699	2.29667	-0.21929
2.3	-0.17023	2.3	0.0177	2.3	0.11414	2.3	-0.21517
2.30333	-0.16814	2.30333	0.02915	2.30333	0.1213	2.30333	-0.21082
2.30667	-0.16582	2.30667	0.04119	2.30667	0.12833	2.30667	-0.20617
2.31	-0.1632	2.31	0.05376	2.31	0.1353	2.31	-0.20128
2.31333	-0.16004	2.31333	0.06682	2.31333	0.14216	2.31333	-0.19616
2.31667	-0.1561	2.31667	0.08029	2.31667	0.14889	2.31667	-0.19085
2.32	-0.1511	2.32	0.09412	2.32	0.15545	2.32	-0.18543
2.32333	-0.14478	2.32333	0.10824	2.32333	0.16189	2.32333	-0.17989
2.32667	-0.13685	2.32667	0.12267	2.32667	0.16826	2.32667	-0.17422
2.33	-0.1272	2.33	0.13733	2.33	0.17458	2.33	-0.1685
2.33333	-0.11575	2.33333	0.15211	2.33333	0.18084	2.33333	-0.16272
2.33667	-0.1027	2.33667	0.16713	2.33667	0.18722	2.33667	-0.1567
2.34	-0.08833	2.34	0.18245	2.34	0.19377	2.34	-0.1505
2.34333	-0.07313	2.34333	0.19819	2.34333	0.20057	2.34333	-0.14389
2.34667	-0.05776	2.34667	0.21452	2.34667	0.20778	2.34667	-0.13667
2.35	-0.04268	2.35	0.23162	2.35	0.21577	2.35	-0.12881
2.35333	-0.02873	2.35333	0.24962	2.35333	0.22495	2.35333	-0.11998
2.35667	-0.01633	2.35667	0.26882	2.35667	0.23603	2.35667	-0.11003
2.36	-0.00602	2.36	0.28908	2.36	0.24998	2.36	-0.09882
2.36333	0.00203	2.36333	0.31054	2.36333	0.26804	2.36333	-0.08613
2.36667	0.00781	2.36667	0.33307	2.36667	0.29165	2.36667	-0.07194
2.37	0.0115	2.37	0.3565	2.37	0.32234	2.37	-0.05609
2.37333	0.01353	2.37333	0.38075	2.37333	0.36162	2.37333	-0.03856
2.37667	0.01466	2.37667	0.40549	2.37667	0.4108	2.37667	-0.01931
2.38	0.01568	2.38	0.43076	2.38	0.47076	2.38	0.00161
2.38333	0.01764	2.38333	0.45633	2.38333	0.54181	2.38333	0.02402
2.38667	0.02146	2.38667	0.48226	2.38667	0.62352	2.38667	0.04786
2.39	0.02807	2.39	0.50867	2.39	0.71466	2.39	0.0726
2.39333	0.03809	2.39333	0.53549	2.39333	0.81331	2.39333	0.09781
2.39667	0.0518	2.39667	0.56267	2.39667	0.91702	2.39667	0.12267
2.4	0.06902	2.4	0.59003	2.4	1.02311	2.4	0.14633
2.40333	0.08929	2.40333	0.61721	2.40333	1.12891	2.40333	0.16767
2.40667	0.11164	2.40667	0.64349	2.40667	1.23233	2.40667	0.18573
2.41	0.13465	2.41	0.66829	2.41	1.33163	2.41	0.19956
2.41333	0.15682	2.41333	0.69064	2.41333	1.42634	2.41333	0.20856
2.41667	0.17679	2.41667	0.70971	2.41667	1.51664	2.41667	0.21243
2.42	0.19312	2.42	0.72485	2.42	1.60372	2.42	0.21136
2.42333	0.20486	2.42333	0.73558	2.42333	1.68937	2.42333	0.20605
2.42667	0.21154	2.42667	0.7419	2.42667	1.77562	2.42667	0.19759
2.43	0.21303	2.43	0.7441	2.43	1.86437	2.43	0.18728
2.43333	0.20969	2.43333	0.74279	2.43333	1.95706	2.43333	0.17673
2.43667	0.20224	2.43667	0.73886	2.43667	2.05421	2.43667	0.16731
2.44	0.19163	2.44	0.73349	2.44	2.15548	2.44	0.16028
2.44333	0.17881	2.44333	0.72765	2.44333	2.25943	2.44333	0.15646
2.44667	0.16493	2.44667	0.72241	2.44667	2.36368	2.44667	0.1561
2.45	0.15074	2.45	0.71853	2.45	2.46555	2.45	0.15914
2.45333	0.13697	2.45333	0.71657	2.45333	2.56199	2.45333	0.16505
2.45667	0.12422	2.45667	0.71681	2.45667	2.65056	2.45667	0.17279
2.46	0.11271	2.46	0.71943	2.46	2.72948	2.46	0.18156
2.46333	0.1027	2.46333	0.72426	2.46333	2.79808	2.46333	0.19014
2.46667	0.09423	2.46667	0.73123	2.46667	2.85691	2.46667	0.19765
2.47	0.08732	2.47	0.73999	2.47	2.90769	2.47	0.20337
2.47333	0.08172	2.47333	0.7503	2.47333	2.95299	2.47333	0.20701
2.47667	0.07731	2.47667	0.76181	2.47667	2.99591	2.47667	0.20844
2.48	0.07367	2.48	0.77432	2.48	3.0396	2.48	0.2079
2.48333	0.07057	2.48333	0.78756	2.48333	3.08669	2.48333	0.20599
2.48667	0.06753	2.48667	0.80115	2.48667	3.13896	2.48667	0.20355
2.49	0.06431	2.49	0.8148	2.49	3.19725	2.49	0.20146
2.49333	0.06068	2.49333	0.82827	2.49333	3.26103	2.49333	0.20081
2.49667	0.05662	2.49667	0.84132	2.49667	3.32862	2.49667	0.2026
2.5	0.05227	2.5	0.85366	2.5	3.39758	2.5	0.20772
2.50333	0.04798	2.50333	0.86534	2.50333	3.46494	2.50333	0.2169
2.50667	0.04435	2.50667	0.87625	2.50667	3.52782	2.50667	0.23043
2.51	0.04202	2.51	0.88644	2.51	3.58373	2.51	0.24837
2.51333	0.0419	2.51333	0.89604	2.51333	3.63088	2.51333	0.27019
2.51667	0.0447	2.51667	0.90498	2.51667	3.66861	2.51667	0.29504
2.52	0.05114	2.52	0.91338	2.52	3.69728	2.52	0.32169
2.52333	0.06163	2.52333	0.92113	2.52333	3.71832	2.52333	0.34857
2.52667	0.07641	2.52667	0.92804	2.52667	3.73411	2.52667	0.37402
2.53	0.09543	2.53	0.93377	2.53	3.7474	2.53	0.39649
2.53333	0.11826	2.53333	0.93782	2.53333	3.76111	2.53333	0.41467
2.53667	0.14424	2.53667	0.93979	2.53667	3.77816	2.53667	0.42748
2.54	0.17238	2.54	0.93913	2.54	3.80057	2.54	0.43434
2.54333	0.20146	2.54333	0.93532	2.54333	3.82996	2.54333	0.43505
2.54667	0.23013	2.54667	0.92822	2.54667	3.86691	2.54667	0.43011
2.55	0.25702	2.55	0.91773	2.55	3.91108	2.55	0.42033
2.55333	0.2808	2.55333	0.90396	2.55333	3.96162	2.55333	0.4068
2.55667	0.30029	2.55667	0.88733	2.55667	4.01688	2.55667	0.39065
2.56	0.31459	2.56	0.86844	2.56	4.07505	2.56	0.37313
2.56333	0.32312	2.56333	0.84805	2.56333	4.13412	2.56333	0.35524
2.56667	0.32556	2.56667	0.82707	2.56667	4.19241	2.56667	0.33784
2.57	0.32204	2.57	0.80639	2.57	4.24838	2.57	0.32145
2.57333	0.31298	2.57333	0.78666	2.57333	4.30107	2.57333	0.30619
2.57667	0.29904	2.57667	0.76848	2.57667	4.34989	2.57667	0.292
2.58	0.28121	2.58	0.75209	2.58	4.39471	2.58	0.27877
2.58333	0.26041	2.58333	0.73761	2.58333	4.4359	2.58333	0.26602
2.58667	0.2377	2.58667	0.72473	2.58667	4.47404	2.58667	0.25338
2.59	0.21416	2.59	0.71323	2.59	4.51016	2.59	0.24062
2.59333	0.19044	2.59333	0.70244	2.59333	4.54551	2.59333	0.22751
2.59667	0.16737	2.59667	0.69189	2.59667	4.58133	2.59667	0.21398
2.6	0.14544	2.6	0.68098	2.6	4.61906	2.6	0.20003
2.60333	0.12493	2.60333	0.66942	2.60333	4.65989	2.60333	0.18573
2.60667	0.10616	2.60667	0.65684	2.60667	4.70495	2.60667	0.17124
2.61	0.08905	2.61	0.64325	2.61	4.75514	2.61	0.1567
2.61333	0.07367	2.61333	0.62865	2.61333	4.81093	2.61333	0.14228
2.61667	0.05978	2.61667	0.61321	2.61667	4.87232	2.61667	0.12815
2.62	0.04727	2.62	0.59718	2.62	4.93884	2.62	0.11438
2.62333	0.03594	2.62333	0.58091	2.62333	5.00941	2.62333	0.10109
2.62667	0.02563	2.62667	0.56469	2.62667	5.08255	2.62667	0.08833
2.63	0.01609	2.63	0.54878	2.63	5.15658	2.63	0.07612
2.63333	0.00715	2.63333	0.53328	2.63333	5.22947	2.63333	0.06455
2.63667	-0.00131	2.63667	0.51844	2.63667	5.29927	2.63667	0.05358
2.64	-0.00954	2.64	0.50414	2.64	5.364	2.64	0.04321
2.64333	-0.01758	2.64333	0.49043	2.64333	5.42217	2.64333	0.03344
2.64667	-0.02551	2.64667	0.47725	2.64667	5.47254	2.64667	0.0242
2.65	-0.0335	2.65	0.46456	2.65	5.51438	2.65	0.0155
2.65333	-0.04143	2.65333	0.45228	2.65333	5.54746	2.65333	0.00727
2.65667	-0.04947	2.65667	0.44042	2.65667	5.57196	2.65667	-0.000536442
2.66	-0.05752	2.66	0.4288	2.66	5.58841	2.66	-0.00811
2.66333	-0.06568	2.66333	0.41759	2.66333	5.59753	2.66333	-0.01538
2.66667	-0.07391	2.66667	0.40668	2.66667	5.60027	2.66667	-0.02253
2.67	-0.08219	2.67	0.39619	2.67	5.59765	2.67	-0.0295
2.67333	-0.09048	2.67333	0.38612	2.67333	5.59074	2.67333	-0.03636
2.67667	-0.09876	2.67667	0.37652	2.67667	5.58054	2.67667	-0.04309
2.68	-0.10693	2.68	0.36734	2.68	5.56797	2.68	-0.04971
2.68333	-0.11498	2.68333	0.35864	2.68333	5.55378	2.68333	-0.05627
2.68667	-0.12285	2.68667	0.35036	2.68667	5.53858	2.68667	-0.0627
2.69	-0.13047	2.69	0.34237	2.69	5.52303	2.69	-0.06902
2.69333	-0.13781	2.69333	0.33474	2.69333	5.50741	2.69333	-0.07516
2.69667	-0.14484	2.69667	0.32741	2.69667	5.49221	2.69667	-0.08106
2.7	-0.15152	2.7	0.32037	2.7	5.47749	2.7	-0.08684
2.70333	-0.15783	2.70333	0.31358	2.70333	5.46348	2.70333	-0.09239
2.70667	-0.16385	2.70667	0.30702	2.70667	5.45025	2.70667	-0.09769
2.71	-0.16963	2.71	0.30077	2.71	5.43779	2.71	-0.10282
2.71333	-0.17524	2.71333	0.29469	2.71333	5.42605	2.71333	-0.10765
2.71667	-0.18066	2.71667	0.2889	2.71667	5.41514	2.71667	-0.11224
2.72	-0.18603	2.72	0.28336	2.72	5.40507	2.72	-0.11659
2.72333	-0.19133	2.72333	0.27794	2.72333	5.39583	2.72333	-0.12064
2.72667	-0.19652	2.72667	0.27257	2.72667	5.38766	2.72667	-0.12451
2.73	-0.2017	2.73	0.26721	2.73	5.38063	2.73	-0.12815
2.73333	-0.20683	2.73333	0.26172	2.73333	5.37491	2.73333	-0.13149
2.73667	-0.21183	2.73667	0.25612	2.73667	5.37074	2.73667	-0.13453
2.74	-0.21666	2.74	0.2504	2.74	5.36841	2.74	-0.13721
2.74333	-0.22113	2.74333	0.24468	2.74333	5.36811	2.74333	-0.13936
2.74667	-0.22513	2.74667	0.23907	2.74667	5.37014	2.74667	-0.14096
2.75	-0.22835	2.75	0.23383	2.75	5.37467	2.75	-0.14174
2.75333	-0.23067	2.75333	0.22912	2.75333	5.38176	2.75333	-0.14156
2.75667	-0.23186	2.75667	0.22519	2.75667	5.39142	2.75667	-0.14031
2.76	-0.23174	2.76	0.22244	2.76	5.40334	2.76	-0.13798
2.76333	-0.23025	2.76333	0.22101	2.76333	5.41729	2.76333	-0.13453
2.76667	-0.22739	2.76667	0.22107	2.76667	5.43272	2.76667	-0.13018
2.77	-0.22328	2.77	0.22262	2.77	5.449	2.77	-0.12499
2.77333	-0.21809	2.77333	0.2256	2.77333	5.46539	2.77333	-0.11939
2.77667	-0.21225	2.77667	0.22972	2.77667	5.48106	2.77667	-0.11373
2.78	-0.20629	2.78	0.23466	2.78	5.49525	2.78	-0.10836
2.78333	-0.20063	2.78333	0.24003	2.78333	5.50717	2.78333	-0.10377
2.78667	-0.1958	2.78667	0.24527	2.78667	5.51635	2.78667	-0.10031
2.79	-0.19222	2.79	0.24992	2.79	5.52225	2.79	-0.09829
2.79333	-0.1902	2.79333	0.2535	2.79333	5.52475	2.79333	-0.09775
2.79667	-0.19002	2.79667	0.2557	2.79667	5.52368	2.79667	-0.09876
2.8	-0.19163	2.8	0.25642	2.8	5.51921	2.8	-0.10115
2.80333	-0.19485	2.80333	0.25553	2.80333	5.51152	2.80333	-0.10478
2.80667	-0.19956	2.80667	0.25314	2.80667	5.50097	2.80667	-0.10937
2.81	-0.20528	2.81	0.24951	2.81	5.48792	2.81	-0.11456
2.81333	-0.21166	2.81333	0.24492	2.81333	5.4729	2.81333	-0.11998
2.81667	-0.21839	2.81667	0.23967	2.81667	5.45621	2.81667	-0.12547
2.82	-0.22507	2.82	0.23407	2.82	5.43815	2.82	-0.13065
2.82333	-0.2315	2.82333	0.22835	2.82333	5.4189	2.82333	-0.13542
2.82667	-0.23758	2.82667	0.2228	2.82667	5.39851	2.82667	-0.13983
2.83	-0.24325	2.83	0.21744	2.83	5.37688	2.83	-0.14377
2.83333	-0.24855	2.83333	0.21243	2.83333	5.35369	2.83333	-0.1474
2.83667	-0.25356	2.83667	0.20778	2.83667	5.32854	2.83667	-0.15086
2.84	-0.25845	2.84	0.20343	2.84	5.30088	2.84	-0.1542
2.84333	-0.26327	2.84333	0.19938	2.84333	5.27006	2.84333	-0.15759
2.84667	-0.26822	2.84667	0.1955	2.84667	5.23555	2.84667	-0.16111
2.85	-0.27329	2.85	0.19187	2.85	5.19681	2.85	-0.16493
2.85333	-0.27853	2.85333	0.18829	2.85333	5.15366	2.85333	-0.16916
2.85667	-0.28402	2.85667	0.18471	2.85667	5.10585	2.85667	-0.17375
2.86	-0.28974	2.86	0.18108	2.86	5.05352	2.86	-0.17869
2.86333	-0.29558	2.86333	0.17715	2.86333	4.99678	2.86333	-0.184
2.86667	-0.30166	2.86667	0.17291	2.86667	4.93586	2.86667	-0.18966
2.87	-0.3078	2.87	0.16814	2.87	4.87107	2.87	-0.19562
2.87333	-0.31412	2.87333	0.16284	2.87333	4.80264	2.87333	-0.20182
2.87667	-0.32067	2.87667	0.15694	2.87667	4.73076	2.87667	-0.20838
2.88	-0.32741	2.88	0.15038	2.88	4.65548	2.88	-0.21523
2.88333	-0.33444	2.88333	0.14317	2.88333	4.57674	2.88333	-0.22233
2.88667	-0.34171	2.88667	0.13536	2.88667	4.49437	2.88667	-0.22972
2.89	-0.34928	2.89	0.12714	2.89	4.40824	2.89	-0.23741
2.89333	-0.35715	2.89333	0.11867	2.89333	4.31818	2.89333	-0.24527
2.89667	-0.36514	2.89667	0.11003	2.89667	4.22436	2.89667	-0.25332
2.9	-0.37324	2.9	0.10145	2.9	4.12691	2.9	-0.26143
2.90333	-0.38123	2.90333	0.0931	2.90333	4.02623	2.90333	-0.26947
2.90667	-0.38892	2.90667	0.08512	2.90667	3.92294	2.90667	-0.27728
2.91	-0.39625	2.91	0.07755	2.91	3.81792	2.91	-0.28467
2.91333	-0.40293	2.91333	0.07051	2.91333	3.71206	2.91333	-0.29153
2.91667	-0.40889	2.91667	0.06413	2.91667	3.6065	2.91667	-0.29767
2.92	-0.41401	2.92	0.05853	2.92	3.50231	2.92	-0.30297
2.92333	-0.41825	2.92333	0.05358	2.92333	3.40039	2.92333	-0.30738
2.92667	-0.42152	2.92667	0.04953	2.92667	3.30168	2.92667	-0.31072
2.93	-0.42397	2.93	0.04619	2.93	3.20679	2.93	-0.31316
2.93333	-0.42582	2.93333	0.04369	2.93333	3.11613	2.93333	-0.31471
2.93667	-0.42737	2.93667	0.04184	2.93667	3.02982	2.93667	-0.31561
2.94	-0.42909	2.94	0.04047	2.94	2.94787	2.94	-0.31632
2.94333	-0.43142	2.94333	0.03922	2.94333	2.8699	2.94333	-0.31722
2.94667	-0.43482	2.94667	0.03779	2.94667	2.79564	2.94667	-0.31888
2.95	-0.43982	2.95	0.0357	2.95	2.72453	2.95	-0.32187
2.95333	-0.44674	2.95333	0.03254	2.95333	2.65622	2.95333	-0.32645
2.95667	-0.45574	2.95667	0.02807	2.95667	2.5903	2.95667	-0.33307
2.96	-0.4667	2.96	0.02199	2.96	2.52658	2.96	-0.34165
2.96333	-0.47916	2.96333	0.01436	2.96333	2.46495	2.96333	-0.35203
2.96667	-0.49245	2.96667	0.00554	2.96667	2.40541	2.96667	-0.36377
2.97	-0.50569	2.97	-0.00405	2.97	2.34789	2.97	-0.37611
2.97333	-0.51796	2.97333	-0.01383	2.97333	2.29257	2.97333	-0.38821
2.97667	-0.5284	2.97667	-0.02289	2.97667	2.23958	2.97667	-0.39911
2.98	-0.53614	2.98	-0.03058	2.98	2.18886	2.98	-0.40811
2.98333	-0.54073	2.98333	-0.03624	2.98333	2.14052	2.98333	-0.41449
2.98667	-0.54204	2.98667	-0.03934	2.98667	2.09457	2.98667	-0.41795
2.99	-0.5402	2.99	-0.03976	2.99	2.05082	2.99	-0.41831
2.99333	-0.53567	2.99333	-0.03749	2.99333	2.00915	2.99333	-0.41574
2.99667	-0.52923	2.99667	-0.03284	2.99667	1.9694	2.99667	-0.4108
3	-0.52154	3	-0.02635	3	1.93119	3	-0.40388
3.00333	-0.51337	3.00333	-0.01854	3.00333	1.89441	3.00333	-0.39572
3.00667	-0.50545	3.00667	-0.01001	3.00667	1.85865	3.00667	-0.38695
3.01	-0.49824	3.01	-0.00119	3.01	1.82366	3.01	-0.37813
3.01333	-0.4921	3.01333	0.00733	3.01333	1.78897	3.01333	-0.36973
3.01667	-0.48709	3.01667	0.01544	3.01667	1.75434	3.01667	-0.36198
3.02	-0.48321	3.02	0.02289	3.02	1.71942	3.02	-0.35501
3.02333	-0.48035	3.02333	0.02968	3.02333	1.68401	3.02333	-0.34893
3.02667	-0.47833	3.02667	0.036	3.02667	1.64819	3.02667	-0.34362
3.03	-0.47684	3.03	0.0419	3.03	1.61201	3.03	-0.33897
3.03333	-0.47588	3.03333	0.04756	3.03333	1.57565	3.03333	-0.33486
3.03667	-0.47523	3.03667	0.05305	3.03667	1.53947	3.03667	-0.33116
3.04	-0.47481	3.04	0.05847	3.04	1.50388	3.04	-0.32771
3.04333	-0.47451	3.04333	0.0639	3.04333	1.46943	3.04333	-0.32443
3.04667	-0.47439	3.04667	0.06938	3.04667	1.43659	3.04667	-0.32127
3.05	-0.47439	3.05	0.0748	3.05	1.40589	3.05	-0.31817
3.05333	-0.47451	3.05333	0.08011	3.05333	1.37776	3.05333	-0.31513
3.05667	-0.47475	3.05667	0.08535	3.05667	1.35249	3.05667	-0.31221
3.06	-0.47505	3.06	0.09036	3.06	1.3302	3.06	-0.30935
3.06333	-0.47541	3.06333	0.09507	3.06333	1.31112	3.06333	-0.30667
3.06667	-0.47576	3.06667	0.09954	3.06667	1.29515	3.06667	-0.30422
3.07	-0.47618	3.07	0.10359	3.07	1.28227	3.07	-0.30196
3.07333	-0.47654	3.07333	0.10735	3.07333	1.2722	3.07333	-0.30005
3.07667	-0.47678	3.07667	0.11081	3.07667	1.26469	3.07667	-0.29832
3.08	-0.4769	3.08	0.1139	3.08	1.25945	3.08	-0.29689
3.08333	-0.47678	3.08333	0.11671	3.08333	1.25611	3.08333	-0.29552
3.08667	-0.47642	3.08667	0.11933	3.08667	1.2542	3.08667	-0.29427
3.09	-0.47576	3.09	0.12189	3.09	1.25349	3.09	-0.29284
3.09333	-0.47469	3.09333	0.12451	3.09333	1.25343	3.09333	-0.29117
3.09667	-0.47326	3.09667	0.12726	3.09667	1.2539	3.09667	-0.28908
3.1	-0.47141	3.1	0.1303	3.1	1.25456	3.1	-0.28652
3.10333	-0.46921	3.10333	0.13375	3.10333	1.25521	3.10333	-0.2833
3.10667	-0.46653	3.10667	0.13775	3.10667	1.25575	3.10667	-0.27949
3.11	-0.46355	3.11	0.14234	3.11	1.25617	3.11	-0.27496
3.11333	-0.46021	3.11333	0.1477	3.11333	1.25641	3.11333	-0.26983
3.11667	-0.45651	3.11667	0.15372	3.11667	1.25647	3.11667	-0.26417
3.12	-0.45252	3.12	0.16052	3.12	1.25641	3.12	-0.25803
3.12333	-0.44829	3.12333	0.16797	3.12333	1.25617	3.12333	-0.25153
3.12667	-0.44382	3.12667	0.17601	3.12667	1.25587	3.12667	-0.24474
3.13	-0.43923	3.13	0.18454	3.13	1.25539	3.13	-0.23764
3.13333	-0.43452	3.13333	0.19348	3.13333	1.25474	3.13333	-0.23037
3.13667	-0.42987	3.13667	0.20266	3.13667	1.25384	3.13667	-0.22292
3.14	-0.42522	3.14	0.21207	3.14	1.25259	3.14	-0.21541
3.14333	-0.42069	3.14333	0.22161	3.14333	1.25092	3.14333	-0.2079
3.14667	-0.41628	3.14667	0.23115	3.14667	1.24872	3.14667	-0.20051
3.15	-0.41205	3.15	0.24056	3.15	1.24574	3.15	-0.19336
3.15333	-0.40799	3.15333	0.24986	3.15333	1.24186	3.15333	-0.1865
3.15667	-0.40406	3.15667	0.2588	3.15667	1.23692	3.15667	-0.18018
3.16	-0.40025	3.16	0.26739	3.16	1.23078	3.16	-0.1744
3.16333	-0.39649	3.16333	0.27543	3.16333	1.22327	3.16333	-0.16934
3.16667	-0.39268	3.16667	0.28294	3.16667	1.21427	3.16667	-0.16499
3.17	-0.3888	3.17	0.2898	3.17	1.20372	3.17	-0.16135
3.17333	-0.38487	3.17333	0.29588	3.17333	1.19168	3.17333	-0.15843
3.17667	-0.38081	3.17667	0.30112	3.17667	1.17821	3.17667	-0.15628
3.18	-0.37664	3.18	0.30547	3.18	1.16354	3.18	-0.15467
3.18333	-0.37241	3.18333	0.30899	3.18333	1.14793	3.18333	-0.15372
3.18667	-0.36812	3.18667	0.31167	3.18667	1.13171	3.18667	-0.1533
3.19	-0.36377	3.19	0.31358	3.19	1.11526	3.19	-0.1533
3.19333	-0.35942	3.19333	0.31471	3.19333	1.09893	3.19333	-0.15378
3.19667	-0.35512	3.19667	0.31513	3.19667	1.08314	3.19667	-0.15455
3.2	-0.35095	3.2	0.31507	3.2	1.06829	3.2	-0.15569
3.20333	-0.34684	3.20333	0.31459	3.20333	1.05464	3.20333	-0.15706
3.20667	-0.34285	3.20667	0.31394	3.20667	1.04266	3.20667	-0.15855
3.21	-0.33891	3.21	0.31316	3.21	1.03259	3.21	-0.16016
3.21333	-0.33504	3.21333	0.31251	3.21333	1.02472	3.21333	-0.16183
3.21667	-0.33128	3.21667	0.31203	3.21667	1.0193	3.21667	-0.16344
3.22	-0.32759	3.22	0.31179	3.22	1.01656	3.22	-0.16505
3.22333	-0.32407	3.22333	0.31185	3.22333	1.01662	3.22333	-0.16648
3.22667	-0.32061	3.22667	0.31221	3.22667	1.0196	3.22667	-0.16779
3.23	-0.31728	3.23	0.31281	3.23	1.02556	3.23	-0.16904
3.23333	-0.31412	3.23333	0.31364	3.23333	1.03432	3.23333	-0.17005
3.23667	-0.31114	3.23667	0.31465	3.23667	1.04576	3.23667	-0.17101
3.24	-0.30833	3.24	0.31585	3.24	1.05965	3.24	-0.17184
3.24333	-0.30577	3.24333	0.3171	3.24333	1.07563	3.24333	-0.17256
3.24667	-0.30333	3.24667	0.31847	3.24667	1.09333	3.24667	-0.17321
3.25	-0.30112	3.25	0.32002	3.25	1.11216	3.25	-0.17369
3.25333	-0.29898	3.25333	0.32163	3.25333	1.13165	3.25333	-0.17411
3.25667	-0.29695	3.25667	0.32347	3.25667	1.1512	3.25667	-0.17434
3.26	-0.29498	3.26	0.32556	3.26	1.1701	3.26	-0.17452
3.26333	-0.29302	3.26333	0.32777	3.26333	1.18774	3.26333	-0.17458
3.26667	-0.29099	3.26667	0.33015	3.26667	1.2033	3.26667	-0.17464
3.27	-0.28884	3.27	0.33265	3.27	1.21623	3.27	-0.17464
3.27333	-0.28664	3.27333	0.33528	3.27333	1.22571	3.27333	-0.17458
3.27667	-0.28431	3.27667	0.33802	3.27667	1.23137	3.27667	-0.17452
3.28	-0.28181	3.28	0.34082	3.28	1.23268	3.28	-0.17452
3.28333	-0.27931	3.28333	0.34368	3.28333	1.22935	3.28333	-0.17446
3.28667	-0.27686	3.28667	0.34666	3.28667	1.2213	3.28667	-0.17446
3.29	-0.27448	3.29	0.34976	3.29	1.20854	3.29	-0.17452
3.29333	-0.27221	3.29333	0.35304	3.29333	1.19138	3.29333	-0.17452
3.29667	-0.27019	3.29667	0.35655	3.29667	1.17016	3.29667	-0.17458
3.3	-0.26846	3.3	0.36037	3.3	1.14548	3.3	-0.17458
3.30333	-0.26697	3.30333	0.3646	3.30333	1.11789	3.30333	-0.17464
3.30667	-0.26572	3.30667	0.36913	3.30667	1.08802	3.30667	-0.1747
3.31	-0.2647	3.31	0.37402	3.31	1.05655	3.31	-0.17482
3.31333	-0.26375	3.31333	0.3792	3.31333	1.02413	3.31333	-0.17488
3.31667	-0.26286	3.31667	0.38463	3.31667	0.9914	3.31667	-0.175
3.32	-0.26196	3.32	0.39035	3.32	0.95886	3.32	-0.17518
3.32333	-0.26101	3.32333	0.39619	3.32333	0.92703	3.32333	-0.1753
3.32667	-0.25994	3.32667	0.40209	3.32667	0.89622	3.32667	-0.17554
3.33	-0.25868	3.33	0.40811	3.33	0.86683	3.33	-0.17571
3.33333	-0.25737	3.33333	0.41425	3.33333	0.83905	3.33333	-0.17595
3.33667	-0.25588	3.33667	0.42045	3.33667	0.81307	3.33667	-0.17619
3.34	-0.25427	3.34	0.42671	3.34	0.78905	3.34	-0.17637
3.34333	-0.25254	3.34333	0.43309	3.34333	0.76693	3.34333	-0.17655
3.34667	-0.25076	3.34667	0.43952	3.34667	0.74679	3.34667	-0.17661
3.35	-0.24879	3.35	0.44608	3.35	0.72849	3.35	-0.17667
3.35333	-0.24664	3.35333	0.4527	3.35333	0.7121	3.35333	-0.17661
3.35667	-0.24444	3.35667	0.45949	3.35667	0.69737	3.35667	-0.17637
3.36	-0.24217	3.36	0.46641	3.36	0.68426	3.36	-0.17601
3.36333	-0.23979	3.36333	0.47356	3.36333	0.67264	3.36333	-0.17554
3.36667	-0.23741	3.36667	0.48095	3.36667	0.66239	3.36667	-0.17482
3.37	-0.23496	3.37	0.48876	3.37	0.65333	3.37	-0.17399
3.37333	-0.23258	3.37333	0.49704	3.37333	0.64546	3.37333	-0.17297
3.37667	-0.23019	3.37667	0.50581	3.37667	0.6386	3.37667	-0.17184
3.38	-0.22787	3.38	0.51516	3.38	0.63276	3.38	-0.17059
3.38333	-0.2256	3.38333	0.52518	3.38333	0.6277	3.38333	-0.16922
3.38667	-0.22328	3.38667	0.53579	3.38667	0.62346	3.38667	-0.16773
3.39	-0.22089	3.39	0.54705	3.39	0.61995	3.39	-0.16624
3.39333	-0.21845	3.39333	0.55897	3.39333	0.61709	3.39333	-0.16457
3.39667	-0.21589	3.39667	0.57149	3.39667	0.61476	3.39667	-0.16284
3.4	-0.21321	3.4	0.58454	3.4	0.61297	3.4	-0.16099
3.40333	-0.2104	3.40333	0.59801	3.40333	0.6116	3.40333	-0.15897
3.40667	-0.20742	3.40667	0.61196	3.40667	0.61059	3.40667	-0.15676
3.41	-0.20432	3.41	0.62627	3.41	0.60993	3.41	-0.15426
3.41333	-0.20111	3.41333	0.64093	3.41333	0.60952	3.41333	-0.15152
3.41667	-0.19777	3.41667	0.65589	3.41667	0.6094	3.41667	-0.14848
3.42	-0.19437	3.42	0.67109	3.42	0.60946	3.42	-0.1452
3.42333	-0.19097	3.42333	0.68647	3.42333	0.60982	3.42333	-0.14162
3.42667	-0.18758	3.42667	0.70208	3.42667	0.61047	3.42667	-0.13781
3.43	-0.1843	3.43	0.71788	3.43	0.61142	3.43	-0.13369
3.43333	-0.18108	3.43333	0.73391	3.43333	0.61274	3.43333	-0.12928
3.43667	-0.1781	3.43667	0.75018	3.43667	0.6144	3.43667	-0.12457
3.44	-0.17524	3.44	0.76669	3.44	0.61643	3.44	-0.11945
3.44333	-0.1725	3.44333	0.78338	3.44333	0.61882	3.44333	-0.11396
3.44667	-0.16975	3.44667	0.80031	3.44667	0.62156	3.44667	-0.10794
3.45	-0.16707	3.45	0.81736	3.45	0.6246	3.45	-0.10145
3.45333	-0.16427	3.45333	0.83447	3.45333	0.62788	3.45333	-0.09441
3.45667	-0.16135	3.45667	0.85175	3.45667	0.63127	3.45667	-0.08678
3.46	-0.15819	3.46	0.86904	3.46	0.63473	3.46	-0.07868
3.46333	-0.15491	3.46333	0.88638	3.46333	0.63819	3.46333	-0.07004
3.46667	-0.15146	3.46667	0.90373	3.46667	0.64164	3.46667	-0.06098
3.47	-0.14782	3.47	0.92125	3.47	0.6451	3.47	-0.05156
3.47333	-0.14412	3.47333	0.93889	3.47333	0.6485	3.47333	-0.04172
3.47667	-0.14037	3.47667	0.95677	3.47667	0.65184	3.47667	-0.03159
3.48	-0.13661	3.48	0.97501	3.48	0.65523	3.48	-0.0211
3.48333	-0.1328	3.48333	0.99373	3.48333	0.65875	3.48333	-0.01025
3.48667	-0.12892	3.48667	1.0128	3.48667	0.66233	3.48667	0.00101
3.49	-0.12493	3.49	1.03247	3.49	0.66614	3.49	0.01281
3.49333	-0.1207	3.49333	1.05268	3.49333	0.67008	3.49333	0.02515
3.49667	-0.11623	3.49667	1.07348	3.49667	0.67425	3.49667	0.03809
3.5	-0.11152	3.5	1.095	3.5	0.6786	3.5	0.05168
3.50333	-0.10651	3.50333	1.11729	3.50333	0.68331	3.50333	0.06592
3.50667	-0.10121	3.50667	1.14042	3.50667	0.68825	3.50667	0.08082
3.51	-0.09578	3.51	1.1645	3.51	0.6935	3.51	0.09638
3.51333	-0.09012	3.51333	1.18953	3.51333	0.69916	3.51333	0.11259
3.51667	-0.08428	3.51667	1.21552	3.51667	0.70512	3.51667	0.1294
3.52	-0.07844	3.52	1.24258	3.52	0.7115	3.52	0.14681
3.52333	-0.07248	3.52333	1.27065	3.52333	0.71841	3.52333	0.16487
3.52667	-0.06658	3.52667	1.29956	3.52667	0.72575	3.52667	0.18352
3.53	-0.06068	3.53	1.3293	3.53	0.73367	3.53	0.20283
3.53333	-0.0549	3.53333	1.35958	3.53333	0.74208	3.53333	0.22286
3.53667	-0.04923	3.53667	1.39028	3.53667	0.75096	3.53667	0.24354
3.54	-0.04369	3.54	1.42109	3.54	0.76032	3.54	0.26488
3.54333	-0.03844	3.54333	1.45179	3.54333	0.77009	3.54333	0.28682
3.54667	-0.03344	3.54667	1.48213	3.54667	0.78028	3.54667	0.30947
3.55	-0.02879	3.55	1.51187	3.55	0.79072	3.55	0.33271
3.55333	-0.0245	3.55333	1.54066	3.55333	0.80127	3.55333	0.35667
3.55667	-0.02062	3.55667	1.56832	3.55667	0.81187	3.55667	0.38141
3.56	-0.01711	3.56	1.5946	3.56	0.82242	3.56	0.40686
3.56333	-0.01395	3.56333	1.61916	3.56333	0.8328	3.56333	0.43309
3.56667	-0.01121	3.56667	1.64199	3.56667	0.84281	3.56667	0.46015
3.57	-0.00888	3.57	1.66279	3.57	0.85241	3.57	0.48804
3.57333	-0.00691	3.57333	1.68157	3.57333	0.86153	3.57333	0.51689
3.57667	-0.00542	3.57667	1.6982	3.57667	0.86993	3.57667	0.54657
3.58	-0.00417	3.58	1.71268	3.58	0.87756	3.58	0.57709
3.58333	-0.00328	3.58333	1.72514	3.58333	0.88441	3.58333	0.60844
3.58667	-0.00256	3.58667	1.73575	3.58667	0.89043	3.58667	0.64051
3.59	-0.00203	3.59	1.74463	3.59	0.89556	3.59	0.67329
3.59333	-0.00155	3.59333	1.75208	3.59333	0.89973	3.59333	0.70685
3.59667	-0.00107	3.59667	1.75828	3.59667	0.90307	3.59667	0.74112
3.6	-0.000476837	3.6	1.76352	3.6	0.90551	3.6	0.77623
3.60333	0.000238419	3.60333	1.76829	3.60333	0.90718	3.60333	0.81211
3.60667	0.00113	3.60667	1.77282	3.60667	0.9082	3.60667	0.84871
3.61	0.00226	3.61	1.77759	3.61	0.90867	3.61	0.88608
3.61333	0.00352	3.61333	1.78295	3.61333	0.90867	3.61333	0.92417
3.61667	0.00489	3.61667	1.78915	3.61667	0.90832	3.61667	0.96309
3.62	0.00644	3.62	1.79648	3.62	0.90784	3.62	1.00267
3.62333	0.00811	3.62333	1.80531	3.62333	0.90736	3.62333	1.04302
3.62667	0.00995	3.62667	1.81574	3.62667	0.907	3.62667	1.08409
3.63	0.01198	3.63	1.82796	3.63	0.90706	3.63	1.12593
3.63333	0.01413	3.63333	1.84202	3.63333	0.9076	3.63333	1.16861
3.63667	0.01651	3.63667	1.858	3.63667	0.90885	3.63667	1.21224
3.64	0.01907	3.64	1.87588	3.64	0.911	3.64	1.25682
3.64333	0.02187	3.64333	1.89573	3.64333	0.9141	3.64333	1.30248
3.64667	0.02497	3.64667	1.91754	3.64667	0.91833	3.64667	1.34933
3.65	0.02831	3.65	1.94132	3.65	0.92375	3.65	1.39731
3.65333	0.03195	3.65333	1.96713	3.65333	0.93055	3.65333	1.44649
3.65667	0.03582	3.65667	1.99497	3.65667	0.93865	3.65667	1.49697
3.66	0.03994	3.66	2.02489	3.66	0.94813	3.66	1.54871
3.66333	0.04423	3.66333	2.05696	3.66333	0.95892	3.66333	1.60176
3.66667	0.04864	3.66667	2.09111	3.66667	0.97102	3.66667	1.65612
3.67	0.05311	3.67	2.12741	3.67	0.98437	3.67	1.71196
3.67333	0.05758	3.67333	2.16579	3.67333	0.99885	3.67333	1.76924
3.67667	0.06193	3.67667	2.20633	3.67667	1.01429	3.67667	1.82807
3.68	0.06604	3.68	2.24894	3.68	1.03068	3.68	1.88845
3.68333	0.06986	3.68333	2.29359	3.68333	1.04785	3.68333	1.95056
3.68667	0.07319	3.68667	2.34008	3.68667	1.06579	3.68667	2.01434
3.69	0.07612	3.69	2.38842	3.69	1.08433	3.69	2.0799
3.69333	0.07856	3.69333	2.43855	3.69333	1.10352	3.69333	2.1472
3.69667	0.08035	3.69667	2.49022	3.69667	1.12325	3.69667	2.21634
3.7	0.0816	3.7	2.54339	3.7	1.14352	3.7	2.28727
3.70333	0.08219	3.70333	2.59799	3.70333	1.1642	3.70333	2.36011
3.70667	0.08208	3.70667	2.65402	3.70667	1.1853	3.70667	2.43485
3.71	0.0813	3.71	2.71142	3.71	1.2067	3.71	2.5115
3.71333	0.07981	3.71333	2.77019	3.71333	1.22839	3.71333	2.59012
3.71667	0.07766	3.71667	2.83045	3.71667	1.25015	3.71667	2.67082
3.72	0.07486	3.72	2.89226	3.72	1.27202	3.72	2.75367
3.72333	0.07135	3.72333	2.95573	3.72333	1.2939	3.72333	2.83879
3.72667	0.06729	3.72667	3.021	3.72667	1.31583	3.72667	2.92623
3.73	0.06276	3.73	3.08818	3.73	1.33777	3.73	3.01605
3.73333	0.05788	3.73333	3.15738	3.73333	1.35976	3.73333	3.10832
3.73667	0.05275	3.73667	3.22878	3.73667	1.38193	3.73667	3.20321
3.74	0.0475	3.74	3.30251	3.74	1.40446	3.74	3.30091
3.74333	0.04214	3.74333	3.37875	3.74333	1.42753	3.74333	3.4014
3.74667	0.03684	3.74667	3.45784	3.74667	1.45137	3.74667	3.50505
3.75	0.03165	3.75	3.53986	3.75	1.47623	3.75	3.61192
3.75333	0.02652	3.75333	3.62515	3.75333	1.50234	3.75333	3.72231
3.75667	0.02164	3.75667	3.71403	3.75667	1.52987	3.75667	3.83657
3.76	0.01693	3.76	3.80677	3.76	1.55914	3.76	3.95495
3.76333	0.01246	3.76333	3.90363	3.76333	1.59031	3.76333	4.07785
3.76667	0.00817	3.76667	4.00496	3.76667	1.62375	3.76667	4.20564
3.77	0.00423	3.77	4.11105	3.77	1.65969	3.77	4.33868
3.77333	0.000536442	3.77333	4.22215	3.77333	1.69832	3.77333	4.47732
3.77667	-0.00274	3.77667	4.33856	3.77667	1.73998	3.77667	4.6221
3.78	-0.00572	3.78	4.46063	3.78	1.78492	3.78	4.77332
3.78333	-0.00823	3.78333	4.58854	3.78333	1.83344	3.78333	4.93151
3.78667	-0.01025	3.78667	4.72271	3.78667	1.88583	3.78667	5.09697
3.79	-0.0118	3.79	4.8635	3.79	1.94246	3.79	5.2703
3.79333	-0.01276	3.79333	5.01126	3.79333	2.00361	3.79333	5.45186
3.79667	-0.01311	3.79667	5.16635	3.79667	2.06953	3.79667	5.64218
3.8	-0.01287	3.8	5.32925	3.8	2.14064	3.8	5.84197
3.80333	-0.01198	3.80333	5.50038	3.80333	2.21723	3.80333	6.05178
3.80667	-0.01043	3.80667	5.6802	3.80667	2.29979	3.80667	6.27255
3.81	-0.00829	3.81	5.86939	3.81	2.38866	3.81	6.50501
3.81333	-0.00554	3.81333	6.06865	3.81333	2.4845	3.81333	6.75029
3.81667	-0.00226	3.81667	6.27875	3.81667	2.5878	3.81667	7.00939
3.82	0.00155	3.82	6.50066	3.82	2.6992	3.82	7.28363
3.82333	0.00578	3.82333	6.73532	3.82333	2.81924	3.82333	7.57432
3.82667	0.01031	3.82667	6.98406	3.82667	2.94876	3.82667	7.88295
3.83	0.0152	3.83	7.24804	3.83	3.08836	3.83	8.21126
3.83333	0.02027	3.83333	7.52884	3.83333	3.2388	3.83333	8.56096
3.83667	0.02563	3.83667	7.828	3.83667	3.40092	3.83667	8.9342
3.84	0.03117	3.84	8.1473	3.84	3.57544	3.84	9.33301
3.84333	0.03684	3.84333	8.4886	3.84333	3.76338	3.84333	9.75984
3.84667	0.0428	3.84667	8.85397	3.84667	3.96562	3.84667	10.2174
3.85	0.04894	3.85	9.24575	3.85	4.18323	3.85	10.7084
3.85333	0.05537	3.85333	9.66644	3.85333	4.41748	3.85333	11.236
3.85667	0.06217	3.85667	10.1187	3.85667	4.66961	3.85667	11.8037
3.86	0.06938	3.86	10.6056	3.86	4.94087	3.86	12.4149
3.86333	0.07701	3.86333	11.1303	3.86333	5.23275	3.86333	13.0738
3.86667	0.08506	3.86667	11.6966	3.86667	5.54675	3.86667	13.7844
3.87	0.09358	3.87	12.3082	3.87	5.88435	3.87	14.5515
3.87333	0.10264	3.87333	12.9693	3.87333	6.24722	3.87333	15.38
3.87667	0.11218	3.87667	13.6843	3.87667	6.63704	3.87667	16.2752
3.88	0.12237	3.88	14.4582	3.88	7.05552	3.88	17.243
3.88333	0.13322	3.88333	15.2962	3.88333	7.50452	3.88333	18.2894
3.88667	0.14484	3.88667	16.2038	3.88667	7.98607	3.88667	19.4209
3.89	0.15724	3.89	17.1871	3.89	8.50201	3.89	20.6442
3.89333	0.17053	3.89333	18.2525	3.89333	9.05454	3.89333	21.9668
3.89667	0.18477	3.89667	19.4069	3.89667	9.64588	3.89667	23.396
3.9	0.19991	3.9	20.6575	3.9	10.2784	3.9	24.9399
3.90333	0.21595	3.90333	22.0122	3.90333	10.9546	3.90333	26.6067
3.90667	0.2327	3.90667	23.479	3.90667	11.677	3.90667	28.4054
3.91	0.25016	3.91	25.0667	3.91	12.4483	3.91	30.345
3.91333	0.2681	3.91333	26.7841	3.91333	13.2715	3.91333	32.435
3.91667	0.28658	3.91667	28.6406	3.91667	14.1494	3.91667	34.6855
3.92	0.30547	3.92	30.6462	3.92	15.0853	3.92	37.1065
3.92333	0.32479	3.92333	32.8109	3.92333	16.0822	3.92333	39.7086
3.92667	0.34463	3.92667	35.1455	3.92667	17.1433	3.92667	42.5024
3.93	0.36502	3.93	37.6609	3.93	18.2719	3.93	45.4986
3.93333	0.38612	3.93333	40.3684	3.93333	19.4712	3.93333	48.7081
3.93667	0.40805	3.93667	43.2799	3.93667	20.7443	3.93667	52.1416
3.94	0.43094	3.94	46.407	3.94	22.0944	3.94	55.81
3.94333	0.45472	3.94333	49.7617	3.94333	23.5245	3.94333	59.7238
3.94667	0.47958	3.94667	53.3558	3.94667	25.0375	3.94667	63.8933
3.95	0.50545	3.95	57.2009	3.95	26.6363	3.95	68.3282
3.95333	0.53227	3.95333	61.3082	3.95333	28.3238	3.95333	73.0378
3.95667	0.5601	3.95667	65.6888	3.95667	30.1024	3.95667	78.0301
3.96	0.58883	3.96	70.3526	3.96	31.9747	3.96	83.3121
3.96333	0.6184	3.96333	75.3091	3.96333	33.9428	3.96333	88.8891
3.96667	0.64886	3.96667	80.5666	3.96667	36.0085	3.96667	94.7649
3.97	0.68003	3.97	86.1325	3.97	38.1736	3.97	100.941
3.97333	0.71186	3.97333	92.0123	3.97333	40.4389	3.97333	107.417
3.97667	0.74428	3.97667	98.2101	3.97667	42.8052	3.97667	114.191
3.98	0.77724	3.98	104.728	3.98	45.2725	3.98	121.256
3.98333	0.81056	3.98333	111.564	3.98333	47.8403	3.98333	128.605
3.98667	0.84418	3.98667	118.717	3.98667	50.5077	3.98667	136.228
3.99	0.87804	3.99	126.18	3.99	53.2728	3.99	144.111
3.99333	0.91213	3.99333	133.943	3.99333	56.1333	3.99333	152.238
3.99667	0.94628	3.99667	141.995	3.99667	59.0861	3.99667	160.591
4	0.98068	4	150.32	4	62.1272	4	169.148
4.00333	1.01525	4.00333	158.9	4.00333	65.2518	4.00333	177.884
4.00667	1.05	4.00667	167.716	4.00667	68.4543	4.00667	186.774
4.01	1.08498	4.01	176.742	4.01	71.7281	4.01	195.79
4.01333	1.12021	4.01333	185.954	4.01333	75.0658	4.01333	204.902
4.01667	1.15556	4.01667	195.324	4.01667	78.4593	4.01667	214.081
4.02	1.19096	4.02	204.822	4.02	81.8998	4.02	223.297
4.02333	1.22637	4.02333	214.418	4.02333	85.3779	4.02333	232.52
4.02667	1.26171	4.02667	224.078	4.02667	88.8838	4.02667	241.72
4.03	1.29676	4.03	233.771	4.03	92.4073	4.03	250.871
4.03333	1.33151	4.03333	243.465	4.03333	95.9382	4.03333	259.944
4.03667	1.36578	4.03667	253.128	4.03667	99.4661	4.03667	268.917
4.04	1.39958	4.04	262.73	4.04	102.981	4.04	277.764
4.04333	1.43278	4.04333	272.242	4.04333	106.472	4.04333	286.466
4.04667	1.46544	4.04667	281.64	4.04667	109.929	4.04667	295.003
4.05	1.49739	4.05	290.897	4.05	113.344	4.05	303.359
4.05333	1.5288	4.05333	299.993	4.05333	116.708	4.05333	311.519
4.05667	1.55956	4.05667	308.909	4.05667	120.014	4.05667	319.469
4.06	1.58978	4.06	317.625	4.06	123.253	4.06	327.198
4.06333	1.6194	4.06333	326.127	4.06333	126.421	4.06333	334.696
4.06667	1.64855	4.06667	334.4	4.06667	129.512	4.06667	341.949
4.07	1.67722	4.07	342.428	4.07	132.522	4.07	348.948
4.07333	1.70547	4.07333	350.2	4.07333	135.447	4.07333	355.677
4.07667	1.73348	4.07667	357.699	4.07667	138.285	4.07667	362.121
4.08	1.76132	4.08	364.912	4.08	141.032	4.08	368.258
4.08333	1.78903	4.08333	371.821	4.08333	143.685	4.08333	374.066
4.08667	1.81681	4.08667	378.405	4.08667	146.239	4.08667	379.514
4.09	1.84476	4.09	384.643	4.09	148.689	4.09	384.57
4.09333	1.87308	4.09333	390.505	4.09333	151.029	4.09333	389.194
4.09667	1.90181	4.09667	395.958	4.09667	153.251	4.09667	393.342
4.1	1.93107	4.1	400.966	4.1	155.344	4.1	396.965
4.10333	1.96093	4.10333	405.484	4.10333	157.296	4.10333	400.011
4.10667	1.99151	4.10667	409.464	4.10667	159.094	4.10667	402.424
4.11	2.0228	4.11	412.854	4.11	160.72	4.11	404.146
4.11333	2.05475	4.11333	415.598	4.11333	162.155	4.11333	405.121
4.11667	2.08735	4.11667	417.638	4.11667	163.377	4.11667	405.292
4.12	2.12061	4.12	418.916	4.12	164.366	4.12	404.608
4.12333	2.15429	4.12333	419.377	4.12333	165.097	4.12333	403.024
4.12667	2.18844	4.12667	418.966	4.12667	165.545	4.12667	400.503
4.13	2.22296	4.13	417.636	4.13	165.688	4.13	397.017
4.13333	2.25759	4.13333	415.349	4.13333	165.504	4.13333	392.553
4.13667	2.29234	4.13667	412.075	4.13667	164.972	4.13667	387.109
4.14	2.32702	4.14	407.796	4.14	164.076	4.14	380.7
4.14333	2.36148	4.14333	402.508	4.14333	162.803	4.14333	373.355
4.14667	2.39539	4.14667	396.221	4.14667	161.146	4.14667	365.119
4.15	2.42847	4.15	388.96	4.15	159.102	4.15	356.052
4.15333	2.46048	4.15333	380.766	4.15333	156.676	4.15333	346.227
4.15667	2.49094	4.15667	371.695	4.15667	153.875	4.15667	335.73
4.16	2.51943	4.16	361.818	4.16	150.718	4.16	324.655
4.16333	2.54554	4.16333	351.217	4.16333	147.224	4.16333	313.106
4.16667	2.56878	4.16667	339.988	4.16667	143.421	4.16667	301.19
4.17	2.58863	4.17	328.234	4.17	139.342	4.17	289.017
4.17333	2.60466	4.17333	316.065	4.17333	135.023	4.17333	276.696
4.17667	2.61641	4.17667	303.593	4.17667	130.502	4.17667	264.335
4.18	2.6235	4.18	290.932	4.18	125.822	4.18	252.035
4.18333	2.62547	4.18333	278.195	4.18333	121.026	4.18333	239.891
4.18667	2.62207	4.18667	265.489	4.18667	116.156	4.18667	227.988
4.19	2.61295	4.19	252.913	4.19	111.254	4.19	216.404
4.19333	2.59787	4.19333	240.56	4.19333	106.361	4.19333	205.203
4.19667	2.57665	4.19667	228.511	4.19667	101.514	4.19667	194.439
4.2	2.54917	4.2	216.838	4.2	96.7485	4.2	184.155
4.20333	2.51538	4.20333	205.598	4.20333	92.0945	4.20333	174.38
4.20667	2.47538	4.20667	194.84	4.20667	87.5785	4.20667	165.135
4.21	2.42931	4.21	184.598	4.21	83.2222	4.21	156.431
4.21333	2.37745	4.21333	174.897	4.21333	79.0431	4.21333	148.267
4.21667	2.32011	4.21667	165.752	4.21667	75.0541	4.21667	140.639
4.22	2.25782	4.22	157.165	4.22	71.2639	4.22	133.531
4.22333	2.19095	4.22333	149.134	4.22333	67.6774	4.22333	126.926
4.22667	2.12008	4.22667	141.645	4.22667	64.2961	4.22667	120.801
4.23	2.04563	4.23	134.681	4.23	61.1183	4.23	115.13
4.23333	1.96826	4.23333	128.219	4.23333	58.1397	4.23333	109.884
4.23667	1.88851	4.23667	122.232	4.23667	55.3541	4.23667	105.034
4.24	1.8068	4.24	116.691	4.24	52.7536	4.24	100.549
4.24333	1.72365	4.24333	111.564	4.24333	50.3287	4.24333	96.3996
4.24667	1.63972	4.24667	106.821	4.24667	48.0694	4.24667	92.5554
4.25	1.55538	4.25	102.429	4.25	45.9647	4.25	88.9878
4.25333	1.47128	4.25333	98.3586	4.25333	44.0034	4.25333	85.6693
4.25667	1.38783	4.25667	94.5788	4.25667	42.1745	4.25667	82.5743
4.26	1.30552	4.26	91.0615	4.26	40.4669	4.26	79.6788
4.26333	1.22476	4.26333	87.7798	4.26333	38.8699	4.26333	76.9606
4.26667	1.14596	4.26667	84.7083	4.26667	37.3735	4.26667	74.3996
4.27	1.06943	4.27	81.8238	4.27	35.9681	4.27	71.9776
4.27333	0.99534	4.27333	79.1048	4.27333	34.6449	4.27333	69.678
4.27667	0.92399	4.27667	76.5318	4.27667	33.3957	4.27667	67.4861
4.28	0.85539	4.28	74.0873	4.28	32.2129	4.28	65.3884
4.28333	0.78982	4.28333	71.7557	4.28333	31.0898	4.28333	63.3735
4.28667	0.72718	4.28667	69.5231	4.28667	30.0201	4.28667	61.4309
4.29	0.66751	4.29	67.3776	4.29	28.9982	4.29	59.5515
4.29333	0.61095	4.29333	65.3084	4.29333	28.0192	4.29333	57.7276
4.29667	0.55742	4.29667	63.3064	4.29667	27.0789	4.29667	55.9526
4.3	0.50682	4.3	61.3636	4.3	26.1732	4.3	54.2209
4.30333	0.45913	4.30333	59.4731	4.30333	25.2988	4.30333	52.5276
4.30667	0.41425	4.30667	57.629	4.30667	24.4529	4.30667	50.8691
4.31	0.37211	4.31	55.8263	4.31	23.6329	4.31	49.2423
4.31333	0.33253	4.31333	54.0611	4.31333	22.8368	4.31333	47.6448
4.31667	0.2954	4.31667	52.3299	4.31667	22.0627	4.31667	46.0746
4.32	0.26059	4.32	50.6303	4.32	21.3091	4.32	44.5303
4.32333	0.22793	4.32333	48.9605	4.32333	20.5746	4.32333	43.011
4.32667	0.19735	4.32667	47.319	4.32667	19.8581	4.32667	41.5161
4.33	0.16874	4.33	45.7051	4.33	19.1587	4.33	40.0454
4.33333	0.14198	4.33333	44.1182	4.33333	18.4757	4.33333	38.5989
4.33667	0.11683	4.33667	42.558	4.33667	17.8083	4.33667	37.177
4.34	0.09328	4.34	41.0246	4.34	17.1563	4.34	35.78
4.34333	0.07111	4.34333	39.5182	4.34333	16.5192	4.34333	34.4086
4.34667	0.05025	4.34667	38.0391	4.34667	15.8969	4.34667	33.0635
4.35	0.03052	4.35	36.588	4.35	15.2892	4.35	31.7454
4.35333	0.0118	4.35333	35.1654	4.35333	14.6961	4.35333	30.455
4.35667	-0.00596	4.35667	33.7721	4.35667	14.1173	4.35667	29.193
4.36	-0.02295	4.36	32.4089	4.36	13.553	4.36	27.9599
4.36333	-0.03922	4.36333	31.0769	4.36333	13.0031	4.36333	26.7565
4.36667	-0.05472	4.36667	29.7767	4.36667	12.4676	4.36667	25.5834
4.37	-0.0695	4.37	28.5093	4.37	11.9464	4.37	24.441
4.37333	-0.08357	4.37333	27.2752	4.37333	11.4397	4.37333	23.33
4.37667	-0.09698	4.37667	26.0751	4.37667	10.9474	4.37667	22.2508
4.38	-0.10979	4.38	24.9093	4.38	10.4694	4.38	21.2038
4.38333	-0.12207	4.38333	23.7783	4.38333	10.006	4.38333	20.1893
4.38667	-0.13387	4.38667	22.6823	4.38667	9.55695	4.38667	19.2077
4.39	-0.14538	4.39	21.6213	4.39	9.12249	4.39	18.2589
4.39333	-0.15658	4.39333	20.5955	4.39333	8.70246	4.39333	17.343
4.39667	-0.16761	4.39667	19.6049	4.39667	8.29685	4.39667	16.46
4.4	-0.17858	4.4	18.6493	4.4	7.90554	4.4	15.6096
4.40333	-0.18942	4.40333	17.7287	4.40333	7.52836	4.40333	14.7916
4.40667	-0.20027	4.40667	16.8428	4.40667	7.16519	4.40667	14.0054
4.41	-0.211	4.41	15.9915	4.41	6.81567	4.41	13.2508
4.41333	-0.22167	4.41333	15.1741	4.41333	6.47956	4.41333	12.5272
4.41667	-0.23222	4.41667	14.3903	4.41667	6.15662	4.41667	11.8341
4.42	-0.24265	4.42	13.6396	4.42	5.8465	4.42	11.1708
4.42333	-0.2529	4.42333	12.9212	4.42333	5.54889	4.42333	10.5367
4.42667	-0.26298	4.42667	12.2343	4.42667	5.26357	4.42667	9.93103
4.43	-0.27287	4.43	11.5784	4.43	4.99028	4.43	9.35304
4.43333	-0.28253	4.43333	10.9526	4.43333	4.72867	4.43333	8.802
4.43667	-0.292	4.43667	10.3561	4.43667	4.47851	4.43667	8.27712
4.44	-0.30124	4.44	9.78786	4.44	4.23956	4.44	7.77763
4.44333	-0.31024	4.44333	9.24718	4.44333	4.01163	4.44333	7.30276
4.44667	-0.31906	4.44667	8.73309	4.44667	3.79443	4.44667	6.85179
4.45	-0.32759	4.45	8.24457	4.45	3.58766	4.45	6.42395
4.45333	-0.33587	4.45333	7.78067	4.45333	3.39097	4.45333	6.01846
4.45667	-0.34398	4.45667	7.34049	4.45667	3.20411	4.45667	5.63455
4.46	-0.35185	4.46	6.92302	4.46	3.02666	4.46	5.27143
4.46333	-0.35959	4.46333	6.5273	4.46333	2.85822	4.46333	4.92835
4.46667	-0.36716	4.46667	6.15245	4.46667	2.69842	4.46667	4.60434
4.47	-0.37467	4.47	5.79762	4.47	2.54691	4.47	4.29869
4.47333	-0.38213	4.47333	5.46199	4.47333	2.40326	4.47333	4.0105
4.47667	-0.38952	4.47667	5.14472	4.47667	2.26718	4.47667	3.73894
4.48	-0.39685	4.48	4.84502	4.48	2.13826	4.48	3.48318
4.48333	-0.404	4.48333	4.5622	4.48333	2.01631	4.48333	3.24255
4.48667	-0.41103	4.48667	4.29547	4.48667	1.90097	4.48667	3.01623
4.49	-0.41783	4.49	4.04406	4.49	1.79201	4.49	2.80362
4.49333	-0.42439	4.49333	3.80719	4.49333	1.6892	4.49333	2.60401
4.49667	-0.43064	4.49667	3.58415	4.49667	1.59222	4.49667	2.41691
4.5	-0.43666	4.5	3.37422	4.5	1.50079	4.5	2.24161
4.50333	-0.44239	4.50333	3.17663	4.50333	1.41478	4.50333	2.07746
4.50667	-0.44799	4.50667	2.99078	4.50667	1.33377	4.50667	1.92398
4.51	-0.45335	4.51	2.8159	4.51	1.2576	4.51	1.78051
4.51333	-0.45866	4.51333	2.65133	4.51333	1.18601	4.51333	1.64646
4.51667	-0.4639	4.51667	2.4966	4.51667	1.11866	4.51667	1.52123
4.52	-0.46897	4.52	2.35105	4.52	1.05536	4.52	1.40429
4.52333	-0.47398	4.52333	2.21425	4.52333	0.99593	4.52333	1.29515
4.52667	-0.4788	4.52667	2.08575	4.52667	0.94014	4.52667	1.19328
4.53	-0.48345	4.53	1.96517	4.53	0.88787	4.53	1.09828
4.53333	-0.4878	4.53333	1.85204	4.53333	0.83894	4.53333	1.00976
4.53667	-0.49198	4.53667	1.74612	4.53667	0.79316	4.53667	0.92733
4.54	-0.49585	4.54	1.647	4.54	0.75042	4.54	0.85068
4.54333	-0.49949	4.54333	1.55431	4.54333	0.71055	4.54333	0.77945
4.54667	-0.503	4.54667	1.4677	4.54667	0.67341	4.54667	0.71323
4.55	-0.5064	4.55	1.38688	4.55	0.63878	4.55	0.65178
4.55333	-0.5098	4.55333	1.31148	4.55333	0.60642	4.55333	0.59462
4.55667	-0.51308	4.55667	1.24109	4.55667	0.5762	4.55667	0.54145
4.56	-0.51636	4.56	1.17534	4.56	0.54789	4.56	0.49192
4.56333	-0.51957	4.56333	1.11395	4.56333	0.52124	4.56333	0.44572
4.56667	-0.52267	4.56667	1.05661	4.56667	0.49621	4.56667	0.40257
4.57	-0.52559	4.57	1.00303	4.57	0.47255	4.57	0.36222
4.57333	-0.52834	4.57333	0.95302	4.57333	0.45019	4.57333	0.32449
4.57667	-0.53084	4.57667	0.90635	4.57667	0.42909	4.57667	0.28914
4.58	-0.53322	4.58	0.86278	4.58	0.40919	4.58	0.25606
4.58333	-0.53543	4.58333	0.82207	4.58333	0.39047	4.58333	0.22507
4.58667	-0.53757	4.58667	0.7841	4.58667	0.37289	4.58667	0.1961
4.59	-0.5396	4.59	0.74857	4.59	0.35638	4.59	0.16898
4.59333	-0.54157	4.59333	0.71543	4.59333	0.341	4.59333	0.14347
4.59667	-0.54348	4.59667	0.68432	4.59667	0.32663	4.59667	0.11957
4.6	-0.54532	4.6	0.65517	4.6	0.31322	4.6	0.09704
4.60333	-0.54717	4.60333	0.62776	4.60333	0.30082	4.60333	0.07582
4.60667	-0.5489	4.60667	0.60195	4.60667	0.28932	4.60667	0.05579
4.61	-0.55057	4.61	0.57757	4.61	0.27871	4.61	0.0369
4.61333	-0.55206	4.61333	0.55462	4.61333	0.26888	4.61333	0.01901
4.61667	-0.55343	4.61667	0.53287	4.61667	0.25976	4.61667	0.00203
4.62	-0.55468	4.62	0.5123	4.62	0.25129	4.62	-0.01401
4.62333	-0.55587	4.62333	0.49275	4.62333	0.24337	4.62333	-0.02915
4.62667	-0.55707	4.62667	0.4741	4.62667	0.23592	4.62667	-0.04351
4.63	-0.55826	4.63	0.45633	4.63	0.22882	4.63	-0.0571
4.63333	-0.55951	4.63333	0.43923	4.63333	0.22209	4.63333	-0.06998
4.63667	-0.56082	4.63667	0.42284	4.63667	0.21559	4.63667	-0.08219
4.64	-0.56219	4.64	0.4071	4.64	0.20933	4.64	-0.09382
4.64333	-0.56368	4.64333	0.3919	4.64333	0.20343	4.64333	-0.1049
4.64667	-0.56529	4.64667	0.37724	4.64667	0.19777	4.64667	-0.11551
4.65	-0.56696	4.65	0.36317	4.65	0.1924	4.65	-0.12565
4.65333	-0.56863	4.65333	0.3497	4.65333	0.18734	4.65333	-0.13548
4.65667	-0.5703	4.65667	0.33683	4.65667	0.18257	4.65667	-0.1449
4.66	-0.57197	4.66	0.32467	4.66	0.1781	4.66	-0.15402
4.66333	-0.57358	4.66333	0.3131	4.66333	0.17381	4.66333	-0.16284
4.66667	-0.57513	4.66667	0.3022	4.66667	0.16975	4.66667	-0.17142
4.67	-0.57656	4.67	0.29194	4.67	0.16582	4.67	-0.17965
4.67333	-0.57793	4.67333	0.28229	4.67333	0.16207	4.67333	-0.18764
4.67667	-0.57912	4.67667	0.27311	4.67667	0.15837	4.67667	-0.19532
4.68	-0.58025	4.68	0.26435	4.68	0.15473	4.68	-0.20272
4.68333	-0.58132	4.68333	0.256	4.68333	0.15128	4.68333	-0.20981
4.68667	-0.58228	4.68667	0.2479	4.68667	0.14788	4.68667	-0.21672
4.69	-0.58323	4.69	0.24003	4.69	0.14466	4.69	-0.22334
4.69333	-0.58401	4.69333	0.23228	4.69333	0.1415	4.69333	-0.22984
4.69667	-0.58478	4.69667	0.22471	4.69667	0.13852	4.69667	-0.23615
4.7	-0.58544	4.7	0.21714	4.7	0.1356	4.7	-0.24229
4.70333	-0.58609	4.70333	0.20969	4.70333	0.13286	4.70333	-0.24831
4.70667	-0.58663	4.70667	0.20236	4.70667	0.13018	4.70667	-0.25415
4.71	-0.58717	4.71	0.19515	4.71	0.12761	4.71	-0.25982
4.71333	-0.58764	4.71333	0.18805	4.71333	0.12523	4.71333	-0.26536
4.71667	-0.58806	4.71667	0.18114	4.71667	0.12296	4.71667	-0.27072
4.72	-0.58854	4.72	0.1744	4.72	0.12082	4.72	-0.27585
4.72333	-0.58907	4.72333	0.16785	4.72333	0.11879	4.72333	-0.2808
4.72667	-0.58967	4.72667	0.16153	4.72667	0.11688	4.72667	-0.28557
4.73	-0.59044	4.73	0.15545	4.73	0.1151	4.73	-0.2901
4.73333	-0.59128	4.73333	0.14967	4.73333	0.11331	4.73333	-0.29457
4.73667	-0.59223	4.73667	0.14418	4.73667	0.11164	4.73667	-0.29886
4.74	-0.5933	4.74	0.13906	4.74	0.11003	4.74	-0.30315
4.74333	-0.59438	4.74333	0.13417	4.74333	0.10842	4.74333	-0.30732
4.74667	-0.59551	4.74667	0.12952	4.74667	0.10687	4.74667	-0.31149
4.75	-0.59658	4.75	0.12505	4.75	0.10544	4.75	-0.31561
4.75333	-0.5976	4.75333	0.12082	4.75333	0.10413	4.75333	-0.31972
4.75667	-0.59849	4.75667	0.11665	4.75667	0.103	4.75667	-0.32377
4.76	-0.59921	4.76	0.11253	4.76	0.10198	4.76	-0.32777
4.76333	-0.5998	4.76333	0.10854	4.76333	0.10103	4.76333	-0.33176
4.76667	-0.60022	4.76667	0.10455	4.76667	0.10026	4.76667	-0.33563
4.77	-0.60052	4.77	0.10067	4.77	0.09954	4.77	-0.33945
4.77333	-0.60064	4.77333	0.09698	4.77333	0.09882	4.77333	-0.34314
4.77667	-0.6007	4.77667	0.09352	4.77667	0.09805	4.77667	-0.34672
4.78	-0.60064	4.78	0.0903	4.78	0.09716	4.78	-0.35024
4.78333	-0.60064	4.78333	0.08738	4.78333	0.09626	4.78333	-0.35369
4.78667	-0.6007	4.78667	0.0847	4.78667	0.09519	4.78667	-0.35697
4.79	-0.60076	4.79	0.08219	4.79	0.09412	4.79	-0.36019
4.79333	-0.60087	4.79333	0.07987	4.79333	0.09298	4.79333	-0.36329
4.79667	-0.60117	4.79667	0.07755	4.79667	0.09185	4.79667	-0.36627
4.8	-0.60147	4.8	0.07522	4.8	0.0909	4.8	-0.36907
4.80333	-0.60195	4.80333	0.07272	4.80333	0.09006	4.80333	-0.37175
4.80667	-0.60242	4.80667	0.0701	4.80667	0.08947	4.80667	-0.37438
4.81	-0.6029	4.81	0.06741	4.81	0.08911	4.81	-0.37682
4.81333	-0.60332	4.81333	0.06461	4.81333	0.08893	4.81333	-0.37926
4.81667	-0.60374	4.81667	0.06193	4.81667	0.08887	4.81667	-0.38165
4.82	-0.60415	4.82	0.05931	4.82	0.08893	4.82	-0.38403
4.82333	-0.60457	4.82333	0.05686	4.82333	0.08905	4.82333	-0.38642
4.82667	-0.60505	4.82667	0.05466	4.82667	0.08905	4.82667	-0.3888
4.83	-0.60546	4.83	0.05275	4.83	0.08893	4.83	-0.39119
4.83333	-0.60594	4.83333	0.05108	4.83333	0.08869	4.83333	-0.39357
4.83667	-0.60648	4.83667	0.04959	4.83667	0.08827	4.83667	-0.39589
4.84	-0.60701	4.84	0.04828	4.84	0.08774	4.84	-0.3981
4.84333	-0.60761	4.84333	0.04703	4.84333	0.08708	4.84333	-0.40019
4.84667	-0.60827	4.84667	0.04578	4.84667	0.08643	4.84667	-0.40203
4.85	-0.60886	4.85	0.04458	4.85	0.08577	4.85	-0.4037
4.85333	-0.60952	4.85333	0.04339	4.85333	0.08529	4.85333	-0.40519
4.85667	-0.61005	4.85667	0.04238	4.85667	0.085	4.85667	-0.40656
4.86	-0.61059	4.86	0.04143	4.86	0.08494	4.86	-0.40793
4.86333	-0.61107	4.86333	0.04071	4.86333	0.08512	4.86333	-0.40925
4.86667	-0.61142	4.86667	0.04023	4.86667	0.08553	4.86667	-0.41056
4.87	-0.61172	4.87	0.03994	4.87	0.08625	4.87	-0.41187
4.87333	-0.6119	4.87333	0.03988	4.87333	0.08708	4.87333	-0.4133
4.87667	-0.61202	4.87667	0.04011	4.87667	0.0881	4.87667	-0.41473
4.88	-0.61208	4.88	0.04047	4.88	0.08923	4.88	-0.41616
4.88333	-0.61208	4.88333	0.04089	4.88333	0.09036	4.88333	-0.41759
4.88667	-0.61202	4.88667	0.04131	4.88667	0.09143	4.88667	-0.41902
4.89	-0.61196	4.89	0.04172	4.89	0.09245	4.89	-0.42033
4.89333	-0.61184	4.89333	0.04208	4.89333	0.0934	4.89333	-0.42158
4.89667	-0.61166	4.89667	0.04238	4.89667	0.09429	4.89667	-0.42278
4.9	-0.61148	4.9	0.04262	4.9	0.09507	4.9	-0.42397
4.90333	-0.61119	4.90333	0.0428	4.90333	0.09584	4.90333	-0.42522
4.90667	-0.61089	4.90667	0.04309	4.90667	0.09656	4.90667	-0.42641
4.91	-0.61047	4.91	0.04339	4.91	0.09727	4.91	-0.42766
4.91333	-0.60999	4.91333	0.04393	4.91333	0.09805	4.91333	-0.42886
4.91667	-0.60952	4.91667	0.04464	4.91667	0.09882	4.91667	-0.42999
4.92	-0.60898	4.92	0.04572	4.92	0.09972	4.92	-0.43094
4.92333	-0.6085	4.92333	0.04703	4.92333	0.10067	4.92333	-0.43166
4.92667	-0.60809	4.92667	0.0487	4.92667	0.1018	4.92667	-0.43219
4.93	-0.60767	4.93	0.0506	4.93	0.103	4.93	-0.43255
4.93333	-0.60725	4.93333	0.05275	4.93333	0.10437	4.93333	-0.43267
4.93667	-0.60689	4.93667	0.05513	4.93667	0.10592	4.93667	-0.43273
4.94	-0.60648	4.94	0.0577	4.94	0.10771	4.94	-0.43279
4.94333	-0.606	4.94333	0.06044	4.94333	0.10973	4.94333	-0.43297
4.94667	-0.60546	4.94667	0.06336	4.94667	0.11194	4.94667	-0.43333
4.95	-0.60475	4.95	0.0664	4.95	0.11444	4.95	-0.43392
4.95333	-0.6038	4.95333	0.06962	4.95333	0.11712	4.95333	-0.43476
4.95667	-0.60266	4.95667	0.07302	4.95667	0.12004	4.95667	-0.43583
4.96	-0.60129	4.96	0.07665	4.96	0.1232	4.96	-0.43696
4.96333	-0.59974	4.96333	0.08053	4.96333	0.12648	4.96333	-0.43821
4.96667	-0.59813	4.96667	0.08458	4.96667	0.13	4.96667	-0.43947
4.97	-0.5964	4.97	0.08893	4.97	0.13369	4.97	-0.4406
4.97333	-0.59462	4.97333	0.09346	4.97333	0.13757	4.97333	-0.44167
4.97667	-0.59277	4.97667	0.09817	4.97667	0.14174	4.97667	-0.44262
4.98	-0.59092	4.98	0.10312	4.98	0.14621	4.98	-0.44352
4.98333	-0.58901	4.98333	0.10818	4.98333	0.15104	4.98333	-0.44435
4.98667	-0.58699	4.98667	0.11355	4.98667	0.15628	4.98667	-0.44513
4.99	-0.58472	4.99	0.11915	4.99	0.16189	4.99	-0.44602
4.99333	-0.58228	4.99333	0.12511	4.99333	0.16797	4.99333	-0.44692
4.99667	-0.57948	4.99667	0.13137	4.99667	0.17446	4.99667	-0.44781
5	-0.57626	5	0.1381	5	0.18144	5	-0.44882
5.00333	-0.57268	5.00333	0.14538	5.00333	0.18883	5.00333	-0.4499
5.00667	-0.56869	5.00667	0.1533	5.00667	0.19681	5.00667	-0.45091
5.01	-0.56434	5.01	0.16189	5.01	0.20534	5.01	-0.45198
5.01333	-0.55969	5.01333	0.1713	5.01333	0.21452	5.01333	-0.45305
5.01667	-0.5548	5.01667	0.18167	5.01667	0.22447	5.01667	-0.45407
5.02	-0.54967	5.02	0.193	5.02	0.2352	5.02	-0.45508
5.02333	-0.54431	5.02333	0.2054	5.02333	0.24694	5.02333	-0.45609
5.02667	-0.53883	5.02667	0.21899	5.02667	0.25964	5.02667	-0.45705
5.03	-0.53316	5.03	0.23389	5.03	0.27341	5.03	-0.45794
5.03333	-0.5272	5.03333	0.2501	5.03333	0.28837	5.03333	-0.45878
5.03667	-0.521	5.03667	0.26786	5.03667	0.30458	5.03667	-0.45949
5.04	-0.51439	5.04	0.28729	5.04	0.32198	5.04	-0.46009
5.04333	-0.50735	5.04333	0.30845	5.04333	0.34082	5.04333	-0.46062
5.04667	-0.49973	5.04667	0.33152	5.04667	0.36108	5.04667	-0.46104
5.05	-0.4915	5.05	0.35661	5.05	0.38296	5.05	-0.46134
5.05333	-0.48256	5.05333	0.38397	5.05333	0.4065	5.05333	-0.46158
5.05667	-0.4729	5.05667	0.41372	5.05667	0.43195	5.05667	-0.46176
5.06	-0.46253	5.06	0.44596	5.06	0.45943	5.06	-0.46188
5.06333	-0.45127	5.06333	0.48089	5.06333	0.48912	5.06333	-0.46194
5.06667	-0.43923	5.06667	0.51868	5.06667	0.52118	5.06667	-0.46188
5.07	-0.42641	5.07	0.55939	5.07	0.55581	5.07	-0.46176
5.07333	-0.41282	5.07333	0.6032	5.07333	0.59313	5.07333	-0.46146
5.07667	-0.39846	5.07667	0.65041	5.07667	0.63324	5.07667	-0.46098
5.08	-0.3832	5.08	0.70119	5.08	0.67633	5.08	-0.46021
5.08333	-0.36716	5.08333	0.75573	5.08333	0.72247	5.08333	-0.45913
5.08667	-0.35018	5.08667	0.81438	5.08667	0.77188	5.08667	-0.45776
5.09	-0.33224	5.09	0.87726	5.09	0.82463	5.09	-0.45609
5.09333	-0.31322	5.09333	0.94461	5.09333	0.88102	5.09333	-0.45413
5.09667	-0.29308	5.09667	1.0168	5.09667	0.94116	5.09667	-0.4518
5.1	-0.27162	5.1	1.09404	5.1	1.00523	5.1	-0.4493
5.10333	-0.24885	5.10333	1.17648	5.10333	1.0736	5.10333	-0.44656
5.10667	-0.22459	5.10667	1.26451	5.10667	1.14655	5.10667	-0.4437
5.11	-0.19878	5.11	1.35833	5.11	1.22428	5.11	-0.44072
5.11333	-0.17142	5.11333	1.45829	5.11333	1.30719	5.11333	-0.43762
5.11667	-0.14251	5.11667	1.56468	5.11667	1.39558	5.11667	-0.43446
5.12	-0.11194	5.12	1.67787	5.12	1.48976	5.12	-0.43112
5.12333	-0.07975	5.12333	1.79827	5.12333	1.59001	5.12333	-0.42766
5.12667	-0.0459	5.12667	1.92636	5.12667	1.69671	5.12667	-0.42391
5.13	-0.01031	5.13	2.06256	5.13	1.81013	5.13	-0.41997
5.13333	0.027	5.13333	2.2074	5.13333	1.93053	5.13333	-0.41562
5.13667	0.0661	5.13667	2.3613	5.13667	2.05839	5.13667	-0.41085
5.14	0.10711	5.14	2.52485	5.14	2.19399	5.14	-0.40573
5.14333	0.15008	5.14333	2.69854	5.14333	2.33769	5.14333	-0.40019
5.14667	0.19503	5.14667	2.88302	5.14667	2.48981	5.14667	-0.39411
5.15	0.24194	5.15	3.07876	5.15	2.65074	5.15	-0.38761
5.15333	0.29087	5.15333	3.28648	5.15333	2.82073	5.15333	-0.38064
5.15667	0.34159	5.15667	3.50666	5.15667	3.00008	5.15667	-0.37324
5.16	0.39405	5.16	3.73995	5.16	3.18909	5.16	-0.36544
5.16333	0.44799	5.16333	3.98695	5.16333	3.38793	5.16333	-0.35721
5.16667	0.50318	5.16667	4.24814	5.16667	3.59678	5.16667	-0.34863
5.17	0.55939	5.17	4.52423	5.17	3.81565	5.17	-0.33969
5.17333	0.61631	5.17333	4.81576	5.17333	4.04453	5.17333	-0.33045
5.17667	0.67365	5.17667	5.12314	5.17667	4.28337	5.17667	-0.32085
5.18	0.73123	5.18	5.44691	5.18	4.53198	5.18	-0.31096
5.18333	0.78869	5.18333	5.78743	5.18333	4.79007	5.18333	-0.30077
5.18667	0.84585	5.18667	6.14488	5.18667	5.05722	5.18667	-0.29022
5.19	0.90247	5.19	6.51944	5.19	5.33301	5.19	-0.27931
5.19333	0.9582	5.19333	6.91116	5.19333	5.61678	5.19333	-0.2681
5.19667	1.01286	5.19667	7.31987	5.19667	5.90789	5.19667	-0.25654
5.2	1.06609	5.2	7.74509	5.2	6.2055	5.2	-0.24474
5.20333	1.11759	5.20333	8.1864	5.20333	6.50865	5.20333	-0.23264
5.20667	1.16694	5.20667	8.64297	5.20667	6.81627	5.20667	-0.22042
5.21	1.21385	5.21	9.11391	5.21	7.12717	5.21	-0.2082
5.21333	1.2579	5.21333	9.59796	5.21333	7.44003	5.21333	-0.19604
5.21667	1.29884	5.21667	10.0939	5.21667	7.75343	5.21667	-0.18418
5.22	1.33634	5.22	10.6	5.22	8.06582	5.22	-0.17262
5.22333	1.37007	5.22333	11.1145	5.22333	8.37547	5.22333	-0.16159
5.22667	1.39982	5.22667	11.6353	5.22667	8.6807	5.22667	-0.15104
5.23	1.42533	5.23	12.1601	5.23	8.97968	5.23	-0.14114
5.23333	1.44643	5.23333	12.6863	5.23333	9.27043	5.23333	-0.13191
5.23667	1.46294	5.23667	13.2112	5.23667	9.55117	5.23667	-0.12332
5.24	1.47468	5.24	13.7317	5.24	9.81992	5.24	-0.11533
5.24333	1.48159	5.24333	14.2447	5.24333	10.0747	5.24333	-0.108
5.24667	1.48356	5.24667	14.7468	5.24667	10.3138	5.24667	-0.10127
5.25	1.48058	5.25	15.2348	5.25	10.5353	5.25	-0.09513
5.25333	1.47259	5.25333	15.705	5.25333	10.7374	5.25333	-0.08959
5.25667	1.45972	5.25667	16.1542	5.25667	10.9187	5.25667	-0.0847
5.26	1.44196	5.26	16.5788	5.26	11.0775	5.26	-0.08053
5.26333	1.41948	5.26333	16.9756	5.26333	11.2127	5.26333	-0.07719
5.26667	1.39254	5.26667	17.3414	5.26667	11.3231	5.26667	-0.07474
5.27	1.36143	5.27	17.6731	5.27	11.4078	5.27	-0.07331
5.27333	1.32638	5.27333	17.9679	5.27333	11.4663	5.27333	-0.07302
5.27667	1.28776	5.27667	18.2234	5.27667	11.4979	5.27667	-0.07391
5.28	1.24586	5.28	18.4373	5.28	11.5027	5.28	-0.07617
5.28333	1.20109	5.28333	18.6077	5.28333	11.4806	5.28333	-0.07975
5.28667	1.15377	5.28667	18.733	5.28667	11.4319	5.28667	-0.08458
5.29	1.10435	5.29	18.8121	5.29	11.3573	5.29	-0.09072
5.29333	1.05309	5.29333	18.8443	5.29333	11.2574	5.29333	-0.09793
5.29667	1.00046	5.29667	18.8293	5.29667	11.1331	5.29667	-0.10622
5.3	0.94664	5.3	18.7673	5.3	10.9857	5.3	-0.11545
5.30333	0.89198	5.30333	18.6589	5.30333	10.8164	5.30333	-0.12541
5.30667	0.83691	5.30667	18.5052	5.30667	10.6267	5.30667	-0.13602
5.31	0.78166	5.31	18.3077	5.31	10.4182	5.31	-0.1471
5.31333	0.72658	5.31333	18.0682	5.31333	10.1926	5.31333	-0.15867
5.31667	0.67204	5.31667	17.7892	5.31667	9.95177	5.31667	-0.17059
5.32	0.61822	5.32	17.473	5.32	9.6975	5.32	-0.18275
5.32333	0.56541	5.32333	17.1226	5.32333	9.43166	5.32333	-0.19509
5.32667	0.51379	5.32667	16.7412	5.32667	9.15629	5.32667	-0.20754
5.33	0.46366	5.33	16.332	5.33	8.87328	5.33	-0.22
5.33333	0.41509	5.33333	15.8985	5.33333	8.58456	5.33333	-0.2324
5.33667	0.3683	5.33667	15.444	5.33667	8.29202	5.33667	-0.24474
5.34	0.3233	5.34	14.9723	5.34	7.99745	5.34	-0.2569
5.34333	0.2802	5.34333	14.4869	5.34333	7.70265	5.34333	-0.26882
5.34667	0.23901	5.34667	13.9911	5.34667	7.40927	5.34667	-0.28044
5.35	0.19985	5.35	13.4884	5.35	7.11888	5.35	-0.29165
5.35333	0.16266	5.35333	12.9821	5.35333	6.83302	5.35333	-0.30249
5.35667	0.12743	5.35667	12.4753	5.35667	6.55288	5.35667	-0.31286
5.36	0.09418	5.36	11.9709	5.36	6.27971	5.36	-0.32276
5.36333	0.06288	5.36333	11.4719	5.36333	6.01447	5.36333	-0.33218
5.36667	0.03344	5.36667	10.9806	5.36667	5.75799	5.36667	-0.34112
5.37	0.00584	5.37	10.4994	5.37	5.51099	5.37	-0.34952
5.37333	-0.01997	5.37333	10.0303	5.37333	5.27388	5.37333	-0.35751
5.37667	-0.04411	5.37667	9.57513	5.37667	5.04702	5.37667	-0.36508
5.38	-0.06652	5.38	9.13531	5.38	4.83078	5.38	-0.37235
5.38333	-0.08738	5.38333	8.71211	5.38333	4.62508	5.38333	-0.37932
5.38667	-0.10669	5.38667	8.3065	5.38667	4.43006	5.38667	-0.386
5.39	-0.12457	5.39	7.91913	5.39	4.24552	5.39	-0.39232
5.39333	-0.14108	5.39333	7.55054	5.39333	4.07141	5.39333	-0.39834
5.39667	-0.15628	5.39667	7.20102	5.39667	3.90756	5.39667	-0.40394
5.4	-0.17041	5.4	6.87069	5.4	3.75366	5.4	-0.40919
5.40333	-0.18346	5.40333	6.55949	5.40333	3.60948	5.40333	-0.41401
5.40667	-0.19562	5.40667	6.26719	5.40667	3.47459	5.40667	-0.41837
5.41	-0.20695	5.41	5.99343	5.41	3.34871	5.41	-0.42224
5.41333	-0.2175	5.41333	5.73772	5.41333	3.23129	5.41333	-0.4257
5.41667	-0.22745	5.41667	5.49948	5.41667	3.12203	5.41667	-0.4288
5.42	-0.23681	5.42	5.27793	5.42	3.02041	5.42	-0.43148
5.42333	-0.24557	5.42333	5.07241	5.42333	2.92593	5.42333	-0.43392
5.42667	-0.25392	5.42667	4.88198	5.42667	2.83825	5.42667	-0.43613
5.43	-0.26178	5.43	4.70585	5.43	2.75671	5.43	-0.43815
5.43333	-0.26929	5.43333	4.54307	5.43333	2.6809	5.43333	-0.44006
5.43667	-0.27645	5.43667	4.3928	5.43667	2.61039	5.43667	-0.44191
5.44	-0.28336	5.44	4.2541	5.44	2.54458	5.44	-0.44382
5.44333	-0.2901	5.44333	4.12613	5.44333	2.48307	5.44333	-0.44584
5.44667	-0.29659	5.44667	4.00794	5.44667	2.42537	5.44667	-0.44793
5.45	-0.30297	5.45	3.89868	5.45	2.37107	5.45	-0.45013
5.45333	-0.30923	5.45333	3.79753	5.45333	2.31975	5.45333	-0.4524
5.45667	-0.31531	5.45667	3.70371	5.45667	2.271	5.45667	-0.45466
5.46	-0.32127	5.46	3.61633	5.46	2.2245	5.46	-0.45681
5.46333	-0.32711	5.46333	3.53479	5.46333	2.18004	5.46333	-0.45878
5.46667	-0.33277	5.46667	3.45838	5.46667	2.1373	5.46667	-0.46051
5.47	-0.33838	5.47	3.3865	5.47	2.09612	5.47	-0.462
5.47333	-0.3438	5.47333	3.31867	5.47333	2.05636	5.47333	-0.46319
5.47667	-0.34922	5.47667	3.25435	5.47667	2.0178	5.47667	-0.46414
5.48	-0.35459	5.48	3.19314	5.48	1.9803	5.48	-0.46492
5.48333	-0.35995	5.48333	3.13461	5.48333	1.94377	5.48333	-0.46557
5.48667	-0.36538	5.48667	3.0784	5.48667	1.90806	5.48667	-0.46623
5.49	-0.3708	5.49	3.02404	5.49	1.87308	5.49	-0.467
5.49333	-0.37622	5.49333	2.97117	5.49333	1.83874	5.49333	-0.46784
5.49667	-0.38171	5.49667	2.91955	5.49667	1.80489	5.49667	-0.46879
5.5	-0.38725	5.5	2.86895	5.5	1.77151	5.5	-0.4698
5.50333	-0.39274	5.50333	2.819	5.50333	1.73843	5.50333	-0.47088
5.50667	-0.39828	5.50667	2.76965	5.50667	1.70559	5.50667	-0.47195
5.51	-0.4037	5.51	2.72071	5.51	1.67304	5.51	-0.47296
5.51333	-0.40913	5.51333	2.67202	5.51333	1.64074	5.51333	-0.47398
5.51667	-0.41443	5.51667	2.6235	5.51667	1.60855	5.51667	-0.47493
5.52	-0.41974	5.52	2.5751	5.52	1.57642	5.52	-0.47588
5.52333	-0.42492	5.52333	2.5267	5.52333	1.54448	5.52333	-0.47678
5.52667	-0.43011	5.52667	2.47836	5.52667	1.51253	5.52667	-0.47773
5.53	-0.43535	5.53	2.42996	5.53	1.48076	5.53	-0.4788
5.53333	-0.4406	5.53333	2.38144	5.53333	1.44899	5.53333	-0.47988
5.53667	-0.4459	5.53667	2.33281	5.53667	1.41734	5.53667	-0.48107
5.54	-0.45127	5.54	2.28393	5.54	1.38569	5.54	-0.48232
5.54333	-0.45681	5.54333	2.23488	5.54333	1.35404	5.54333	-0.48351
5.54667	-0.46241	5.54667	2.18558	5.54667	1.32233	5.54667	-0.48476
5.55	-0.46808	5.55	2.13611	5.55	1.29068	5.55	-0.4859
5.55333	-0.47386	5.55333	2.08652	5.55333	1.25903	5.55333	-0.48703
5.55667	-0.47964	5.55667	2.03681	5.55667	1.22744	5.55667	-0.4881
5.56	-0.48542	5.56	1.9871	5.56	1.19591	5.56	-0.48918
5.56333	-0.49126	5.56333	1.93733	5.56333	1.1645	5.56333	-0.49019
5.56667	-0.49704	5.56667	1.88768	5.56667	1.13338	5.56667	-0.4912
5.57	-0.50288	5.57	1.83809	5.57	1.10251	5.57	-0.49227
5.57333	-0.50867	5.57333	1.78874	5.57333	1.07205	5.57333	-0.49341
5.57667	-0.51451	5.57667	1.73962	5.57667	1.04207	5.57667	-0.49466
5.58	-0.52035	5.58	1.69075	5.58	1.0125	5.58	-0.49597
5.58333	-0.52625	5.58333	1.64211	5.58333	0.98336	5.58333	-0.4974
5.58667	-0.53221	5.58667	1.59377	5.58667	0.95463	5.58667	-0.49895
5.59	-0.53817	5.59	1.54573	5.59	0.92626	5.59	-0.50068
5.59333	-0.54407	5.59333	1.49804	5.59333	0.89824	5.59333	-0.50247
5.59667	-0.54985	5.59667	1.45066	5.59667	0.87047	5.59667	-0.50437
5.6	-0.55552	5.6	1.40369	5.6	0.84287	5.6	-0.5064
5.60333	-0.56106	5.60333	1.35714	5.60333	0.81557	5.60333	-0.50837
5.60667	-0.56636	5.60667	1.31106	5.60667	0.78845	5.60667	-0.51039
5.61	-0.57149	5.61	1.26565	5.61	0.76163	5.61	-0.51236
5.61333	-0.57638	5.61333	1.22082	5.61333	0.7351	5.61333	-0.51439
5.61667	-0.58103	5.61667	1.17666	5.61667	0.70906	5.61667	-0.51641
5.62	-0.58556	5.62	1.13332	5.62	0.68355	5.62	-0.5185
5.62333	-0.58997	5.62333	1.09071	5.62333	0.65863	5.62333	-0.52065
5.62667	-0.59438	5.62667	1.04898	5.62667	0.63437	5.62667	-0.52285
5.63	-0.59867	5.63	1.00803	5.63	0.61083	5.63	-0.52524
5.63333	-0.60296	5.63333	0.96792	5.63333	0.588	5.63333	-0.5278
5.63667	-0.60725	5.63667	0.9287	5.63667	0.56589	5.63667	-0.53042
5.64	-0.61148	5.64	0.89037	5.64	0.54449	5.64	-0.53316
5.64333	-0.61572	5.64333	0.85288	5.64333	0.52369	5.64333	-0.53579
5.64667	-0.61989	5.64667	0.81623	5.64667	0.50348	5.64667	-0.53835
5.65	-0.62394	5.65	0.7804	5.65	0.48375	5.65	-0.54073
5.65333	-0.62799	5.65333	0.74542	5.65333	0.4645	5.65333	-0.54288
5.65667	-0.63193	5.65667	0.7112	5.65667	0.44566	5.65667	-0.54473
5.66	-0.6358	5.66	0.67776	5.66	0.42731	5.66	-0.54634
5.66333	-0.63962	5.66333	0.64516	5.66333	0.40948	5.66333	-0.54777
5.66667	-0.64337	5.66667	0.61333	5.66667	0.39226	5.66667	-0.54902
5.67	-0.64707	5.67	0.58234	5.67	0.37563	5.67	-0.55015
5.67333	-0.65076	5.67333	0.55218	5.67333	0.35977	5.67333	-0.55128
5.67667	-0.65434	5.67667	0.52285	5.67667	0.34457	5.67667	-0.55254
5.68	-0.65786	5.68	0.49448	5.68	0.33021	5.68	-0.55379
5.68333	-0.66119	5.68333	0.46706	5.68333	0.31656	5.68333	-0.55522
5.68667	-0.66441	5.68667	0.4406	5.68667	0.30357	5.68667	-0.55671
5.69	-0.66739	5.69	0.41509	5.69	0.29123	5.69	-0.55826
5.69333	-0.67014	5.69333	0.39059	5.69333	0.27943	5.69333	-0.55987
5.69667	-0.67264	5.69667	0.36699	5.69667	0.26804	5.69667	-0.56154
5.7	-0.6749	5.7	0.34434	5.7	0.25696	5.7	-0.56314
5.70333	-0.67705	5.70333	0.32246	5.70333	0.24617	5.70333	-0.56463
5.70667	-0.67902	5.70667	0.30136	5.70667	0.23556	5.70667	-0.56612
5.71	-0.68092	5.71	0.28104	5.71	0.22519	5.71	-0.5675
5.71333	-0.68283	5.71333	0.26149	5.71333	0.21511	5.71333	-0.56881
5.71667	-0.68474	5.71667	0.24259	5.71667	0.20534	5.71667	-0.57006
5.72	-0.68671	5.72	0.22435	5.72	0.19604	5.72	-0.57131
5.72333	-0.68873	5.72333	0.20677	5.72333	0.18716	5.72333	-0.57256
5.72667	-0.6907	5.72667	0.1899	5.72667	0.17893	5.72667	-0.57375
5.73	-0.69267	5.73	0.17369	5.73	0.1713	5.73	-0.57495
5.73333	-0.69451	5.73333	0.15819	5.73333	0.16433	5.73333	-0.57608
5.73667	-0.6963	5.73667	0.14341	5.73667	0.15795	5.73667	-0.57721
5.74	-0.69791	5.74	0.12934	5.74	0.15199	5.74	-0.57828
5.74333	-0.6994	5.74333	0.11593	5.74333	0.14645	5.74333	-0.57936
5.74667	-0.70071	5.74667	0.10318	5.74667	0.1412	5.74667	-0.58037
5.75	-0.70196	5.75	0.09108	5.75	0.13614	5.75	-0.58132
5.75333	-0.7031	5.75333	0.07957	5.75333	0.13125	5.75333	-0.58234
5.75667	-0.70417	5.75667	0.06866	5.75667	0.12648	5.75667	-0.58335
5.76	-0.70518	5.76	0.05835	5.76	0.12189	5.76	-0.58442
5.76333	-0.70614	5.76333	0.0487	5.76333	0.11748	5.76333	-0.58556
5.76667	-0.70691	5.76667	0.03958	5.76667	0.11343	5.76667	-0.58669
5.77	-0.70763	5.77	0.03105	5.77	0.10973	5.77	-0.58782
5.77333	-0.70822	5.77333	0.02319	5.77333	0.10645	5.77333	-0.58895
5.77667	-0.70864	5.77667	0.01591	5.77667	0.10359	5.77667	-0.59003
5.78	-0.709	5.78	0.00924	5.78	0.10121	5.78	-0.5911
5.78333	-0.70924	5.78333	0.0031	5.78333	0.09918	5.78333	-0.59205
5.78667	-0.70941	5.78667	-0.00256	5.78667	0.09745	5.78667	-0.59295
5.79	-0.70953	5.79	-0.00775	5.79	0.09602	5.79	-0.59372
5.79333	-0.70965	5.79333	-0.01258	5.79333	0.09483	5.79333	-0.59438
5.79667	-0.70983	5.79667	-0.01711	5.79667	0.09382	5.79667	-0.59491
5.8	-0.71007	5.8	-0.02134	5.8	0.09304	5.8	-0.59533
5.80333	-0.71037	5.80333	-0.02533	5.80333	0.09245	5.80333	-0.59563
5.80667	-0.71084	5.80667	-0.02909	5.80667	0.09197	5.80667	-0.59575
5.81	-0.71132	5.81	-0.03254	5.81	0.09173	5.81	-0.59563
5.81333	-0.71198	5.81333	-0.0357	5.81333	0.09161	5.81333	-0.59539
5.81667	-0.71275	5.81667	-0.0385	5.81667	0.09161	5.81667	-0.59503
5.82	-0.71359	5.82	-0.04101	5.82	0.09173	5.82	-0.5945
5.82333	-0.71448	5.82333	-0.04315	5.82333	0.09191	5.82333	-0.59396
5.82667	-0.71532	5.82667	-0.04494	5.82667	0.09215	5.82667	-0.59348
5.83	-0.71621	5.83	-0.04637	5.83	0.09227	5.83	-0.59301
5.83333	-0.71704	5.83333	-0.0475	5.83333	0.09239	5.83333	-0.59277
5.83667	-0.71788	5.83667	-0.04828	5.83667	0.09245	5.83667	-0.59277
5.84	-0.71871	5.84	-0.04876	5.84	0.09263	5.84	-0.59301
5.84333	-0.71949	5.84333	-0.04894	5.84333	0.0928	5.84333	-0.59348
5.84667	-0.72014	5.84667	-0.04882	5.84667	0.09316	5.84667	-0.59426
5.85	-0.7208	5.85	-0.04852	5.85	0.09358	5.85	-0.59509
5.85333	-0.72145	5.85333	-0.04804	5.85333	0.09418	5.85333	-0.59605
5.85667	-0.72205	5.85667	-0.04739	5.85667	0.09489	5.85667	-0.59706
5.86	-0.72271	5.86	-0.04661	5.86	0.09573	5.86	-0.59795
5.86333	-0.72342	5.86333	-0.04578	5.86333	0.09662	5.86333	-0.59885
5.86667	-0.72414	5.86667	-0.04494	5.86667	0.09751	5.86667	-0.59962
5.87	-0.72491	5.87	-0.04411	5.87	0.09841	5.87	-0.60022
5.87333	-0.72569	5.87333	-0.04333	5.87333	0.09912	5.87333	-0.60076
5.87667	-0.72646	5.87667	-0.04268	5.87667	0.09978	5.87667	-0.60117
5.88	-0.7273	5.88	-0.04208	5.88	0.10026	5.88	-0.60153
5.88333	-0.72813	5.88333	-0.04154	5.88333	0.10067	5.88333	-0.60177
5.88667	-0.72885	5.88667	-0.04101	5.88667	0.10097	5.88667	-0.60195
5.89	-0.7295	5.89	-0.04047	5.89	0.10133	5.89	-0.60213
5.89333	-0.7301	5.89333	-0.03988	5.89333	0.10169	5.89333	-0.60219
5.89667	-0.73057	5.89667	-0.03928	5.89667	0.10204	5.89667	-0.60225
5.9	-0.73099	5.9	-0.03856	5.9	0.1024	5.9	-0.60225
5.90333	-0.73141	5.90333	-0.03779	5.90333	0.10276	5.90333	-0.60225
5.90667	-0.73183	5.90667	-0.0369	5.90667	0.10306	5.90667	-0.60219
5.91	-0.73224	5.91	-0.03594	5.91	0.10329	5.91	-0.60213
5.91333	-0.73266	5.91333	-0.03499	5.91333	0.10335	5.91333	-0.60213
5.91667	-0.7332	5.91667	-0.03397	5.91667	0.10329	5.91667	-0.60219
5.92	-0.73379	5.92	-0.03308	5.92	0.10294	5.92	-0.60236
5.92333	-0.73445	5.92333	-0.03225	5.92333	0.10246	5.92333	-0.60266
5.92667	-0.73504	5.92667	-0.03147	5.92667	0.10175	5.92667	-0.60308
5.93	-0.7357	5.93	-0.03082	5.93	0.10085	5.93	-0.60356
5.93333	-0.7363	5.93333	-0.03028	5.93333	0.0999	5.93333	-0.60421
5.93667	-0.73689	5.93667	-0.02992	5.93667	0.09876	5.93667	-0.60487
5.94	-0.73749	5.94	-0.02974	5.94	0.09763	5.94	-0.60558
5.94333	-0.73802	5.94333	-0.02974	5.94333	0.09638	5.94333	-0.60624
5.94667	-0.7385	5.94667	-0.02992	5.94667	0.09519	5.94667	-0.60683
5.95	-0.73898	5.95	-0.03028	5.95	0.09388	5.95	-0.60731
5.95333	-0.73946	5.95333	-0.03088	5.95333	0.09257	5.95333	-0.60767
5.95667	-0.73999	5.95667	-0.03159	5.95667	0.09125	5.95667	-0.60791
5.96	-0.74053	5.96	-0.03254	5.96	0.08994	5.96	-0.60815
5.96333	-0.74106	5.96333	-0.03362	5.96333	0.08857	5.96333	-0.60833
5.96667	-0.74166	5.96667	-0.03493	5.96667	0.08726	5.96667	-0.6085
5.97	-0.74226	5.97	-0.03636	5.97	0.08595	5.97	-0.60874
5.97333	-0.74285	5.97333	-0.03803	5.97333	0.0847	5.97333	-0.60898
5.97667	-0.74345	5.97667	-0.03982	5.97667	0.08345	5.97667	-0.60928
5.98	-0.7441	5.98	-0.04178	5.98	0.08231	5.98	-0.60964
5.98333	-0.74476	5.98333	-0.04393	5.98333	0.08118	5.98333	-0.60999
5.98667	-0.74542	5.98667	-0.04619	5.98667	0.08011	5.98667	-0.61029
5.99	-0.74607	5.99	-0.04858	5.99	0.0791	5.99	-0.61053
5.99333	-0.74685	5.99333	-0.05108	5.99333	0.07802	5.99333	-0.61065
5.99667	-0.74762	5.99667	-0.0537	5.99667	0.07689	5.99667	-0.61071
6	-0.74846	6	-0.05639	6	0.0757	6	-0.61065
6.00333	-0.74935	6.00333	-0.05919	6.00333	0.07445	6.00333	-0.61059
6.00667	-0.75024	6.00667	-0.06211	6.00667	0.07313	6.00667	-0.61053
6.01	-0.75114	6.01	-0.06515	6.01	0.07182	6.01	-0.61059
6.01333	-0.75197	6.01333	-0.06837	6.01333	0.07051	6.01333	-0.61071
6.01667	-0.75275	6.01667	-0.07164	6.01667	0.0692	6.01667	-0.61101
6.02	-0.75334	6.02	-0.07498	6.02	0.06801	6.02	-0.61142
6.02333	-0.75376	6.02333	-0.07832	6.02333	0.06688	6.02333	-0.61196
6.02667	-0.75406	6.02667	-0.0816	6.02667	0.0658	6.02667	-0.61268
6.03	-0.75412	6.03	-0.08482	6.03	0.06491	6.03	-0.61345
6.03333	-0.75406	6.03333	-0.08792	6.03333	0.06402	6.03333	-0.61423
6.03667	-0.75382	6.03667	-0.09096	6.03667	0.06312	6.03667	-0.61488
6.04	-0.7534	6.04	-0.09382	6.04	0.06229	6.04	-0.61548
6.04333	-0.75287	6.04333	-0.09662	6.04333	0.06139	6.04333	-0.61589
6.04667	-0.75227	6.04667	-0.0993	6.04667	0.06044	6.04667	-0.61607
6.05	-0.75167	6.05	-0.10192	6.05	0.05949	6.05	-0.61613
6.05333	-0.75102	6.05333	-0.10449	6.05333	0.05853	6.05333	-0.61601
6.05667	-0.75036	6.05667	-0.10699	6.05667	0.05746	6.05667	-0.61584
6.06	-0.74977	6.06	-0.10943	6.06	0.05645	6.06	-0.6156
6.06333	-0.74929	6.06333	-0.1117	6.06333	0.05543	6.06333	-0.61536
6.06667	-0.74887	6.06667	-0.11384	6.06667	0.05454	6.06667	-0.61518
6.07	-0.74863	6.07	-0.11575	6.07	0.0537	6.07	-0.61512
6.07333	-0.74846	6.07333	-0.11742	6.07333	0.05305	6.07333	-0.61518
6.07667	-0.74834	6.07667	-0.11885	6.07667	0.05251	6.07667	-0.6153
6.08	-0.74822	6.08	-0.12004	6.08	0.05215	6.08	-0.6156
6.08333	-0.7481	6.08333	-0.12106	6.08333	0.05198	6.08333	-0.61589
6.08667	-0.74786	6.08667	-0.12189	6.08667	0.05198	6.08667	-0.61619
6.09	-0.74756	6.09	-0.12255	6.09	0.05215	6.09	-0.61643
6.09333	-0.74708	6.09333	-0.12314	6.09333	0.05251	6.09333	-0.61667
6.09667	-0.74649	6.09667	-0.12374	6.09667	0.05311	6.09667	-0.61679
6.1	-0.74571	6.1	-0.12428	6.1	0.05376	6.1	-0.61679
6.10333	-0.74482	6.10333	-0.12481	6.10333	0.0546	6.10333	-0.61673
6.10667	-0.74375	6.10667	-0.12547	6.10667	0.05543	6.10667	-0.61667
6.11	-0.74255	6.11	-0.12606	6.11	0.05627	6.11	-0.61655
6.11333	-0.7413	6.11333	-0.12666	6.11333	0.05704	6.11333	-0.61655
6.11667	-0.73999	6.11667	-0.1272	6.11667	0.0577	6.11667	-0.61655
6.12	-0.73862	6.12	-0.12773	6.12	0.05823	6.12	-0.61673
6.12333	-0.73725	6.12333	-0.12821	6.12333	0.05865	6.12333	-0.61697
6.12667	-0.73582	6.12667	-0.12863	6.12667	0.05889	6.12667	-0.61733
6.13	-0.73445	6.13	-0.12898	6.13	0.05901	6.13	-0.61774
6.13333	-0.73314	6.13333	-0.12922	6.13333	0.05895	6.13333	-0.61822
6.13667	-0.73189	6.13667	-0.12928	6.13667	0.05877	6.13667	-0.61858
6.14	-0.73075	6.14	-0.12916	6.14	0.05859	6.14	-0.61882
6.14333	-0.72968	6.14333	-0.12887	6.14333	0.05835	6.14333	-0.61899
6.14667	-0.72861	6.14667	-0.12833	6.14667	0.05811	6.14667	-0.61893
6.15	-0.72753	6.15	-0.12755	6.15	0.05794	6.15	-0.61876
6.15333	-0.72646	6.15333	-0.1266	6.15333	0.0577	6.15333	-0.61846
6.15667	-0.72527	6.15667	-0.12547	6.15667	0.05752	6.15667	-0.6181
6.16	-0.72402	6.16	-0.12422	6.16	0.0574	6.16	-0.61762
6.16333	-0.72253	6.16333	-0.1229	6.16333	0.05746	6.16333	-0.61727
6.16667	-0.7208	6.16667	-0.12153	6.16667	0.05764	6.16667	-0.61697
6.17	-0.71889	6.17	-0.12022	6.17	0.05811	6.17	-0.61673
6.17333	-0.71681	6.17333	-0.11897	6.17333	0.05883	6.17333	-0.61667
6.17667	-0.71466	6.17667	-0.11784	6.17667	0.05984	6.17667	-0.61667
6.18	-0.71239	6.18	-0.11671	6.18	0.06109	6.18	-0.61667
6.18333	-0.71025	6.18333	-0.11569	6.18333	0.06258	6.18333	-0.61673
6.18667	-0.7081	6.18667	-0.11468	6.18667	0.06425	6.18667	-0.61685
6.19	-0.70614	6.19	-0.11367	6.19	0.06592	6.19	-0.61691
6.19333	-0.70429	6.19333	-0.11259	6.19333	0.06753	6.19333	-0.61703
6.19667	-0.70262	6.19667	-0.11134	6.19667	0.0689	6.19667	-0.61721
6.2	-0.70113	6.2	-0.10997	6.2	0.0701	6.2	-0.61738
6.20333	-0.69964	6.20333	-0.10842	6.20333	0.07093	6.20333	-0.61768
6.20667	-0.69815	6.20667	-0.10669	6.20667	0.07147	6.20667	-0.61804
6.21	-0.69648	6.21	-0.10484	6.21	0.07176	6.21	-0.61846
6.21333	-0.69457	6.21333	-0.10282	6.21333	0.07182	6.21333	-0.61899
6.21667	-0.69237	6.21667	-0.10073	6.21667	0.0717	6.21667	-0.61959
6.22	-0.68986	6.22	-0.09847	6.22	0.07159	6.22	-0.62019
6.22333	-0.687	6.22333	-0.09626	6.22333	0.07141	6.22333	-0.62072
6.22667	-0.68378	6.22667	-0.094	6.22667	0.07135	6.22667	-0.6212
6.23	-0.68033	6.23	-0.09179	6.23	0.07135	6.23	-0.62168
6.23333	-0.67657	6.23333	-0.08965	6.23333	0.07153	6.23333	-0.62203
6.23667	-0.67264	6.23667	-0.0875	6.23667	0.07182	6.23667	-0.62239
6.24	-0.66859	6.24	-0.08529	6.24	0.07218	6.24	-0.62269
6.24333	-0.66453	6.24333	-0.08315	6.24333	0.07266	6.24333	-0.62299
6.24667	-0.66042	6.24667	-0.08094	6.24667	0.07308	6.24667	-0.62329
6.25	-0.65625	6.25	-0.07862	6.25	0.07343	6.25	-0.62364
6.25333	-0.65207	6.25333	-0.07617	6.25333	0.07373	6.25333	-0.62394
6.25667	-0.6479	6.25667	-0.07361	6.25667	0.07385	6.25667	-0.6243
6.26	-0.64367	6.26	-0.07093	6.26	0.07373	6.26	-0.62466
6.26333	-0.63938	6.26333	-0.06807	6.26333	0.07343	6.26333	-0.62501
6.26667	-0.63509	6.26667	-0.06503	6.26667	0.07296	6.26667	-0.62531
6.27	-0.63062	6.27	-0.06199	6.27	0.07236	6.27	-0.62567
6.27333	-0.62603	6.27333	-0.05883	6.27333	0.07164	6.27333	-0.62609
6.27667	-0.6212	6.27667	-0.05573	6.27667	0.07087	6.27667	-0.62644
6.28	-0.61613	6.28	-0.05263	6.28	0.07015	6.28	-0.62686
6.28333	-0.61083	6.28333	-0.04959	6.28333	0.06938	6.28333	-0.62728
6.28667	-0.60523	6.28667	-0.04661	6.28667	0.06866	6.28667	-0.62776
6.29	-0.59938	6.29	-0.04375	6.29	0.06807	6.29	-0.62817
6.29333	-0.59325	6.29333	-0.04089	6.29333	0.06747	6.29333	-0.62865
6.29667	-0.58681	6.29667	-0.03803	6.29667	0.06694	6.29667	-0.62907
6.3	-0.58019	6.3	-0.03511	6.3	0.0664	6.3	-0.62954
6.30333	-0.57334	6.30333	-0.03201	6.30333	0.0658	6.30333	-0.63002
6.30667	-0.5663	6.30667	-0.02879	6.30667	0.06515	6.30667	-0.63044
6.31	-0.55909	6.31	-0.02527	6.31	0.06437	6.31	-0.63092
6.31333	-0.5517	6.31333	-0.02146	6.31333	0.06354	6.31333	-0.63133
6.31667	-0.54413	6.31667	-0.0174	6.31667	0.06258	6.31667	-0.63181
6.32	-0.53632	6.32	-0.01305	6.32	0.06157	6.32	-0.63217
6.32333	-0.52834	6.32333	-0.00846	6.32333	0.0605	6.32333	-0.63252
6.32667	-0.51999	6.32667	-0.00376	6.32667	0.05931	6.32667	-0.63282
6.33	-0.51135	6.33	0.00107	6.33	0.05811	6.33	-0.633
6.33333	-0.50223	6.33333	0.0059	6.33333	0.05692	6.33333	-0.63318
6.33667	-0.49269	6.33667	0.01079	6.33667	0.05573	6.33667	-0.63336
6.34	-0.48262	6.34	0.01556	6.34	0.05454	6.34	-0.63348
6.34333	-0.47201	6.34333	0.02033	6.34333	0.05335	6.34333	-0.63366
6.34667	-0.46074	6.34667	0.02503	6.34667	0.05215	6.34667	-0.6339
6.35	-0.44888	6.35	0.0298	6.35	0.0509	6.35	-0.63419
6.35333	-0.43631	6.35333	0.03475	6.35333	0.04971	6.35333	-0.63455
6.35667	-0.42307	6.35667	0.03999	6.35667	0.04846	6.35667	-0.63497
6.36	-0.40907	6.36	0.04554	6.36	0.04721	6.36	-0.6355
6.36333	-0.39428	6.36333	0.0515	6.36333	0.04601	6.36333	-0.63616
6.36667	-0.37873	6.36667	0.05788	6.36667	0.04482	6.36667	-0.63682
6.37	-0.36234	6.37	0.06479	6.37	0.04381	6.37	-0.63753
6.37333	-0.34493	6.37333	0.07218	6.37333	0.04292	6.37333	-0.63825
6.37667	-0.32657	6.37667	0.08005	6.37667	0.04214	6.37667	-0.63896
6.38	-0.30714	6.38	0.08827	6.38	0.04148	6.38	-0.63968
6.38333	-0.28664	6.38333	0.09686	6.38333	0.04101	6.38333	-0.64033
6.38667	-0.26488	6.38667	0.1058	6.38667	0.04053	6.38667	-0.64093
6.39	-0.24199	6.39	0.11504	6.39	0.04017	6.39	-0.64141
6.39333	-0.21785	6.39333	0.12469	6.39333	0.03982	6.39333	-0.6417
6.39667	-0.19246	6.39667	0.13477	6.39667	0.03946	6.39667	-0.64194
6.4	-0.1657	6.4	0.14532	6.4	0.03898	6.4	-0.64212
6.40333	-0.13745	6.40333	0.15646	6.40333	0.03833	6.40333	-0.64218
6.40667	-0.10765	6.40667	0.1682	6.40667	0.03731	6.40667	-0.64224
6.41	-0.07612	6.41	0.18066	6.41	0.03576	6.41	-0.64224
6.41333	-0.0428	6.41333	0.19395	6.41333	0.03356	6.41333	-0.6423
6.41667	-0.00739	6.41667	0.20808	6.41667	0.03064	6.41667	-0.64242
6.42	0.0301	6.42	0.22316	6.42	0.02718	6.42	-0.6426
6.42333	0.06998	6.42333	0.23931	6.42333	0.02331	6.42333	-0.64296
6.42667	0.11224	6.42667	0.25666	6.42667	0.01919	6.42667	-0.64355
6.43	0.15706	6.43	0.27525	6.43	0.01514	6.43	-0.64421
6.43333	0.20456	6.43333	0.29522	6.43333	0.01138	6.43333	-0.64504
6.43667	0.25481	6.43667	0.31668	6.43667	0.0084	6.43667	-0.646
6.44	0.30798	6.44	0.33963	6.44	0.0065	6.44	-0.64701
6.44333	0.36424	6.44333	0.36418	6.44333	0.00584	6.44333	-0.64808
6.44667	0.42379	6.44667	0.39047	6.44667	0.00644	6.44667	-0.64915
6.45	0.48685	6.45	0.41854	6.45	0.00805	6.45	-0.65011
6.45333	0.55367	6.45333	0.44841	6.45333	0.01037	6.45333	-0.651
6.45667	0.6246	6.45667	0.48018	6.45667	0.01305	6.45667	-0.65172
6.46	0.69988	6.46	0.51403	6.46	0.01585	6.46	-0.65237
6.46333	0.77993	6.46333	0.55015	6.46333	0.01854	6.46333	-0.65285
6.46667	0.86498	6.46667	0.58866	6.46667	0.02092	6.46667	-0.65327
6.47	0.95546	6.47	0.62972	6.47	0.02283	6.47	-0.65356
6.47333	1.05166	6.47333	0.67365	6.47333	0.0242	6.47333	-0.65374
6.47667	1.15395	6.47667	0.72056	6.47667	0.02503	6.47667	-0.65392
6.48	1.26255	6.48	0.77069	6.48	0.02557	6.48	-0.65404
6.48333	1.37776	6.48333	0.82421	6.48333	0.02587	6.48333	-0.65416
6.48667	1.50001	6.48667	0.88137	6.48667	0.02605	6.48667	-0.65434
6.49	1.62965	6.49	0.94235	6.49	0.02623	6.49	-0.65452
6.49333	1.76704	6.49333	1.00738	6.49333	0.02635	6.49333	-0.65482
6.49667	1.91265	6.49667	1.07676	6.49667	0.02646	6.49667	-0.65517
6.5	2.06697	6.5	1.15067	6.5	0.02658	6.5	-0.65565
6.50333	2.23053	6.50333	1.22947	6.50333	0.0267	6.50333	-0.65631
6.50667	2.40391	6.50667	1.31339	6.50667	0.02694	6.50667	-0.65714
6.51	2.58768	6.51	1.40268	6.51	0.02724	6.51	-0.65804
6.51333	2.7824	6.51333	1.49775	6.51333	0.0276	6.51333	-0.65893
6.51667	2.9887	6.51667	1.59878	6.51667	0.02801	6.51667	-0.65988
6.52	3.20721	6.52	1.70612	6.52	0.02855	6.52	-0.66072
6.52333	3.43859	6.52333	1.82015	6.52333	0.02903	6.52333	-0.66143
6.52667	3.68345	6.52667	1.94126	6.52667	0.02956	6.52667	-0.66203
6.53	3.94255	6.53	2.06989	6.53	0.03004	6.53	-0.66239
6.53333	4.21667	6.53333	2.20656	6.53333	0.03052	6.53333	-0.66257
6.53667	4.50647	6.53667	2.35176	6.53667	0.03088	6.53667	-0.66257
6.54	4.81284	6.54	2.50614	6.54	0.03129	6.54	-0.66251
6.54333	5.13667	6.54333	2.67017	6.54333	0.03165	6.54333	-0.66233
6.54667	5.47886	6.54667	2.84451	6.54667	0.03201	6.54667	-0.66209
6.55	5.84024	6.55	3.02982	6.55	0.03248	6.55	-0.66191
6.55333	6.22183	6.55333	3.22658	6.55333	0.03302	6.55333	-0.66167
6.55667	6.62458	6.55667	3.43543	6.55667	0.03374	6.55667	-0.66137
6.56	7.0495	6.56	3.65698	6.56	0.03457	6.56	-0.66113
6.56333	7.49761	6.56333	3.89171	6.56333	0.03546	6.56333	-0.66084
6.56667	7.97004	6.56667	4.14038	6.56667	0.03636	6.56667	-0.66054
6.57	8.46797	6.57	4.40359	6.57	0.03719	6.57	-0.66012
6.57333	8.99267	6.57333	4.68224	6.57333	0.03785	6.57333	-0.6597
6.57667	9.54533	6.57667	4.97705	6.57667	0.03844	6.57667	-0.65917
6.58	10.1273	6.58	5.28896	6.58	0.03874	6.58	-0.65863
6.58333	10.7398	6.58333	5.61887	6.58333	0.03892	6.58333	-0.65809
6.58667	11.3842	6.58667	5.9678	6.58667	0.03892	6.58667	-0.6575
6.59	12.0619	6.59	6.33687	6.59	0.03874	6.59	-0.65696
6.59333	12.7744	6.59333	6.72698	6.59333	0.03856	6.59333	-0.65643
6.59667	13.523	6.59667	7.13938	6.59667	0.03839	6.59667	-0.65589
6.6	14.3093	6.6	7.57515	6.6	0.03827	6.6	-0.65541
6.60333	15.1348	6.60333	8.03536	6.60333	0.03833	6.60333	-0.65511
6.60667	16.0012	6.60667	8.52132	6.60667	0.0385	6.60667	-0.65488
6.61	16.9101	6.61	9.03416	6.61	0.03892	6.61	-0.65476
6.61333	17.8633	6.61333	9.57531	6.61333	0.03958	6.61333	-0.6547
6.61667	18.8626	6.61667	10.1461	6.61667	0.04035	6.61667	-0.6547
6.62	19.9096	6.62	10.7478	6.62	0.04137	6.62	-0.65476
6.62333	21.006	6.62333	11.3819	6.62333	0.04244	6.62333	-0.65482
6.62667	22.1536	6.62667	12.05	6.62667	0.04351	6.62667	-0.65488
6.63	23.354	6.63	12.7533	6.63	0.04458	6.63	-0.65488
6.63333	24.6089	6.63333	13.4935	6.63333	0.04554	6.63333	-0.65482
6.63667	25.92	6.63667	14.2721	6.63667	0.04637	6.63667	-0.65464
6.64	27.2889	6.64	15.0906	6.64	0.04709	6.64	-0.6544
6.64333	28.7173	6.64333	15.9509	6.64333	0.04768	6.64333	-0.65404
6.64667	30.207	6.64667	16.8543	6.64667	0.0481	6.64667	-0.65362
6.65	31.7595	6.65	17.8028	6.65	0.04846	6.65	-0.65321
6.65333	33.3765	6.65333	18.7981	6.65333	0.04876	6.65333	-0.65267
6.65667	35.0593	6.65667	19.8422	6.65667	0.04905	6.65667	-0.65207
6.66	36.8094	6.66	20.9367	6.66	0.04929	6.66	-0.65142
[truncated: 2,502 more rows]

## Sheet: Fig S5
Retention time	Tz1	Retention time	Tz1+KO2	Retention time	Tiron+KO2+Tz1	Retention time	TEMPO+KO2+TZ1
0	0.05132	0	-0.02599	0	-0.10484	0	-0.05621
0.00333	0.05203	0.00333	-0.02623	0.00333	-0.10502	0.00333	-0.05651
0.00667	0.05275	0.00667	-0.0264	0.00667	-0.10526	0.00667	-0.05686
0.01	0.05335	0.01	-0.02658	0.01	-0.10562	0.01	-0.05728
0.01333	0.05394	0.01333	-0.02664	0.01333	-0.10598	0.01333	-0.05764
0.01667	0.05442	0.01667	-0.0267	0.01667	-0.10651	0.01667	-0.058
0.02	0.0549	0.02	-0.02658	0.02	-0.10705	0.02	-0.05823
0.02333	0.05525	0.02333	-0.02635	0.02333	-0.10765	0.02333	-0.05835
0.02667	0.05561	0.02667	-0.02599	0.02667	-0.10824	0.02667	-0.05829
0.03	0.05579	0.03	-0.02551	0.03	-0.10878	0.03	-0.05817
0.03333	0.05597	0.03333	-0.02497	0.03333	-0.10914	0.03333	-0.058
0.03667	0.05603	0.03667	-0.02438	0.03667	-0.10937	0.03667	-0.05782
0.04	0.05597	0.04	-0.02372	0.04	-0.10955	0.04	-0.0577
0.04333	0.05585	0.04333	-0.02313	0.04333	-0.10967	0.04333	-0.0577
0.04667	0.05573	0.04667	-0.02265	0.04667	-0.10979	0.04667	-0.05788
0.05	0.05555	0.05	-0.02235	0.05	-0.10997	0.05	-0.05823
0.05333	0.05543	0.05333	-0.02223	0.05333	-0.11027	0.05333	-0.05883
0.05667	0.05537	0.05667	-0.02229	0.05667	-0.11075	0.05667	-0.0596
0.06	0.05537	0.06	-0.02253	0.06	-0.11134	0.06	-0.0605
0.06333	0.05543	0.06333	-0.02289	0.06333	-0.11206	0.06333	-0.06139
0.06667	0.05561	0.06667	-0.02331	0.06667	-0.11283	0.06667	-0.06229
0.07	0.05585	0.07	-0.02366	0.07	-0.11367	0.07	-0.06312
0.07333	0.05609	0.07333	-0.02396	0.07333	-0.11444	0.07333	-0.06384
0.07667	0.05633	0.07667	-0.0242	0.07667	-0.11516	0.07667	-0.06443
0.08	0.05651	0.08	-0.02438	0.08	-0.11581	0.08	-0.06479
0.08333	0.05662	0.08333	-0.0245	0.08333	-0.11641	0.08333	-0.06497
0.08667	0.05662	0.08667	-0.02462	0.08667	-0.117	0.08667	-0.06497
0.09	0.05651	0.09	-0.0248	0.09	-0.1176	0.09	-0.06485
0.09333	0.05627	0.09333	-0.02503	0.09333	-0.11826	0.09333	-0.06461
0.09667	0.05597	0.09667	-0.02539	0.09667	-0.11897	0.09667	-0.06431
0.1	0.05567	0.1	-0.02581	0.1	-0.11963	0.1	-0.06407
0.10333	0.05531	0.10333	-0.02635	0.10333	-0.12028	0.10333	-0.06384
0.10667	0.05496	0.10667	-0.02688	0.10667	-0.12076	0.10667	-0.06372
0.11	0.05466	0.11	-0.02742	0.11	-0.12106	0.11	-0.06372
0.11333	0.05448	0.11333	-0.02795	0.11333	-0.12112	0.11333	-0.06384
0.11667	0.0543	0.11667	-0.02837	0.11667	-0.12094	0.11667	-0.06407
0.12	0.05424	0.12	-0.02873	0.12	-0.12052	0.12	-0.06443
0.12333	0.05412	0.12333	-0.02903	0.12333	-0.11998	0.12333	-0.06473
0.12667	0.05406	0.12667	-0.02927	0.12667	-0.11939	0.12667	-0.06503
0.13	0.054	0.13	-0.0295	0.13	-0.11891	0.13	-0.06533
0.13333	0.05394	0.13333	-0.02962	0.13333	-0.11855	0.13333	-0.06557
0.13667	0.05388	0.13667	-0.02974	0.13667	-0.11843	0.13667	-0.06568
0.14	0.05382	0.14	-0.02974	0.14	-0.11849	0.14	-0.06568
0.14333	0.05382	0.14333	-0.02974	0.14333	-0.11879	0.14333	-0.06568
0.14667	0.05388	0.14667	-0.02968	0.14667	-0.11921	0.14667	-0.06562
0.15	0.05394	0.15	-0.02956	0.15	-0.11969	0.15	-0.06557
0.15333	0.05406	0.15333	-0.02944	0.15333	-0.12016	0.15333	-0.06557
0.15667	0.05412	0.15667	-0.02921	0.15667	-0.12058	0.15667	-0.06562
0.16	0.05418	0.16	-0.02903	0.16	-0.12094	0.16	-0.06568
0.16333	0.05406	0.16333	-0.02885	0.16333	-0.12112	0.16333	-0.0658
0.16667	0.05388	0.16667	-0.02873	0.16667	-0.1213	0.16667	-0.06598
0.17	0.05352	0.17	-0.02867	0.17	-0.12136	0.17	-0.0661
0.17333	0.05305	0.17333	-0.02867	0.17333	-0.12141	0.17333	-0.06622
0.17667	0.05251	0.17667	-0.02873	0.17667	-0.12147	0.17667	-0.06628
0.18	0.05192	0.18	-0.02885	0.18	-0.12153	0.18	-0.06628
0.18333	0.05138	0.18333	-0.02897	0.18333	-0.12159	0.18333	-0.06616
0.18667	0.05096	0.18667	-0.02915	0.18667	-0.12159	0.18667	-0.06592
0.19	0.0506	0.19	-0.02927	0.19	-0.12153	0.19	-0.06568
0.19333	0.05049	0.19333	-0.02939	0.19333	-0.12147	0.19333	-0.06545
0.19667	0.05049	0.19667	-0.02944	0.19667	-0.12136	0.19667	-0.06533
0.2	0.0506	0.2	-0.02944	0.2	-0.12118	0.2	-0.06545
0.20333	0.05084	0.20333	-0.02933	0.20333	-0.12094	0.20333	-0.06568
0.20667	0.05114	0.20667	-0.02921	0.20667	-0.1207	0.20667	-0.06616
0.21	0.05144	0.21	-0.02903	0.21	-0.12046	0.21	-0.06682
0.21333	0.05174	0.21333	-0.02885	0.21333	-0.12016	0.21333	-0.06759
0.21667	0.05198	0.21667	-0.02861	0.21667	-0.11998	0.21667	-0.06843
0.22	0.05221	0.22	-0.02831	0.22	-0.11981	0.22	-0.06926
0.22333	0.05239	0.22333	-0.02807	0.22333	-0.11975	0.22333	-0.06998
0.22667	0.05257	0.22667	-0.02778	0.22667	-0.11975	0.22667	-0.07039
0.23	0.05275	0.23	-0.02748	0.23	-0.11992	0.23	-0.07051
0.23333	0.05293	0.23333	-0.02724	0.23333	-0.12022	0.23333	-0.07033
0.23667	0.05311	0.23667	-0.02706	0.23667	-0.12064	0.23667	-0.06998
0.24	0.05329	0.24	-0.02688	0.24	-0.12118	0.24	-0.0695
0.24333	0.05335	0.24333	-0.02682	0.24333	-0.12177	0.24333	-0.06902
0.24667	0.05341	0.24667	-0.02682	0.24667	-0.12243	0.24667	-0.06866
0.25	0.05329	0.25	-0.02694	0.25	-0.12296	0.25	-0.06837
0.25333	0.05305	0.25333	-0.0273	0.25333	-0.12344	0.25333	-0.06831
0.25667	0.05269	0.25667	-0.02772	0.25667	-0.1238	0.25667	-0.06855
0.26	0.05221	0.26	-0.02831	0.26	-0.12404	0.26	-0.06896
0.26333	0.05162	0.26333	-0.02897	0.26333	-0.1241	0.26333	-0.06956
0.26667	0.05096	0.26667	-0.02968	0.26667	-0.1241	0.26667	-0.07027
0.27	0.05031	0.27	-0.03046	0.27	-0.12404	0.27	-0.07093
0.27333	0.04977	0.27333	-0.03123	0.27333	-0.12398	0.27333	-0.07153
0.27667	0.04935	0.27667	-0.03189	0.27667	-0.12398	0.27667	-0.07206
0.28	0.04917	0.28	-0.03248	0.28	-0.12404	0.28	-0.07242
0.28333	0.04917	0.28333	-0.03296	0.28333	-0.12422	0.28333	-0.07266
0.28667	0.04947	0.28667	-0.03326	0.28667	-0.12457	0.28667	-0.07278
0.29	0.04995	0.29	-0.03338	0.29	-0.12505	0.29	-0.07278
0.29333	0.0506	0.29333	-0.03332	0.29333	-0.12571	0.29333	-0.07272
0.29667	0.05138	0.29667	-0.03314	0.29667	-0.12648	0.29667	-0.07266
0.3	0.05215	0.3	-0.03284	0.3	-0.12743	0.3	-0.07254
0.30333	0.05287	0.30333	-0.03242	0.30333	-0.12851	0.30333	-0.07248
0.30667	0.05358	0.30667	-0.03189	0.30667	-0.12958	0.30667	-0.07242
0.31	0.05412	0.31	-0.03141	0.31	-0.13077	0.31	-0.07242
0.31333	0.05454	0.31333	-0.03093	0.31333	-0.13191	0.31333	-0.07242
0.31667	0.05478	0.31667	-0.03064	0.31667	-0.1331	0.31667	-0.07254
0.32	0.0549	0.32	-0.03052	0.32	-0.13423	0.32	-0.07266
0.32333	0.05484	0.32333	-0.03064	0.32333	-0.13536	0.32333	-0.0729
0.32667	0.0546	0.32667	-0.03099	0.32667	-0.13644	0.32667	-0.07313
0.33	0.0543	0.33	-0.03159	0.33	-0.13745	0.33	-0.07337
0.33333	0.05394	0.33333	-0.03248	0.33333	-0.13834	0.33333	-0.07361
0.33667	0.05352	0.33667	-0.03356	0.33667	-0.13918	0.33667	-0.07385
0.34	0.05299	0.34	-0.03487	0.34	-0.13989	0.34	-0.07415
0.34333	0.05251	0.34333	-0.03624	0.34333	-0.14055	0.34333	-0.07445
0.34667	0.05203	0.34667	-0.03755	0.34667	-0.14102	0.34667	-0.07474
0.35	0.05168	0.35	-0.03868	0.35	-0.14138	0.35	-0.07498
0.35333	0.05144	0.35333	-0.03964	0.35333	-0.14162	0.35333	-0.07522
0.35667	0.05138	0.35667	-0.04035	0.35667	-0.14186	0.35667	-0.07546
0.36	0.05144	0.36	-0.04071	0.36	-0.14198	0.36	-0.0757
0.36333	0.05168	0.36333	-0.04077	0.36333	-0.14216	0.36333	-0.07582
0.36667	0.05209	0.36667	-0.04053	0.36667	-0.14234	0.36667	-0.07594
0.37	0.05269	0.37	-0.04005	0.37	-0.14257	0.37	-0.07594
0.37333	0.05329	0.37333	-0.0394	0.37333	-0.14293	0.37333	-0.07576
0.37667	0.05394	0.37667	-0.03874	0.37667	-0.14335	0.37667	-0.07546
0.38	0.05454	0.38	-0.03815	0.38	-0.14389	0.38	-0.07504
0.38333	0.05496	0.38333	-0.03767	0.38333	-0.14442	0.38333	-0.07457
0.38667	0.05525	0.38667	-0.03731	0.38667	-0.14502	0.38667	-0.07403
0.39	0.05531	0.39	-0.03713	0.39	-0.14561	0.39	-0.07355
0.39333	0.05519	0.39333	-0.03701	0.39333	-0.14615	0.39333	-0.07308
0.39667	0.0549	0.39667	-0.03707	0.39667	-0.14663	0.39667	-0.07272
0.4	0.05448	0.4	-0.03713	0.4	-0.14704	0.4	-0.07254
0.40333	0.054	0.40333	-0.03713	0.40333	-0.1474	0.40333	-0.07248
0.40667	0.05347	0.40667	-0.03713	0.40667	-0.14764	0.40667	-0.07266
0.41	0.05293	0.41	-0.03695	0.41	-0.14776	0.41	-0.07308
0.41333	0.05251	0.41333	-0.0366	0.41333	-0.14788	0.41333	-0.07367
0.41667	0.05221	0.41667	-0.03606	0.41667	-0.148	0.41667	-0.07445
0.42	0.05198	0.42	-0.03541	0.42	-0.14812	0.42	-0.07534
0.42333	0.05192	0.42333	-0.03463	0.42333	-0.1483	0.42333	-0.07623
0.42667	0.05192	0.42667	-0.03374	0.42667	-0.14859	0.42667	-0.07719
0.43	0.05203	0.43	-0.03284	0.43	-0.14907	0.43	-0.07808
0.43333	0.05221	0.43333	-0.03195	0.43333	-0.14973	0.43333	-0.07898
0.43667	0.05239	0.43667	-0.03105	0.43667	-0.15056	0.43667	-0.07975
0.44	0.05257	0.44	-0.03028	0.44	-0.15157	0.44	-0.08035
0.44333	0.05269	0.44333	-0.02962	0.44333	-0.15271	0.44333	-0.08082
0.44667	0.05275	0.44667	-0.02903	0.44667	-0.15396	0.44667	-0.08118
0.45	0.05269	0.45	-0.02861	0.45	-0.15521	0.45	-0.08136
0.45333	0.05251	0.45333	-0.02831	0.45333	-0.15634	0.45333	-0.08148
0.45667	0.05221	0.45667	-0.02819	0.45667	-0.15742	0.45667	-0.08148
0.46	0.05186	0.46	-0.02813	0.46	-0.15825	0.46	-0.08136
0.46333	0.05144	0.46333	-0.02825	0.46333	-0.15891	0.46333	-0.08112
0.46667	0.05114	0.46667	-0.02843	0.46667	-0.15932	0.46667	-0.08082
0.47	0.05084	0.47	-0.02873	0.47	-0.15962	0.47	-0.08047
0.47333	0.05066	0.47333	-0.02903	0.47333	-0.1598	0.47333	-0.08005
0.47667	0.05066	0.47667	-0.02933	0.47667	-0.15998	0.47667	-0.07969
0.48	0.05072	0.48	-0.0295	0.48	-0.16016	0.48	-0.07921
0.48333	0.05096	0.48333	-0.02962	0.48333	-0.16046	0.48333	-0.07886
0.48667	0.05126	0.48667	-0.02968	0.48667	-0.16081	0.48667	-0.0785
0.49	0.05162	0.49	-0.02962	0.49	-0.16123	0.49	-0.07832
0.49333	0.05198	0.49333	-0.0295	0.49333	-0.16165	0.49333	-0.07826
0.49667	0.05233	0.49667	-0.02933	0.49667	-0.16201	0.49667	-0.07832
0.5	0.05263	0.5	-0.02909	0.5	-0.1623	0.5	-0.0785
0.50333	0.05299	0.50333	-0.02897	0.50333	-0.16248	0.50333	-0.07874
0.50667	0.05335	0.50667	-0.02885	0.50667	-0.16254	0.50667	-0.07904
0.51	0.0537	0.51	-0.02885	0.51	-0.16242	0.51	-0.07933
0.51333	0.054	0.51333	-0.02891	0.51333	-0.16218	0.51333	-0.07957
0.51667	0.05424	0.51667	-0.02903	0.51667	-0.16189	0.51667	-0.07981
0.52	0.05442	0.52	-0.02915	0.52	-0.16159	0.52	-0.07993
0.52333	0.05442	0.52333	-0.02933	0.52333	-0.16141	0.52333	-0.07999
0.52667	0.05418	0.52667	-0.02944	0.52667	-0.16135	0.52667	-0.08005
0.53	0.05376	0.53	-0.02962	0.53	-0.16141	0.53	-0.07999
0.53333	0.05311	0.53333	-0.02974	0.53333	-0.16165	0.53333	-0.07999
0.53667	0.05233	0.53667	-0.02986	0.53667	-0.16201	0.53667	-0.08005
0.54	0.0515	0.54	-0.02998	0.54	-0.16248	0.54	-0.08011
0.54333	0.05084	0.54333	-0.0301	0.54333	-0.16308	0.54333	-0.08017
0.54667	0.05031	0.54667	-0.03022	0.54667	-0.16373	0.54667	-0.08029
0.55	0.05013	0.55	-0.0304	0.55	-0.16451	0.55	-0.08041
0.55333	0.05025	0.55333	-0.03064	0.55333	-0.16528	0.55333	-0.08059
0.55667	0.05078	0.55667	-0.03099	0.55667	-0.16606	0.55667	-0.08082
0.56	0.05156	0.56	-0.03147	0.56	-0.16683	0.56	-0.081
0.56333	0.05263	0.56333	-0.03195	0.56333	-0.16761	0.56333	-0.08112
0.56667	0.05382	0.56667	-0.03237	0.56667	-0.16832	0.56667	-0.08124
0.57	0.05507	0.57	-0.03278	0.57	-0.16904	0.57	-0.0813
0.57333	0.05615	0.57333	-0.03308	0.57333	-0.16981	0.57333	-0.08124
0.57667	0.0571	0.57667	-0.03332	0.57667	-0.17059	0.57667	-0.08106
0.58	0.05776	0.58	-0.03332	0.58	-0.1713	0.58	-0.08076
0.58333	0.05817	0.58333	-0.0332	0.58333	-0.17208	0.58333	-0.08035
0.58667	0.05835	0.58667	-0.0329	0.58667	-0.17285	0.58667	-0.07981
0.59	0.05823	0.59	-0.03248	0.59	-0.17363	0.59	-0.07921
0.59333	0.05794	0.59333	-0.03207	0.59333	-0.17452	0.59333	-0.07862
0.59667	0.05746	0.59667	-0.03165	0.59667	-0.17536	0.59667	-0.07808
0.6	0.05686	0.6	-0.03129	0.6	-0.17625	0.6	-0.07755
0.60333	0.05627	0.60333	-0.03105	0.60333	-0.17715	0.60333	-0.07713
0.60667	0.05567	0.60667	-0.03088	0.60667	-0.17804	0.60667	-0.07677
0.61	0.05519	0.61	-0.03076	0.61	-0.17893	0.61	-0.07659
0.61333	0.05478	0.61333	-0.03076	0.61333	-0.17977	0.61333	-0.07659
0.61667	0.05454	0.61667	-0.03076	0.61667	-0.1806	0.61667	-0.07665
0.62	0.05436	0.62	-0.03088	0.62	-0.18138	0.62	-0.07689
0.62333	0.0543	0.62333	-0.03099	0.62333	-0.18203	0.62333	-0.07719
0.62667	0.0543	0.62667	-0.03111	0.62667	-0.18257	0.62667	-0.07755
0.63	0.05436	0.63	-0.03117	0.63	-0.18293	0.63	-0.07796
0.63333	0.05448	0.63333	-0.03123	0.63333	-0.18317	0.63333	-0.07844
0.63667	0.0546	0.63667	-0.03129	0.63667	-0.18317	0.63667	-0.07886
0.64	0.05472	0.64	-0.03129	0.64	-0.18299	0.64	-0.07927
0.64333	0.0549	0.64333	-0.03129	0.64333	-0.18263	0.64333	-0.07963
0.64667	0.05519	0.64667	-0.03123	0.64667	-0.18215	0.64667	-0.07999
0.65	0.05543	0.65	-0.03117	0.65	-0.18156	0.65	-0.08023
0.65333	0.05579	0.65333	-0.03111	0.65333	-0.18096	0.65333	-0.08047
0.65667	0.05609	0.65667	-0.03105	0.65667	-0.18042	0.65667	-0.08065
0.66	0.05645	0.66	-0.03093	0.66	-0.18001	0.66	-0.08082
0.66333	0.05674	0.66333	-0.03088	0.66333	-0.17971	0.66333	-0.081
0.66667	0.05692	0.66667	-0.03076	0.66667	-0.17959	0.66667	-0.08118
0.67	0.05704	0.67	-0.0307	0.67	-0.17959	0.67	-0.08136
0.67333	0.05704	0.67333	-0.03064	0.67333	-0.17971	0.67333	-0.0816
0.67667	0.05692	0.67667	-0.03058	0.67667	-0.17989	0.67667	-0.08178
0.68	0.0568	0.68	-0.03058	0.68	-0.18013	0.68	-0.08196
0.68333	0.05662	0.68333	-0.03064	0.68333	-0.1803	0.68333	-0.08202
0.68667	0.05645	0.68667	-0.03076	0.68667	-0.18048	0.68667	-0.08208
0.69	0.05633	0.69	-0.03099	0.69	-0.1806	0.69	-0.08196
0.69333	0.05615	0.69333	-0.03129	0.69333	-0.18072	0.69333	-0.08178
0.69667	0.05603	0.69667	-0.03159	0.69667	-0.18078	0.69667	-0.08154
0.7	0.05585	0.7	-0.03189	0.7	-0.18084	0.7	-0.08118
0.70333	0.05561	0.70333	-0.03225	0.70333	-0.1809	0.70333	-0.08088
0.70667	0.05543	0.70667	-0.03254	0.70667	-0.18096	0.70667	-0.0807
0.71	0.05513	0.71	-0.03278	0.71	-0.18096	0.71	-0.08059
0.71333	0.0549	0.71333	-0.03302	0.71333	-0.1809	0.71333	-0.08065
0.71667	0.05466	0.71667	-0.03314	0.71667	-0.18072	0.71667	-0.08094
0.72	0.05448	0.72	-0.03326	0.72	-0.18048	0.72	-0.08136
0.72333	0.05442	0.72333	-0.03338	0.72333	-0.18024	0.72333	-0.08202
0.72667	0.05454	0.72667	-0.03356	0.72667	-0.17995	0.72667	-0.08285
0.73	0.05478	0.73	-0.03368	0.73	-0.17965	0.73	-0.0838
0.73333	0.05519	0.73333	-0.03386	0.73333	-0.17941	0.73333	-0.0847
0.73667	0.05573	0.73667	-0.03392	0.73667	-0.17923	0.73667	-0.08565
0.74	0.05633	0.74	-0.03397	0.74	-0.17923	0.74	-0.08643
0.74333	0.05686	0.74333	-0.03392	0.74333	-0.17929	0.74333	-0.08708
0.74667	0.0574	0.74667	-0.03386	0.74667	-0.17953	0.74667	-0.08756
0.75	0.05776	0.75	-0.03374	0.75	-0.17989	0.75	-0.08792
0.75333	0.05805	0.75333	-0.03362	0.75333	-0.1803	0.75333	-0.0881
0.75667	0.05817	0.75667	-0.03356	0.75667	-0.18078	0.75667	-0.08816
0.76	0.05811	0.76	-0.0335	0.76	-0.1812	0.76	-0.08821
0.76333	0.05805	0.76333	-0.03356	0.76333	-0.18162	0.76333	-0.08827
0.76667	0.05788	0.76667	-0.0338	0.76667	-0.18203	0.76667	-0.08839
0.77	0.05776	0.77	-0.03415	0.77	-0.18233	0.77	-0.08851
0.77333	0.0577	0.77333	-0.03463	0.77333	-0.18257	0.77333	-0.08869
0.77667	0.05764	0.77667	-0.03523	0.77667	-0.18269	0.77667	-0.08893
0.78	0.05764	0.78	-0.03582	0.78	-0.18281	0.78	-0.08911
0.78333	0.05758	0.78333	-0.03636	0.78333	-0.18275	0.78333	-0.08935
0.78667	0.05758	0.78667	-0.03684	0.78667	-0.18275	0.78667	-0.08959
0.79	0.05758	0.79	-0.03731	0.79	-0.18269	0.79	-0.08976
0.79333	0.05752	0.79333	-0.03761	0.79333	-0.18263	0.79333	-0.09
0.79667	0.05746	0.79667	-0.03785	0.79667	-0.18257	0.79667	-0.09024
0.8	0.05728	0.8	-0.03797	0.8	-0.18263	0.8	-0.09054
0.80333	0.0571	0.80333	-0.03797	0.80333	-0.18275	0.80333	-0.0909
0.80667	0.05686	0.80667	-0.03791	0.80667	-0.18305	0.80667	-0.09137
0.81	0.05668	0.81	-0.03779	0.81	-0.18352	0.81	-0.09185
0.81333	0.05656	0.81333	-0.03767	0.81333	-0.18412	0.81333	-0.09227
0.81667	0.05645	0.81667	-0.03755	0.81667	-0.18489	0.81667	-0.09263
0.82	0.05633	0.82	-0.03743	0.82	-0.18573	0.82	-0.09286
0.82333	0.05621	0.82333	-0.03725	0.82333	-0.18662	0.82333	-0.09292
0.82667	0.05609	0.82667	-0.03701	0.82667	-0.18752	0.82667	-0.09286
0.83	0.05597	0.83	-0.03684	0.83	-0.18835	0.83	-0.09269
0.83333	0.05591	0.83333	-0.03666	0.83333	-0.18913	0.83333	-0.09239
0.83667	0.05591	0.83667	-0.03648	0.83667	-0.18972	0.83667	-0.09203
0.84	0.05597	0.84	-0.0363	0.84	-0.19014	0.84	-0.09173
0.84333	0.05609	0.84333	-0.03618	0.84333	-0.1905	0.84333	-0.09143
0.84667	0.05627	0.84667	-0.03612	0.84667	-0.19068	0.84667	-0.09131
0.85	0.05645	0.85	-0.03606	0.85	-0.19085	0.85	-0.09131
0.85333	0.05668	0.85333	-0.036	0.85333	-0.19097	0.85333	-0.09143
0.85667	0.05698	0.85667	-0.03594	0.85667	-0.19115	0.85667	-0.09161
0.86	0.05728	0.86	-0.03582	0.86	-0.19133	0.86	-0.09191
0.86333	0.05752	0.86333	-0.0357	0.86333	-0.19163	0.86333	-0.09221
0.86667	0.05776	0.86667	-0.03546	0.86667	-0.19205	0.86667	-0.09257
0.87	0.058	0.87	-0.03523	0.87	-0.19258	0.87	-0.09298
0.87333	0.05835	0.87333	-0.03493	0.87333	-0.19312	0.87333	-0.0934
0.87667	0.05871	0.87667	-0.03457	0.87667	-0.19377	0.87667	-0.09388
0.88	0.05919	0.88	-0.03427	0.88	-0.19431	0.88	-0.09441
0.88333	0.0596	0.88333	-0.03392	0.88333	-0.19479	0.88333	-0.09501
0.88667	0.06002	0.88667	-0.03368	0.88667	-0.19515	0.88667	-0.09567
0.89	0.06026	0.89	-0.03356	0.89	-0.19526	0.89	-0.09638
0.89333	0.06032	0.89333	-0.0335	0.89333	-0.19532	0.89333	-0.0971
0.89667	0.06014	0.89667	-0.03362	0.89667	-0.19521	0.89667	-0.09781
0.9	0.05978	0.9	-0.03392	0.9	-0.19503	0.9	-0.09853
0.90333	0.05913	0.90333	-0.03433	0.90333	-0.19485	0.90333	-0.09912
0.90667	0.05835	0.90667	-0.03487	0.90667	-0.19461	0.90667	-0.09966
0.91	0.0574	0.91	-0.03552	0.91	-0.19449	0.91	-0.10008
0.91333	0.05651	0.91333	-0.03612	0.91333	-0.19449	0.91333	-0.10031
0.91667	0.05573	0.91667	-0.03678	0.91667	-0.19449	0.91667	-0.10043
0.92	0.05513	0.92	-0.03731	0.92	-0.19461	0.92	-0.10043
0.92333	0.05484	0.92333	-0.03779	0.92333	-0.19473	0.92333	-0.10037
0.92667	0.05472	0.92667	-0.03815	0.92667	-0.19473	0.92667	-0.10014
0.93	0.0549	0.93	-0.03844	0.93	-0.19467	0.93	-0.0999
0.93333	0.05525	0.93333	-0.03862	0.93333	-0.19443	0.93333	-0.09966
0.93667	0.05567	0.93667	-0.03874	0.93667	-0.19419	0.93667	-0.09942
0.94	0.05615	0.94	-0.0388	0.94	-0.19383	0.94	-0.09924
0.94333	0.05662	0.94333	-0.0388	0.94333	-0.19348	0.94333	-0.09912
0.94667	0.05698	0.94667	-0.0388	0.94667	-0.19312	0.94667	-0.09924
0.95	0.05728	0.95	-0.03874	0.95	-0.19288	0.95	-0.09942
0.95333	0.05752	0.95333	-0.03862	0.95333	-0.19282	0.95333	-0.09984
0.95667	0.05764	0.95667	-0.03844	0.95667	-0.19288	0.95667	-0.10031
0.96	0.05776	0.96	-0.03821	0.96	-0.19318	0.96	-0.10091
0.96333	0.05782	0.96333	-0.03785	0.96333	-0.19366	0.96333	-0.10157
0.96667	0.05794	0.96667	-0.03743	0.96667	-0.19431	0.96667	-0.10216
0.97	0.05811	0.97	-0.03695	0.97	-0.19509	0.97	-0.1027
0.97333	0.05841	0.97333	-0.03648	0.97333	-0.19598	0.97333	-0.10306
0.97667	0.05865	0.97667	-0.03606	0.97667	-0.19693	0.97667	-0.10335
0.98	0.05901	0.98	-0.03564	0.98	-0.19789	0.98	-0.10341
0.98333	0.05925	0.98333	-0.03523	0.98333	-0.19878	0.98333	-0.10341
0.98667	0.05949	0.98667	-0.03487	0.98667	-0.19968	0.98667	-0.10324
0.99	0.0596	0.99	-0.03457	0.99	-0.20039	0.99	-0.10294
0.99333	0.05966	0.99333	-0.03433	0.99333	-0.20099	0.99333	-0.10258
0.99667	0.0596	0.99667	-0.03409	0.99667	-0.2014	0.99667	-0.10222
1	0.05943	1	-0.03397	1	-0.20164	1	-0.10186
1.00333	0.05925	1.00333	-0.03386	1.00333	-0.20164	1.00333	-0.10157
1.00667	0.05895	1.00667	-0.03386	1.00667	-0.20146	1.00667	-0.10133
1.01	0.05865	1.01	-0.03392	1.01	-0.20111	1.01	-0.10121
1.01333	0.05835	1.01333	-0.03409	1.01333	-0.20063	1.01333	-0.10121
1.01667	0.05805	1.01667	-0.03445	1.01667	-0.20003	1.01667	-0.10133
1.02	0.05782	1.02	-0.03493	1.02	-0.19938	1.02	-0.10157
1.02333	0.05752	1.02333	-0.03564	1.02333	-0.19878	1.02333	-0.10192
1.02667	0.05716	1.02667	-0.03642	1.02667	-0.19813	1.02667	-0.10228
1.03	0.05686	1.03	-0.03731	1.03	-0.19753	1.03	-0.10276
1.03333	0.05651	1.03333	-0.03827	1.03333	-0.19705	1.03333	-0.10312
1.03667	0.05621	1.03667	-0.03916	1.03667	-0.19664	1.03667	-0.10347
1.04	0.05597	1.04	-0.03999	1.04	-0.19634	1.04	-0.10377
1.04333	0.05585	1.04333	-0.04065	1.04333	-0.19604	1.04333	-0.10401
1.04667	0.05573	1.04667	-0.04107	1.04667	-0.1958	1.04667	-0.10425
1.05	0.05573	1.05	-0.04125	1.05	-0.19568	1.05	-0.10443
1.05333	0.05579	1.05333	-0.04113	1.05333	-0.19556	1.05333	-0.10467
1.05667	0.05591	1.05667	-0.04077	1.05667	-0.19556	1.05667	-0.10496
1.06	0.05591	1.06	-0.04029	1.06	-0.19562	1.06	-0.10532
1.06333	0.05591	1.06333	-0.03964	1.06333	-0.19574	1.06333	-0.10574
1.06667	0.05579	1.06667	-0.03892	1.06667	-0.19598	1.06667	-0.10628
1.07	0.05561	1.07	-0.03821	1.07	-0.19628	1.07	-0.10675
1.07333	0.05537	1.07333	-0.03761	1.07333	-0.19675	1.07333	-0.10723
1.07667	0.05507	1.07667	-0.03713	1.07667	-0.19735	1.07667	-0.10759
1.08	0.05484	1.08	-0.0369	1.08	-0.19807	1.08	-0.10777
1.08333	0.05466	1.08333	-0.03678	1.08333	-0.1989	1.08333	-0.10771
1.08667	0.0546	1.08667	-0.03678	1.08667	-0.19974	1.08667	-0.10759
1.09	0.05466	1.09	-0.03701	1.09	-0.20063	1.09	-0.10729
1.09333	0.0549	1.09333	-0.03731	1.09333	-0.20146	1.09333	-0.10699
1.09667	0.05519	1.09667	-0.03767	1.09667	-0.20224	1.09667	-0.10663
1.1	0.05555	1.1	-0.03803	1.1	-0.20289	1.1	-0.10639
1.10333	0.05597	1.10333	-0.03833	1.10333	-0.20337	1.10333	-0.10633
1.10667	0.05627	1.10667	-0.03844	1.10667	-0.20373	1.10667	-0.10645
1.11	0.05651	1.11	-0.03844	1.11	-0.20397	1.11	-0.10675
1.11333	0.05662	1.11333	-0.03821	1.11333	-0.20415	1.11333	-0.10729
1.11667	0.05662	1.11667	-0.03779	1.11667	-0.20427	1.11667	-0.108
1.12	0.05656	1.12	-0.03725	1.12	-0.20438	1.12	-0.10878
1.12333	0.05639	1.12333	-0.0366	1.12333	-0.2045	1.12333	-0.10967
1.12667	0.05609	1.12667	-0.03594	1.12667	-0.20474	1.12667	-0.11045
1.13	0.05567	1.13	-0.03541	1.13	-0.20504	1.13	-0.11122
1.13333	0.05513	1.13333	-0.03487	1.13333	-0.2054	1.13333	-0.11194
1.13667	0.05442	1.13667	-0.03457	1.13667	-0.20581	1.13667	-0.11253
1.14	0.05364	1.14	-0.03433	1.14	-0.20623	1.14	-0.11313
1.14333	0.05281	1.14333	-0.03433	1.14333	-0.20653	1.14333	-0.11367
1.14667	0.05198	1.14667	-0.03439	1.14667	-0.20683	1.14667	-0.1142
1.15	0.05114	1.15	-0.03457	1.15	-0.20707	1.15	-0.1148
1.15333	0.05049	1.15333	-0.03481	1.15333	-0.20725	1.15333	-0.11545
1.15667	0.04995	1.15667	-0.03511	1.15667	-0.20736	1.15667	-0.11617
1.16	0.04965	1.16	-0.03535	1.16	-0.20748	1.16	-0.11688
1.16333	0.04953	1.16333	-0.03558	1.16333	-0.20748	1.16333	-0.11766
1.16667	0.04965	1.16667	-0.03582	1.16667	-0.20748	1.16667	-0.11837
1.17	0.04989	1.17	-0.03594	1.17	-0.20748	1.17	-0.11903
1.17333	0.05013	1.17333	-0.03594	1.17333	-0.20742	1.17333	-0.11951
1.17667	0.05031	1.17667	-0.03582	1.17667	-0.20742	1.17667	-0.11992
1.18	0.05043	1.18	-0.03546	1.18	-0.20748	1.18	-0.1201
1.18333	0.05049	1.18333	-0.03499	1.18333	-0.20748	1.18333	-0.12022
1.18667	0.05037	1.18667	-0.03427	1.18667	-0.20748	1.18667	-0.1201
1.19	0.05025	1.19	-0.0335	1.19	-0.20748	1.19	-0.11998
1.19333	0.05007	1.19333	-0.0326	1.19333	-0.20748	1.19333	-0.11975
1.19667	0.05001	1.19667	-0.03171	1.19667	-0.20748	1.19667	-0.11957
1.2	0.05001	1.2	-0.03093	1.2	-0.20748	1.2	-0.11951
1.20333	0.05019	1.20333	-0.03034	1.20333	-0.20742	1.20333	-0.11951
1.20667	0.05049	1.20667	-0.03004	1.20667	-0.2073	1.20667	-0.11957
1.21	0.05096	1.21	-0.02998	1.21	-0.20719	1.21	-0.11975
1.21333	0.0515	1.21333	-0.03022	1.21333	-0.20707	1.21333	-0.12004
1.21667	0.05209	1.21667	-0.03064	1.21667	-0.20707	1.21667	-0.12034
1.22	0.05275	1.22	-0.03123	1.22	-0.20713	1.22	-0.12076
1.22333	0.05341	1.22333	-0.03189	1.22333	-0.20736	1.22333	-0.12124
1.22667	0.054	1.22667	-0.03248	1.22667	-0.20778	1.22667	-0.12171
1.23	0.05454	1.23	-0.03296	1.23	-0.20826	1.23	-0.12213
1.23333	0.05502	1.23333	-0.03332	1.23333	-0.20885	1.23333	-0.12249
1.23667	0.05543	1.23667	-0.0335	1.23667	-0.20951	1.23667	-0.12285
1.24	0.05579	1.24	-0.03356	1.24	-0.21017	1.24	-0.12308
1.24333	0.05603	1.24333	-0.0335	1.24333	-0.2107	1.24333	-0.12332
1.24667	0.05621	1.24667	-0.03344	1.24667	-0.21118	1.24667	-0.12356
1.25	0.05615	1.25	-0.03338	1.25	-0.21142	1.25	-0.12374
1.25333	0.05603	1.25333	-0.03338	1.25333	-0.21154	1.25333	-0.12392
1.25667	0.05573	1.25667	-0.03344	1.25667	-0.21142	1.25667	-0.1241
1.26	0.05531	1.26	-0.0335	1.26	-0.21118	1.26	-0.12428
1.26333	0.05484	1.26333	-0.03356	1.26333	-0.21082	1.26333	-0.12451
1.26667	0.0543	1.26667	-0.03356	1.26667	-0.21046	1.26667	-0.12487
1.27	0.05376	1.27	-0.03338	1.27	-0.20999	1.27	-0.12535
1.27333	0.05329	1.27333	-0.03314	1.27333	-0.20957	1.27333	-0.12594
1.27667	0.05293	1.27667	-0.03272	1.27667	-0.20909	1.27667	-0.1266
1.28	0.05275	1.28	-0.03219	1.28	-0.20862	1.28	-0.12726
1.28333	0.05269	1.28333	-0.03159	1.28333	-0.20814	1.28333	-0.12797
1.28667	0.05275	1.28667	-0.03093	1.28667	-0.20766	1.28667	-0.12869
1.29	0.05287	1.29	-0.03046	1.29	-0.20713	1.29	-0.12934
1.29333	0.05311	1.29333	-0.03004	1.29333	-0.20659	1.29333	-0.12988
1.29667	0.05341	1.29667	-0.0298	1.29667	-0.20605	1.29667	-0.13024
1.3	0.0537	1.3	-0.0298	1.3	-0.20552	1.3	-0.13041
1.30333	0.05406	1.30333	-0.02998	1.30333	-0.20504	1.30333	-0.13036
1.30667	0.05442	1.30667	-0.03034	1.30667	-0.20462	1.30667	-0.13018
1.31	0.05478	1.31	-0.03076	1.31	-0.20427	1.31	-0.12994
1.31333	0.05513	1.31333	-0.03117	1.31333	-0.20409	1.31333	-0.12958
1.31667	0.05549	1.31667	-0.03153	1.31667	-0.20403	1.31667	-0.12928
1.32	0.05591	1.32	-0.03171	1.32	-0.20409	1.32	-0.12904
1.32333	0.05633	1.32333	-0.03177	1.32333	-0.20421	1.32333	-0.12887
1.32667	0.05668	1.32667	-0.03165	1.32667	-0.20444	1.32667	-0.12887
1.33	0.05704	1.33	-0.03135	1.33	-0.20462	1.33	-0.12898
1.33333	0.05734	1.33333	-0.03093	1.33333	-0.20486	1.33333	-0.12922
1.33667	0.05764	1.33667	-0.0304	1.33667	-0.2051	1.33667	-0.12952
1.34	0.05788	1.34	-0.02986	1.34	-0.2054	1.34	-0.12988
1.34333	0.05817	1.34333	-0.02939	1.34333	-0.2057	1.34333	-0.13018
1.34667	0.05841	1.34667	-0.02897	1.34667	-0.20605	1.34667	-0.13047
1.35	0.05871	1.35	-0.02861	1.35	-0.20653	1.35	-0.13065
1.35333	0.05901	1.35333	-0.02843	1.35333	-0.20707	1.35333	-0.13077
1.35667	0.05925	1.35667	-0.02831	1.35667	-0.2076	1.35667	-0.13077
1.36	0.05949	1.36	-0.02825	1.36	-0.2082	1.36	-0.13065
1.36333	0.05966	1.36333	-0.02825	1.36333	-0.20874	1.36333	-0.13047
1.36667	0.05984	1.36667	-0.02825	1.36667	-0.20915	1.36667	-0.13018
1.37	0.0599	1.37	-0.02831	1.37	-0.20933	1.37	-0.12994
1.37333	0.05996	1.37333	-0.02849	1.37333	-0.20927	1.37333	-0.1297
1.37667	0.0599	1.37667	-0.02867	1.37667	-0.20891	1.37667	-0.12946
1.38	0.05984	1.38	-0.02891	1.38	-0.20838	1.38	-0.12922
1.38333	0.05978	1.38333	-0.02921	1.38333	-0.20772	1.38333	-0.12904
1.38667	0.05972	1.38667	-0.02944	1.38667	-0.20701	1.38667	-0.12898
1.39	0.0596	1.39	-0.02974	1.39	-0.20641	1.39	-0.12904
1.39333	0.05949	1.39333	-0.02998	1.39333	-0.20593	1.39333	-0.12916
1.39667	0.05925	1.39667	-0.03022	1.39667	-0.2057	1.39667	-0.12934
1.4	0.05895	1.4	-0.03034	1.4	-0.20576	1.4	-0.12952
1.40333	0.05853	1.40333	-0.03034	1.40333	-0.20605	1.40333	-0.12976
1.40667	0.05794	1.40667	-0.03022	1.40667	-0.20653	1.40667	-0.12994
1.41	0.05722	1.41	-0.02998	1.41	-0.20713	1.41	-0.13012
1.41333	0.05633	1.41333	-0.02974	1.41333	-0.20778	1.41333	-0.13036
1.41667	0.05537	1.41667	-0.02944	1.41667	-0.20844	1.41667	-0.13053
1.42	0.05442	1.42	-0.02909	1.42	-0.20897	1.42	-0.13071
1.42333	0.05352	1.42333	-0.02873	1.42333	-0.20945	1.42333	-0.13083
1.42667	0.05281	1.42667	-0.02837	1.42667	-0.20981	1.42667	-0.13107
1.43	0.05227	1.43	-0.02795	1.43	-0.21011	1.43	-0.13137
1.43333	0.05198	1.43333	-0.02748	1.43333	-0.21034	1.43333	-0.13167
1.43667	0.05198	1.43667	-0.027	1.43667	-0.21058	1.43667	-0.13208
1.44	0.05215	1.44	-0.02652	1.44	-0.21082	1.44	-0.1325
1.44333	0.05257	1.44333	-0.02599	1.44333	-0.21112	1.44333	-0.13292
1.44667	0.05299	1.44667	-0.02533	1.44667	-0.21136	1.44667	-0.13328
1.45	0.05347	1.45	-0.02468	1.45	-0.21154	1.45	-0.13351
1.45333	0.05388	1.45333	-0.02396	1.45333	-0.2116	1.45333	-0.13375
1.45667	0.05424	1.45667	-0.02331	1.45667	-0.2116	1.45667	-0.13387
1.46	0.05454	1.46	-0.02265	1.46	-0.21154	1.46	-0.13399
1.46333	0.05472	1.46333	-0.02211	1.46333	-0.21142	1.46333	-0.13405
1.46667	0.05484	1.46667	-0.02176	1.46667	-0.21118	1.46667	-0.13405
1.47	0.05496	1.47	-0.02158	1.47	-0.211	1.47	-0.13405
1.47333	0.05502	1.47333	-0.02152	1.47333	-0.21088	1.47333	-0.13411
1.47667	0.05519	1.47667	-0.0217	1.47667	-0.21082	1.47667	-0.13417
1.48	0.05537	1.48	-0.02205	1.48	-0.21082	1.48	-0.13423
1.48333	0.05555	1.48333	-0.02247	1.48333	-0.21094	1.48333	-0.13429
1.48667	0.05579	1.48667	-0.02289	1.48667	-0.21106	1.48667	-0.13441
1.49	0.05597	1.49	-0.02325	1.49	-0.21118	1.49	-0.13453
1.49333	0.05621	1.49333	-0.02354	1.49333	-0.2113	1.49333	-0.13465
1.49667	0.05645	1.49667	-0.02366	1.49667	-0.21136	1.49667	-0.13477
1.5	0.05668	1.5	-0.02366	1.5	-0.21136	1.5	-0.135
1.50333	0.05704	1.50333	-0.02354	1.50333	-0.2113	1.50333	-0.1353
1.50667	0.05734	1.50667	-0.02342	1.50667	-0.21124	1.50667	-0.1356
1.51	0.05764	1.51	-0.02325	1.51	-0.21112	1.51	-0.13596
1.51333	0.05794	1.51333	-0.02319	1.51333	-0.211	1.51333	-0.13632
1.51667	0.05823	1.51667	-0.02313	1.51667	-0.21094	1.51667	-0.13667
1.52	0.05841	1.52	-0.02319	1.52	-0.21082	1.52	-0.13703
1.52333	0.05847	1.52333	-0.02331	1.52333	-0.2107	1.52333	-0.13733
1.52667	0.05847	1.52667	-0.02342	1.52667	-0.21046	1.52667	-0.13757
1.53	0.05841	1.53	-0.0236	1.53	-0.21017	1.53	-0.13775
1.53333	0.05829	1.53333	-0.02372	1.53333	-0.20975	1.53333	-0.13793
1.53667	0.05823	1.53667	-0.02372	1.53667	-0.20915	1.53667	-0.1381
1.54	0.05817	1.54	-0.0236	1.54	-0.2085	1.54	-0.13828
1.54333	0.05817	1.54333	-0.02342	1.54333	-0.20772	1.54333	-0.13852
1.54667	0.05823	1.54667	-0.02325	1.54667	-0.20689	1.54667	-0.1387
1.55	0.05835	1.55	-0.02307	1.55	-0.20611	1.55	-0.13894
1.55333	0.05847	1.55333	-0.02289	1.55333	-0.20534	1.55333	-0.13924
1.55667	0.05853	1.55667	-0.02283	1.55667	-0.20468	1.55667	-0.13953
1.56	0.05853	1.56	-0.02277	1.56	-0.20409	1.56	-0.13983
1.56333	0.05847	1.56333	-0.02283	1.56333	-0.20367	1.56333	-0.14007
1.56667	0.05829	1.56667	-0.02301	1.56667	-0.20337	1.56667	-0.14025
1.57	0.05811	1.57	-0.02325	1.57	-0.20313	1.57	-0.14043
1.57333	0.05782	1.57333	-0.02354	1.57333	-0.20295	1.57333	-0.14049
1.57667	0.05758	1.57667	-0.0239	1.57667	-0.20278	1.57667	-0.14055
1.58	0.0574	1.58	-0.02432	1.58	-0.20254	1.58	-0.14055
1.58333	0.05728	1.58333	-0.02462	1.58333	-0.2023	1.58333	-0.14061
1.58667	0.05722	1.58667	-0.02491	1.58667	-0.202	1.58667	-0.14061
1.59	0.05728	1.59	-0.02515	1.59	-0.2017	1.59	-0.14055
1.59333	0.05746	1.59333	-0.02521	1.59333	-0.2014	1.59333	-0.14055
1.59667	0.05764	1.59667	-0.02521	1.59667	-0.20111	1.59667	-0.14049
1.6	0.05788	1.6	-0.02503	1.6	-0.20087	1.6	-0.14043
1.60333	0.05805	1.60333	-0.02462	1.60333	-0.20081	1.60333	-0.14031
1.60667	0.05823	1.60667	-0.02402	1.60667	-0.20081	1.60667	-0.14013
1.61	0.05835	1.61	-0.02331	1.61	-0.20099	1.61	-0.13989
1.61333	0.05835	1.61333	-0.02235	1.61333	-0.20128	1.61333	-0.13947
1.61667	0.05829	1.61667	-0.02134	1.61667	-0.2017	1.61667	-0.13906
1.62	0.05811	1.62	-0.02027	1.62	-0.20218	1.62	-0.13852
1.62333	0.05794	1.62333	-0.01913	1.62333	-0.20266	1.62333	-0.13804
1.62667	0.05776	1.62667	-0.01812	1.62667	-0.20301	1.62667	-0.13757
1.63	0.05764	1.63	-0.01717	1.63	-0.20331	1.63	-0.13721
1.63333	0.0577	1.63333	-0.01639	1.63333	-0.20349	1.63333	-0.13691
1.63667	0.05794	1.63667	-0.01574	1.63667	-0.20355	1.63667	-0.13673
1.64	0.05841	1.64	-0.01532	1.64	-0.20343	1.64	-0.13661
1.64333	0.05907	1.64333	-0.01508	1.64333	-0.20313	1.64333	-0.13661
1.64667	0.05996	1.64667	-0.01508	1.64667	-0.20266	1.64667	-0.13667
1.65	0.06115	1.65	-0.01526	1.65	-0.20212	1.65	-0.13667
1.65333	0.06264	1.65333	-0.01562	1.65333	-0.20146	1.65333	-0.13673
1.65667	0.06431	1.65667	-0.01615	1.65667	-0.20075	1.65667	-0.13667
1.66	0.06622	1.66	-0.01681	1.66	-0.19997	1.66	-0.13661
1.66333	0.06831	1.66333	-0.01758	1.66333	-0.19908	1.66333	-0.13644
1.66667	0.07063	1.66667	-0.01836	1.66667	-0.19813	1.66667	-0.13626
1.67	0.07313	1.67	-0.01913	1.67	-0.19711	1.67	-0.13602
1.67333	0.07582	1.67333	-0.01985	1.67333	-0.19598	1.67333	-0.13584
1.67667	0.07868	1.67667	-0.02044	1.67667	-0.19467	1.67667	-0.13572
1.68	0.08172	1.68	-0.0208	1.68	-0.19324	1.68	-0.13566
1.68333	0.08482	1.68333	-0.02098	1.68333	-0.19163	1.68333	-0.1356
1.68667	0.08804	1.68667	-0.02092	1.68667	-0.18996	1.68667	-0.1356
1.69	0.09137	1.69	-0.02062	1.69	-0.18823	1.69	-0.1356
1.69333	0.09471	1.69333	-0.02009	1.69333	-0.18662	1.69333	-0.1356
1.69667	0.09823	1.69667	-0.01931	1.69667	-0.18507	1.69667	-0.13566
1.7	0.10186	1.7	-0.01842	1.7	-0.18382	1.7	-0.13566
1.70333	0.10568	1.70333	-0.01746	1.70333	-0.18281	1.70333	-0.1356
1.70667	0.10961	1.70667	-0.01645	1.70667	-0.18221	1.70667	-0.13554
1.71	0.11361	1.71	-0.01538	1.71	-0.18191	1.71	-0.13542
1.71333	0.11772	1.71333	-0.01431	1.71333	-0.18191	1.71333	-0.1353
1.71667	0.12183	1.71667	-0.01329	1.71667	-0.18215	1.71667	-0.13518
1.72	0.12583	1.72	-0.01234	1.72	-0.18257	1.72	-0.135
1.72333	0.12958	1.72333	-0.01156	1.72333	-0.18305	1.72333	-0.13483
1.72667	0.13304	1.72667	-0.01085	1.72667	-0.18358	1.72667	-0.13465
1.73	0.13602	1.73	-0.01013	1.73	-0.18412	1.73	-0.13441
1.73333	0.13846	1.73333	-0.0096	1.73333	-0.18466	1.73333	-0.13417
1.73667	0.14037	1.73667	-0.00906	1.73667	-0.18513	1.73667	-0.13393
1.74	0.1418	1.74	-0.00864	1.74	-0.18573	1.74	-0.13369
1.74333	0.14269	1.74333	-0.0084	1.74333	-0.18632	1.74333	-0.13351
1.74667	0.14323	1.74667	-0.00823	1.74667	-0.18704	1.74667	-0.1334
1.75	0.14341	1.75	-0.00811	1.75	-0.18787	1.75	-0.13334
1.75333	0.14335	1.75333	-0.00805	1.75333	-0.18883	1.75333	-0.13334
1.75667	0.14317	1.75667	-0.00793	1.75667	-0.1899	1.75667	-0.1334
1.76	0.14293	1.76	-0.00793	1.76	-0.19109	1.76	-0.13351
1.76333	0.14269	1.76333	-0.00787	1.76333	-0.19222	1.76333	-0.13375
1.76667	0.14246	1.76667	-0.00787	1.76667	-0.19342	1.76667	-0.13399
1.77	0.14222	1.77	-0.00775	1.77	-0.19455	1.77	-0.13429
1.77333	0.14204	1.77333	-0.00757	1.77333	-0.1955	1.77333	-0.13453
1.77667	0.14186	1.77667	-0.00733	1.77667	-0.1964	1.77667	-0.13477
1.78	0.14174	1.78	-0.00703	1.78	-0.19711	1.78	-0.13494
1.78333	0.14162	1.78333	-0.00674	1.78333	-0.19765	1.78333	-0.13512
1.78667	0.14162	1.78667	-0.00644	1.78667	-0.19807	1.78667	-0.13524
1.79	0.14168	1.79	-0.0062	1.79	-0.19842	1.79	-0.13536
1.79333	0.14186	1.79333	-0.00596	1.79333	-0.19866	1.79333	-0.13548
1.79667	0.14222	1.79667	-0.00572	1.79667	-0.19896	1.79667	-0.1356
1.8	0.14269	1.8	-0.00566	1.8	-0.19926	1.8	-0.13584
1.80333	0.14341	1.80333	-0.00566	1.80333	-0.19968	1.80333	-0.1362
1.80667	0.14424	1.80667	-0.00578	1.80667	-0.20021	1.80667	-0.13673
1.81	0.14526	1.81	-0.00596	1.81	-0.20081	1.81	-0.13739
1.81333	0.14633	1.81333	-0.00632	1.81333	-0.20152	1.81333	-0.13828
1.81667	0.14746	1.81667	-0.00674	1.81667	-0.20224	1.81667	-0.13918
1.82	0.14853	1.82	-0.00727	1.82	-0.20295	1.82	-0.14019
1.82333	0.14949	1.82333	-0.00787	1.82333	-0.20349	1.82333	-0.14114
1.82667	0.15026	1.82667	-0.00858	1.82667	-0.20397	1.82667	-0.14192
1.83	0.1508	1.83	-0.0093	1.83	-0.20421	1.83	-0.14251
1.83333	0.15116	1.83333	-0.00995	1.83333	-0.20427	1.83333	-0.14281
1.83667	0.15122	1.83667	-0.01049	1.83667	-0.20415	1.83667	-0.14281
1.84	0.1511	1.84	-0.01091	1.84	-0.20385	1.84	-0.14257
1.84333	0.1508	1.84333	-0.01115	1.84333	-0.20337	1.84333	-0.1421
1.84667	0.15032	1.84667	-0.01115	1.84667	-0.20283	1.84667	-0.14144
1.85	0.14979	1.85	-0.01091	1.85	-0.20236	1.85	-0.14085
1.85333	0.14925	1.85333	-0.01037	1.85333	-0.20188	1.85333	-0.14019
1.85667	0.14871	1.85667	-0.00972	1.85667	-0.20158	1.85667	-0.13977
1.86	0.14818	1.86	-0.009	1.86	-0.20134	1.86	-0.13947
1.86333	0.14776	1.86333	-0.00823	1.86333	-0.20128	1.86333	-0.13953
1.86667	0.14734	1.86667	-0.00751	1.86667	-0.20128	1.86667	-0.13977
1.87	0.14687	1.87	-0.00685	1.87	-0.2014	1.87	-0.14019
1.87333	0.14639	1.87333	-0.00632	1.87333	-0.20152	1.87333	-0.14079
1.87667	0.14573	1.87667	-0.00584	1.87667	-0.20164	1.87667	-0.14144
1.88	0.1449	1.88	-0.00554	1.88	-0.20158	1.88	-0.1421
1.88333	0.14389	1.88333	-0.00525	1.88333	-0.2014	1.88333	-0.14281
1.88667	0.14263	1.88667	-0.00507	1.88667	-0.20093	1.88667	-0.14341
1.89	0.1412	1.89	-0.00483	1.89	-0.20027	1.89	-0.14389
1.89333	0.13965	1.89333	-0.00453	1.89333	-0.19938	1.89333	-0.14418
1.89667	0.13798	1.89667	-0.00417	1.89667	-0.19836	1.89667	-0.14436
1.9	0.13638	1.9	-0.00358	1.9	-0.19729	1.9	-0.14442
1.90333	0.13489	1.90333	-0.00292	1.90333	-0.19634	1.90333	-0.14442
1.90667	0.13351	1.90667	-0.00209	1.90667	-0.1955	1.90667	-0.14442
1.91	0.13232	1.91	-0.00113	1.91	-0.19485	1.91	-0.14442
1.91333	0.13131	1.91333	-0.000119209	1.91333	-0.19443	1.91333	-0.14442
1.91667	0.13036	1.91667	0.00089407	1.91667	-0.19425	1.91667	-0.14442
1.92	0.1294	1.92	0.00185	1.92	-0.19419	1.92	-0.14448
1.92333	0.12839	1.92333	0.00262	1.92333	-0.19419	1.92333	-0.1446
1.92667	0.12732	1.92667	0.0031	1.92667	-0.19413	1.92667	-0.14484
1.93	0.12612	1.93	0.00328	1.93	-0.19401	1.93	-0.14502
1.93333	0.12487	1.93333	0.00316	1.93333	-0.19377	1.93333	-0.1452
1.93667	0.12356	1.93667	0.00274	1.93667	-0.1933	1.93667	-0.14538
1.94	0.12231	1.94	0.00215	1.94	-0.1927	1.94	-0.14544
1.94333	0.12118	1.94333	0.00137	1.94333	-0.19199	1.94333	-0.14549
1.94667	0.12022	1.94667	0.000536442	1.94667	-0.19133	1.94667	-0.14549
1.95	0.11951	1.95	-0.000238419	1.95	-0.19068	1.95	-0.14549
1.95333	0.11897	1.95333	-0.000953674	1.95333	-0.19014	1.95333	-0.14549
1.95667	0.11861	1.95667	-0.00143	1.95667	-0.18966	1.95667	-0.14555
1.96	0.11837	1.96	-0.00179	1.96	-0.1893	1.96	-0.14567
1.96333	0.11826	1.96333	-0.00185	1.96333	-0.18901	1.96333	-0.14585
1.96667	0.11808	1.96667	-0.00179	1.96667	-0.18871	1.96667	-0.14615
1.97	0.1179	1.97	-0.00155	1.97	-0.18835	1.97	-0.14657
1.97333	0.11754	1.97333	-0.00119	1.97333	-0.18793	1.97333	-0.14704
1.97667	0.117	1.97667	-0.000834465	1.97667	-0.1874	1.97667	-0.14764
1.98	0.11635	1.98	-0.000357628	1.98	-0.18668	1.98	-0.14818
1.98333	0.11563	1.98333	5.96046e-05	1.98333	-0.18591	1.98333	-0.14877
1.98667	0.1148	1.98667	0.000476837	1.98667	-0.18501	1.98667	-0.14925
1.99	0.1139	1.99	0.000834465	1.99	-0.18406	1.99	-0.14955
1.99333	0.11301	1.99333	0.00113	1.99333	-0.18311	1.99333	-0.14973
1.99667	0.11206	1.99667	0.00137	1.99667	-0.18221	1.99667	-0.14973
2	0.11122	2	0.00149	2	-0.18138	2	-0.14955
2.00333	0.11051	2.00333	0.00161	2.00333	-0.1806	2.00333	-0.14931
2.00667	0.10985	2.00667	0.00167	2.00667	-0.17977	2.00667	-0.14895
2.01	0.10937	2.01	0.00173	2.01	-0.17899	2.01	-0.14871
2.01333	0.10896	2.01333	0.00185	2.01333	-0.17816	2.01333	-0.14848
2.01667	0.10866	2.01667	0.00185	2.01667	-0.1772	2.01667	-0.14842
2.02	0.10848	2.02	0.00191	2.02	-0.17619	2.02	-0.14853
2.02333	0.10842	2.02333	0.00191	2.02333	-0.175	2.02333	-0.14877
2.02667	0.10842	2.02667	0.00185	2.02667	-0.17369	2.02667	-0.14901
2.03	0.10848	2.03	0.00173	2.03	-0.17232	2.03	-0.14931
2.03333	0.10848	2.03333	0.00149	2.03333	-0.17083	2.03333	-0.14961
2.03667	0.10848	2.03667	0.00113	2.03667	-0.1694	2.03667	-0.14973
2.04	0.10842	2.04	0.000715256	2.04	-0.16803	2.04	-0.14973
2.04333	0.10824	2.04333	0.000178814	2.04333	-0.16683	2.04333	-0.14961
2.04667	0.108	2.04667	-0.000417233	2.04667	-0.1657	2.04667	-0.14931
2.05	0.10777	2.05	-0.000953674	2.05	-0.16481	2.05	-0.14889
2.05333	0.10741	2.05333	-0.00149	2.05333	-0.16403	2.05333	-0.14842
2.05667	0.10711	2.05667	-0.00191	2.05667	-0.16332	2.05667	-0.14794
2.06	0.10675	2.06	-0.00215	2.06	-0.16266	2.06	-0.1474
2.06333	0.10645	2.06333	-0.00221	2.06333	-0.16195	2.06333	-0.14681
2.06667	0.10622	2.06667	-0.00209	2.06667	-0.16117	2.06667	-0.14621
2.07	0.10604	2.07	-0.00179	2.07	-0.16028	2.07	-0.14544
2.07333	0.10592	2.07333	-0.00131	2.07333	-0.1592	2.07333	-0.1446
2.07667	0.1058	2.07667	-0.000655651	2.07667	-0.15801	2.07667	-0.14365
2.08	0.10574	2.08	5.96046e-05	2.08	-0.15664	2.08	-0.14263
2.08333	0.10568	2.08333	0.000834465	2.08333	-0.15515	2.08333	-0.14156
2.08667	0.10574	2.08667	0.00161	2.08667	-0.15342	2.08667	-0.14037
2.09	0.1058	2.09	0.00232	2.09	-0.15146	2.09	-0.13924
2.09333	0.10586	2.09333	0.00292	2.09333	-0.14913	2.09333	-0.13804
2.09667	0.10598	2.09667	0.00346	2.09667	-0.14633	2.09667	-0.13685
2.1	0.10604	2.1	0.00393	2.1	-0.14305	2.1	-0.13566
2.10333	0.10616	2.10333	0.00447	2.10333	-0.13912	2.10333	-0.13441
2.10667	0.10616	2.10667	0.00501	2.10667	-0.13441	2.10667	-0.13298
2.11	0.10622	2.11	0.0056	2.11	-0.12898	2.11	-0.13143
2.11333	0.10616	2.11333	0.00638	2.11333	-0.12285	2.11333	-0.1297
2.11667	0.10604	2.11667	0.00727	2.11667	-0.11605	2.11667	-0.12773
2.12	0.1058	2.12	0.00829	2.12	-0.10878	2.12	-0.12559
2.12333	0.1055	2.12333	0.00942	2.12333	-0.10109	2.12333	-0.12326
2.12667	0.1052	2.12667	0.01061	2.12667	-0.09328	2.12667	-0.1207
2.13	0.10478	2.13	0.01192	2.13	-0.08553	2.13	-0.11808
2.13333	0.10437	2.13333	0.01323	2.13333	-0.07796	2.13333	-0.11533
2.13667	0.10389	2.13667	0.01454	2.13667	-0.07081	2.13667	-0.11253
2.14	0.10335	2.14	0.01591	2.14	-0.06407	2.14	-0.10973
2.14333	0.10276	2.14333	0.01729	2.14333	-0.05794	2.14333	-0.10699
2.14667	0.10204	2.14667	0.01878	2.14667	-0.05245	2.14667	-0.10437
2.15	0.10139	2.15	0.02033	2.15	-0.04762	2.15	-0.1018
2.15333	0.10067	2.15333	0.02199	2.15333	-0.04345	2.15333	-0.09936
2.15667	0.10002	2.15667	0.02384	2.15667	-0.03999	2.15667	-0.09704
2.16	0.09948	2.16	0.02581	2.16	-0.03713	2.16	-0.09483
2.16333	0.099	2.16333	0.02795	2.16333	-0.03481	2.16333	-0.09263
2.16667	0.09876	2.16667	0.03022	2.16667	-0.03308	2.16667	-0.09042
2.17	0.09876	2.17	0.0326	2.17	-0.03177	2.17	-0.08821
2.17333	0.09888	2.17333	0.03505	2.17333	-0.03088	2.17333	-0.08595
2.17667	0.09924	2.17667	0.03737	2.17667	-0.03016	2.17667	-0.08357
2.18	0.09978	2.18	0.0397	2.18	-0.02956	2.18	-0.08112
2.18333	0.10037	2.18333	0.04196	2.18333	-0.02897	2.18333	-0.07868
2.18667	0.10097	2.18667	0.04411	2.18667	-0.02831	2.18667	-0.07612
2.19	0.10157	2.19	0.04613	2.19	-0.02742	2.19	-0.07355
2.19333	0.10198	2.19333	0.0481	2.19333	-0.0264	2.19333	-0.07105
2.19667	0.10228	2.19667	0.04995	2.19667	-0.02509	2.19667	-0.0686
2.2	0.10252	2.2	0.0518	2.2	-0.02354	2.2	-0.06628
2.20333	0.10258	2.20333	0.05358	2.20333	-0.02176	2.20333	-0.06425
2.20667	0.10264	2.20667	0.05543	2.20667	-0.01961	2.20667	-0.06247
2.21	0.10264	2.21	0.05734	2.21	-0.01723	2.21	-0.06098
2.21333	0.1027	2.21333	0.05937	2.21333	-0.01448	2.21333	-0.05984
2.21667	0.10288	2.21667	0.06151	2.21667	-0.01144	2.21667	-0.05895
2.22	0.10318	2.22	0.06384	2.22	-0.00805	2.22	-0.05841
2.22333	0.10365	2.22333	0.0664	2.22333	-0.00423	2.22333	-0.05805
2.22667	0.10419	2.22667	0.0692	2.22667	5.96046e-05	2.22667	-0.05782
2.23	0.10478	2.23	0.07236	2.23	0.00477	2.23	-0.05758
2.23333	0.10544	2.23333	0.07588	2.23333	0.01001	2.23333	-0.05716
2.23667	0.10598	2.23667	0.07981	2.23667	0.01568	2.23667	-0.05645
2.24	0.10645	2.24	0.0841	2.24	0.02182	2.24	-0.05537
2.24333	0.10669	2.24333	0.08881	2.24333	0.02837	2.24333	-0.05382
2.24667	0.10669	2.24667	0.09394	2.24667	0.03535	2.24667	-0.05168
2.25	0.10645	2.25	0.09948	2.25	0.04274	2.25	-0.04905
2.25333	0.10604	2.25333	0.10544	2.25333	0.05049	2.25333	-0.04578
2.25667	0.10544	2.25667	0.11176	2.25667	0.05859	2.25667	-0.0419
2.26	0.10473	2.26	0.11837	2.26	0.06706	2.26	-0.03743
2.26333	0.10401	2.26333	0.12535	2.26333	0.07576	2.26333	-0.03225
2.26667	0.10335	2.26667	0.13262	2.26667	0.08482	2.26667	-0.02635
2.27	0.10288	2.27	0.14025	2.27	0.09412	2.27	-0.01967
2.27333	0.10258	2.27333	0.14812	2.27333	0.10353	2.27333	-0.01216
2.27667	0.10258	2.27667	0.15628	2.27667	0.11301	2.27667	-0.00387
2.28	0.10288	2.28	0.16463	2.28	0.12249	2.28	0.00525
2.28333	0.10347	2.28333	0.17309	2.28333	0.13185	2.28333	0.01508
2.28667	0.10431	2.28667	0.18156	2.28667	0.14091	2.28667	0.02569
2.29	0.10532	2.29	0.18996	2.29	0.14955	2.29	0.03684
2.29333	0.10639	2.29333	0.19807	2.29333	0.15765	2.29333	0.04852
2.29667	0.10747	2.29667	0.20587	2.29667	0.16522	2.29667	0.06056
2.3	0.10848	2.3	0.21321	2.3	0.17208	2.3	0.0729
2.30333	0.10926	2.30333	0.22006	2.30333	0.17828	2.30333	0.08547
2.30667	0.10979	2.30667	0.22638	2.30667	0.1837	2.30667	0.09823
2.31	0.10997	2.31	0.2321	2.31	0.18835	2.31	0.11122
2.31333	0.10973	2.31333	0.23741	2.31333	0.19217	2.31333	0.12445
2.31667	0.10914	2.31667	0.24217	2.31667	0.19532	2.31667	0.13804
2.32	0.10824	2.32	0.24664	2.32	0.19765	2.32	0.15205
2.32333	0.10705	2.32333	0.25088	2.32333	0.19932	2.32333	0.16659
2.32667	0.10574	2.32667	0.25493	2.32667	0.20021	2.32667	0.18179
2.33	0.10431	2.33	0.25892	2.33	0.20045	2.33	0.19789
2.33333	0.10294	2.33333	0.26309	2.33333	0.20009	2.33333	0.21487
2.33667	0.10157	2.33667	0.26757	2.33667	0.19908	2.33667	0.23299
2.34	0.10031	2.34	0.27263	2.34	0.19759	2.34	0.25231
2.34333	0.09912	2.34333	0.27865	2.34333	0.19568	2.34333	0.27293
2.34667	0.09799	2.34667	0.28592	2.34667	0.19342	2.34667	0.2951
2.35	0.09686	2.35	0.29486	2.35	0.19103	2.35	0.31894
2.35333	0.09573	2.35333	0.30583	2.35333	0.18859	2.35333	0.34469
2.35667	0.09447	2.35667	0.319	2.35667	0.18644	2.35667	0.37265
2.36	0.09322	2.36	0.3345	2.36	0.18471	2.36	0.40305
2.36333	0.09185	2.36333	0.35226	2.36333	0.18394	2.36333	0.43619
2.36667	0.09042	2.36667	0.37193	2.36667	0.18442	2.36667	0.47255
2.37	0.08893	2.37	0.39309	2.37	0.18662	2.37	0.51236
2.37333	0.08744	2.37333	0.41503	2.37333	0.19091	2.37333	0.55611
2.37667	0.08589	2.37667	0.43702	2.37667	0.19765	2.37667	0.60409
2.38	0.08434	2.38	0.45818	2.38	0.20713	2.38	0.65678
2.38333	0.08273	2.38333	0.47773	2.38333	0.2194	2.38333	0.71466
2.38667	0.08106	2.38667	0.49514	2.38667	0.23437	2.38667	0.77826
2.39	0.07927	2.39	0.50986	2.39	0.25171	2.39	0.84817
2.39333	0.07749	2.39333	0.52172	2.39333	0.27096	2.39333	0.92524
2.39667	0.07564	2.39667	0.5306	2.39667	0.29135	2.39667	1.01024
2.4	0.07373	2.4	0.5368	2.4	0.31209	2.4	1.10406
2.40333	0.07188	2.40333	0.54049	2.40333	0.33242	2.40333	1.20765
2.40667	0.0701	2.40667	0.54222	2.40667	0.35161	2.40667	1.32161
2.41	0.06837	2.41	0.54234	2.41	0.36907	2.41	1.44655
2.41333	0.06688	2.41333	0.54133	2.41333	0.38445	2.41333	1.58238
2.41667	0.06551	2.41667	0.53978	2.41667	0.39774	2.41667	1.72877
2.42	0.06437	2.42	0.53799	2.42	0.40901	2.42	1.88452
2.42333	0.06348	2.42333	0.53644	2.42333	0.41872	2.42333	2.0479
2.42667	0.0627	2.42667	0.53549	2.42667	0.42754	2.42667	2.21658
2.43	0.06217	2.43	0.53561	2.43	0.43595	2.43	2.38776
2.43333	0.06175	2.43333	0.53722	2.43333	0.44465	2.43333	2.55841
2.43667	0.06139	2.43667	0.54061	2.43667	0.45413	2.43667	2.72548
2.44	0.06109	2.44	0.54616	2.44	0.46474	2.44	2.88641
2.44333	0.0608	2.44333	0.55403	2.44333	0.47654	2.44333	3.0393
2.44667	0.0605	2.44667	0.56428	2.44667	0.48941	2.44667	3.18319
2.45	0.06008	2.45	0.57697	2.45	0.50312	2.45	3.31837
2.45333	0.0596	2.45333	0.59175	2.45333	0.51725	2.45333	3.44646
2.45667	0.05901	2.45667	0.60821	2.45667	0.53132	2.45667	3.57026
2.46	0.05823	2.46	0.62573	2.46	0.54485	2.46	3.69358
2.46333	0.0574	2.46333	0.64361	2.46333	0.55772	2.46333	3.82113
2.46667	0.05651	2.46667	0.66119	2.46667	0.56976	2.46667	3.95799
2.47	0.05561	2.47	0.67782	2.47	0.58115	2.47	4.10926
2.47333	0.05472	2.47333	0.69308	2.47333	0.59223	2.47333	4.27955
2.47667	0.054	2.47667	0.70673	2.47667	0.60368	2.47667	4.47285
2.48	0.05341	2.48	0.71889	2.48	0.61625	2.48	4.69178
2.48333	0.05311	2.48333	0.72992	2.48333	0.63062	2.48333	4.93771
2.48667	0.05311	2.48667	0.74041	2.48667	0.64749	2.48667	5.21052
2.49	0.05335	2.49	0.75126	2.49	0.66745	2.49	5.50866
2.49333	0.05388	2.49333	0.76342	2.49333	0.69082	2.49333	5.82904
2.49667	0.05454	2.49667	0.77784	2.49667	0.71764	2.49667	6.16705
2.5	0.05531	2.5	0.7953	2.5	0.74786	2.5	6.51729
2.50333	0.05609	2.50333	0.8164	2.50333	0.78112	2.50333	6.87313
2.50667	0.05674	2.50667	0.8415	2.50667	0.81682	2.50667	7.2276
2.51	0.05734	2.51	0.87059	2.51	0.85413	2.51	7.57349
2.51333	0.05776	2.51333	0.90331	2.51333	0.89234	2.51333	7.9037
2.51667	0.05805	2.51667	0.93907	2.51667	0.93043	2.51667	8.21167
2.52	0.05823	2.52	0.9771	2.52	0.9675	2.52	8.49181
2.52333	0.05841	2.52333	1.01638	2.52333	1.00249	2.52333	8.73959
2.52667	0.05865	2.52667	1.05584	2.52667	1.03426	2.52667	8.95196
2.53	0.05895	2.53	1.09446	2.53	1.0618	2.53	9.12738
2.53333	0.05943	2.53333	1.13118	2.53333	1.08397	2.53333	9.26584
2.53667	0.06008	2.53667	1.16521	2.53667	1.09994	2.53667	9.36878
2.54	0.06098	2.54	1.19561	2.54	1.10894	2.54	9.43893
2.54333	0.06211	2.54333	1.22184	2.54333	1.11067	2.54333	9.48012
2.54667	0.06348	2.54667	1.24335	2.54667	1.10501	2.54667	9.49693
2.55	0.06509	2.55	1.26004	2.55	1.09231	2.55	9.4943
2.55333	0.06711	2.55333	1.27172	2.55333	1.07336	2.55333	9.4775
2.55667	0.06956	2.55667	1.27864	2.55667	1.04928	2.55667	9.45175
2.56	0.07254	2.56	1.2812	2.56	1.02144	2.56	9.422
2.56333	0.07612	2.56333	1.27989	2.56333	0.99146	2.56333	9.39262
2.56667	0.08047	2.56667	1.27554	2.56667	0.96095	2.56667	9.36741
2.57	0.08565	2.57	1.26886	2.57	0.93144	2.57	9.34941
2.57333	0.09173	2.57333	1.26082	2.57333	0.90432	2.57333	9.34064
2.57667	0.09882	2.57667	1.25223	2.57667	0.8806	2.57667	9.34231
2.58	0.10687	2.58	1.24401	2.58	0.86099	2.58	9.35447
2.58333	0.11593	2.58333	1.23668	2.58333	0.84567	2.58333	9.37623
2.58667	0.12594	2.58667	1.23066	2.58667	0.8347	2.58667	9.40579
2.59	0.13685	2.59	1.22613	2.59	0.82761	2.59	9.44054
2.59333	0.14842	2.59333	1.22309	2.59333	0.82374	2.59333	9.47738
2.59667	0.16063	2.59667	1.22112	2.59667	0.82231	2.59667	9.5129
2.6	0.17321	2.6	1.21981	2.6	0.82248	2.6	9.54366
2.60333	0.18591	2.60333	1.21856	2.60333	0.82338	2.60333	9.56637
2.60667	0.1986	2.60667	1.21659	2.60667	0.82439	2.60667	9.57805
2.61	0.21112	2.61	1.21331	2.61	0.82511	2.61	9.57632
2.61333	0.22322	2.61333	1.20813	2.61333	0.82523	2.61333	9.55921
2.61667	0.23484	2.61667	1.2005	2.61667	0.82475	2.61667	9.52548
2.62	0.24593	2.62	1.1903	2.62	0.82374	2.62	9.47446
2.62333	0.25636	2.62333	1.17755	2.62333	0.82242	2.62333	9.40603
2.62667	0.26613	2.62667	1.16277	2.62667	0.82111	2.62667	9.3205
2.63	0.27537	2.63	1.14667	2.63	0.8201	2.63	9.21869
2.63333	0.28402	2.63333	1.1304	2.63333	0.8198	2.63333	9.10181
2.63667	0.29212	2.63667	1.11544	2.63667	0.82064	2.63667	8.97115
2.64	0.29981	2.64	1.10346	2.64	0.82302	2.64	8.8284
2.64333	0.30708	2.64333	1.09613	2.64333	0.82761	2.64333	8.67504
2.64667	0.31406	2.64667	1.09494	2.64667	0.83506	2.64667	8.51262
2.65	0.32079	2.65	1.10114	2.65	0.84615	2.65	8.3425
2.65333	0.32747	2.65333	1.11532	2.65333	0.86153	2.65333	8.16584
2.65667	0.33408	2.65667	1.13738	2.65667	0.88173	2.65667	7.98351
2.66	0.34088	2.66	1.16646	2.66	0.90688	2.66	7.79623
2.66333	0.34797	2.66333	1.20091	2.66333	0.93675	2.66333	7.60478
2.66667	0.35548	2.66667	1.23858	2.66667	0.97066	2.66667	7.40981
2.67	0.36365	2.67	1.27679	2.67	1.00726	2.67	7.21216
2.67333	0.37253	2.67333	1.31303	2.67333	1.04493	2.67333	7.0129
2.67667	0.38242	2.67667	1.34486	2.67667	1.08165	2.67667	6.81323
2.68	0.39339	2.68	1.37031	2.68	1.11526	2.68	6.61463
2.68333	0.40555	2.68333	1.38813	2.68333	1.14393	2.68333	6.41876
2.68667	0.41896	2.68667	1.39779	2.68667	1.16605	2.68667	6.22725
2.69	0.4335	2.69	1.39928	2.69	1.18083	2.69	6.04153
2.69333	0.4493	2.69333	1.3935	2.69333	1.18798	2.69333	5.86271
2.69667	0.46605	2.69667	1.38152	2.69667	1.18798	2.69667	5.69159
2.7	0.48363	2.7	1.36477	2.7	1.18196	2.7	5.52839
2.70333	0.50169	2.70333	1.34468	2.70333	1.17135	2.70333	5.37288
2.70667	0.51981	2.70667	1.32257	2.70667	1.15782	2.70667	5.22447
2.71	0.53769	2.71	1.29956	2.71	1.14322	2.71	5.08219
2.71333	0.55474	2.71333	1.27649	2.71333	1.12885	2.71333	4.9451
2.71667	0.57054	2.71667	1.25414	2.71667	1.11592	2.71667	4.81242
2.72	0.58454	2.72	1.23298	2.72	1.10507	2.72	4.68385
2.72333	0.59623	2.72333	1.21355	2.72333	1.09649	2.72333	4.55952
2.72667	0.60534	2.72667	1.19621	2.72667	1.09005	2.72667	4.44055
2.73	0.61142	2.73	1.18136	2.73	1.08516	2.73	4.32879
2.73333	0.6144	2.73333	1.16938	2.73333	1.08129	2.73333	4.22651
2.73667	0.61423	2.73667	1.16056	2.73667	1.07765	2.73667	4.13644
2.74	0.61095	2.74	1.15514	2.74	1.0736	2.74	4.06098
2.74333	0.60493	2.74333	1.15317	2.74333	1.06865	2.74333	4.00192
2.74667	0.5964	2.74667	1.15466	2.74667	1.06227	2.74667	3.95983
2.75	0.58603	2.75	1.15919	2.75	1.05435	2.75	3.93409
2.75333	0.57417	2.75333	1.16634	2.75333	1.04481	2.75333	3.92222
2.75667	0.56148	2.75667	1.17534	2.75667	1.03372	2.75667	3.92032
2.76	0.54842	2.76	1.18566	2.76	1.02127	2.76	3.9233
2.76333	0.53561	2.76333	1.19656	2.76333	1.00791	2.76333	3.9255
2.76667	0.52345	2.76667	1.20753	2.76667	0.99397	2.76667	3.92127
2.77	0.51254	2.77	1.2182	2.77	0.98008	2.77	3.90619
2.77333	0.5033	2.77333	1.22839	2.77333	0.96679	2.77333	3.8771
2.77667	0.49639	2.77667	1.23793	2.77667	0.95487	2.77667	3.83312
2.78	0.49233	2.78	1.24675	2.78	0.94473	2.78	3.77536
2.78333	0.49204	2.78333	1.2548	2.78333	0.93687	2.78333	3.70693
2.78667	0.49633	2.78667	1.26195	2.78667	0.93156	2.78667	3.63231
2.79	0.5061	2.79	1.26785	2.79	0.92876	2.79	3.55703
2.79333	0.52226	2.79333	1.27208	2.79333	0.92846	2.79333	3.48669
2.79667	0.54562	2.79667	1.27423	2.79667	0.93013	2.79667	3.42619
2.8	0.57673	2.8	1.27387	2.8	0.93329	2.8	3.37952
2.80333	0.61584	2.80333	1.27077	2.80333	0.93728	2.80333	3.34859
2.80667	0.6628	2.80667	1.26493	2.80667	0.94163	2.80667	3.33357
2.81	0.71692	2.81	1.25682	2.81	0.94581	2.81	3.33267
2.81333	0.77713	2.81333	1.24711	2.81333	0.94968	2.81333	3.34245
2.81667	0.84192	2.81667	1.23709	2.81667	0.95314	2.81667	3.35813
2.82	0.90939	2.82	1.22815	2.82	0.9563	2.82	3.37428
2.82333	0.97769	2.82333	1.2216	2.82333	0.95922	2.82333	3.38531
2.82667	1.04481	2.82667	1.2188	2.82667	0.96202	2.82667	3.38608
2.83	1.10888	2.83	1.22052	2.83	0.9644	2.83	3.37243
2.83333	1.16843	2.83333	1.2269	2.83333	0.96595	2.83333	3.34185
2.83667	1.22225	2.83667	1.23739	2.83667	0.96601	2.83667	3.29351
2.84	1.2697	2.84	1.2508	2.84	0.96363	2.84	3.22849
2.84333	1.31035	2.84333	1.26511	2.84333	0.95767	2.84333	3.14963
2.84667	1.34432	2.84667	1.27804	2.84667	0.94712	2.84667	3.06106
2.85	1.37186	2.85	1.2871	2.85	0.93114	2.85	2.96777
2.85333	1.39362	2.85333	1.29008	2.85333	0.90927	2.85333	2.87509
2.85667	1.41031	2.85667	1.28525	2.85667	0.88155	2.85667	2.78777
2.86	1.42276	2.86	1.27178	2.86	0.84853	2.86	2.70993
2.86333	1.43194	2.86333	1.24961	2.86333	0.8114	2.86333	2.64424
2.86667	1.43886	2.86667	1.21987	2.86667	0.77176	2.86667	2.59191
2.87	1.44428	2.87	1.18428	2.87	0.73147	2.87	2.55293
2.87333	1.44935	2.87333	1.14536	2.87333	0.69243	2.87333	2.52587
2.87667	1.45489	2.87667	1.10579	2.87667	0.65643	2.87667	2.50876
2.88	1.46186	2.88	1.06817	2.88	0.62507	2.88	2.49898
2.88333	1.47128	2.88333	1.03492	2.88333	0.59944	2.88333	2.4941
2.88667	1.4838	2.88667	1.0078	2.88667	0.58013	2.88667	2.49189
2.89	1.50013	2.89	0.98783	2.89	0.56732	2.89	2.4907
2.89333	1.52063	2.89333	0.97537	2.89333	0.56046	2.89333	2.48939
2.89667	1.54549	2.89667	0.97018	2.89667	0.55897	2.89667	2.48754
2.9	1.5747	2.9	0.97126	2.9	0.56183	2.9	2.48504
2.90333	1.60766	2.90333	0.97728	2.90333	0.56797	2.90333	2.482
2.90667	1.64372	2.90667	0.98681	2.90667	0.57644	2.90667	2.47872
2.91	1.6818	2.91	0.99814	2.91	0.58627	2.91	2.4755
2.91333	1.72055	2.91333	1.01	2.91333	0.5967	2.91333	2.47228
2.91667	1.75858	2.91667	1.02109	2.91667	0.60719	2.91667	2.46906
2.92	1.79434	2.92	1.03056	2.92	0.61733	2.92	2.46549
2.92333	1.82658	2.92333	1.03784	2.92333	0.62674	2.92333	2.46125
2.92667	1.85394	2.92667	1.04272	2.92667	0.63539	2.92667	2.45577
2.93	1.87552	2.93	1.04535	2.93	0.64307	2.93	2.44868
2.93333	1.89066	2.93333	1.04612	2.93333	0.64975	2.93333	2.43962
2.93667	1.89894	2.93667	1.04553	2.93667	0.65529	2.93667	2.42841
2.94	1.90055	2.94	1.04433	2.94	0.65958	2.94	2.41494
2.94333	1.89579	2.94333	1.04308	2.94333	0.66257	2.94333	2.39938
2.94667	1.88524	2.94667	1.04243	2.94667	0.66394	2.94667	2.38192
2.95	1.86974	2.95	1.04278	2.95	0.66352	2.95	2.36309
2.95333	1.85013	2.95333	1.04439	2.95333	0.66113	2.95333	2.34324
2.95667	1.82718	2.95667	1.04725	2.95667	0.65643	2.95667	2.32291
2.96	1.80185	2.96	1.05125	2.96	0.64927	2.96	2.30265
2.96333	1.77473	2.96333	1.0559	2.96333	0.63956	2.96333	2.28286
2.96667	1.74642	2.96667	1.06061	2.96667	0.6274	2.96667	2.2639
2.97	1.71727	2.97	1.06442	2.97	0.61303	2.97	2.24614
2.97333	1.68765	2.97333	1.06657	2.97333	0.59706	2.97333	2.22993
2.97667	1.65761	2.97667	1.06621	2.97667	0.58019	2.97667	2.2155
2.98	1.62727	2.98	1.06257	2.98	0.56338	2.98	2.20329
2.98333	1.59681	2.98333	1.05518	2.98333	0.54759	2.98333	2.19351
2.98667	1.56617	2.98667	1.04386	2.98667	0.53388	2.98667	2.18648
2.99	1.53565	2.99	1.0286	2.99	0.52297	2.99	2.18242
2.99333	1.50537	2.99333	1.01006	2.99333	0.5154	2.99333	2.18117
2.99667	1.47557	2.99667	0.98902	2.99667	0.51141	2.99667	2.1823
3	1.4466	3	0.96649	3	0.51069	3	2.18511
3.00333	1.41871	3.00333	0.94366	3.00333	0.51272	3.00333	2.18832
3.00667	1.39213	3.00667	0.92167	3.00667	0.51653	3.00667	2.19065
3.01	1.36697	3.01	0.90152	3.01	0.52106	3.01	2.19035
3.01333	1.34331	3.01333	0.88394	3.01333	0.5253	3.01333	2.18588
3.01667	1.3209	3.01667	0.86945	3.01667	0.52816	3.01667	2.17617
3.02	1.29938	3.02	0.85819	3.02	0.52875	3.02	2.16037
3.02333	1.27834	3.02333	0.85014	3.02333	0.52655	3.02333	2.1385
3.02667	1.25718	3.02667	0.84507	3.02667	0.52136	3.02667	2.11143
3.03	1.23543	3.03	0.84245	3.03	0.5132	3.03	2.08062
3.03333	1.21266	3.03333	0.84203	3.03333	0.50259	3.03333	2.04825
3.03667	1.18864	3.03667	0.84329	3.03667	0.49001	3.03667	2.0166
3.04	1.16342	3.04	0.84603	3.04	0.47624	3.04	1.98811
3.04333	1.13732	3.04333	0.84996	3.04333	0.46223	3.04333	1.96475
3.04667	1.11103	3.04667	0.85491	3.04667	0.44864	3.04667	1.948
3.05	1.08534	3.05	0.86081	3.05	0.43637	3.05	1.93858
3.05333	1.06138	3.05333	0.86778	3.05333	0.42588	3.05333	1.9365
3.05667	1.04016	3.05667	0.87577	3.05667	0.41777	3.05667	1.94114
3.06	1.02264	3.06	0.88489	3.06	0.41234	3.06	1.95116
3.06333	1.00946	3.06333	0.89514	3.06333	0.40978	3.06333	1.96511
3.06667	1.00124	3.06667	0.90653	3.06667	0.41002	3.06667	1.98132
3.07	0.99796	3.07	0.91898	3.07	0.413	3.07	1.99825
3.07333	0.99945	3.07333	0.93251	3.07333	0.41854	3.07333	2.0147
3.07667	1.00529	3.07667	0.94688	3.07667	0.42629	3.07667	2.02972
3.08	1.01483	3.08	0.96202	3.08	0.43589	3.08	2.04277
3.08333	1.02729	3.08333	0.97764	3.08333	0.44692	3.08333	2.05374
3.08667	1.04195	3.08667	0.99337	3.08667	0.45884	3.08667	2.06256
3.09	1.05798	3.09	1.00893	3.09	0.47117	3.09	2.06947
3.09333	1.07491	3.09333	1.02395	3.09333	0.48339	3.09333	2.07478
3.09667	1.09214	3.09667	1.03801	3.09667	0.4949	3.09667	2.07865
3.1	1.1093	3.1	1.05077	3.1	0.50533	3.1	2.08127
3.10333	1.12623	3.10333	1.0618	3.10333	0.51415	3.10333	2.08277
3.10667	1.14268	3.10667	1.07074	3.10667	0.52112	3.10667	2.08312
3.11	1.15842	3.11	1.07735	3.11	0.52601	3.11	2.08217
3.11333	1.17332	3.11333	1.08141	3.11333	0.52863	3.11333	2.07973
3.11667	1.18726	3.11667	1.08266	3.11667	0.52899	3.11667	2.07549
3.12	1.20008	3.12	1.08111	3.12	0.52702	3.12	2.06929
3.12333	1.21164	3.12333	1.0767	3.12333	0.52285	3.12333	2.06089
3.12667	1.22184	3.12667	1.06966	3.12667	0.51653	3.12667	2.05022
3.13	1.23048	3.13	1.06001	3.13	0.50819	3.13	2.03723
3.13333	1.23757	3.13333	1.04815	3.13333	0.49806	3.13333	2.02191
3.13667	1.243	3.13667	1.0342	3.13667	0.48625	3.13667	2.0045
3.14	1.24669	3.14	1.01852	3.14	0.47314	3.14	1.98513
3.14333	1.24884	3.14333	1.00148	3.14333	0.45884	3.14333	1.96415
3.14667	1.24931	3.14667	0.98324	3.14667	0.44358	3.14667	1.94192
3.15	1.2483	3.15	0.96411	3.15	0.42778	3.15	1.91897
3.15333	1.2458	3.15333	0.94444	3.15333	0.41169	3.15333	1.89561
3.15667	1.24198	3.15667	0.92429	3.15667	0.3956	3.15667	1.87242
3.16	1.23686	3.16	0.90408	3.16	0.3798	3.16	1.84965
3.16333	1.23042	3.16333	0.88394	3.16333	0.36454	3.16333	1.82784
3.16667	1.22261	3.16667	0.86409	3.16667	0.34988	3.16667	1.80721
3.17	1.21307	3.17	0.84478	3.17	0.33611	3.17	1.78814
3.17333	1.20139	3.17333	0.8263	3.17333	0.32324	3.17333	1.77085
3.17667	1.18679	3.17667	0.80884	3.17667	0.31143	3.17667	1.75548
3.18	1.16837	3.18	0.79256	3.18	0.30082	3.18	1.74224
3.18333	1.14489	3.18333	0.77766	3.18333	0.29141	3.18333	1.73128
3.18667	1.11514	3.18667	0.76431	3.18667	0.28318	3.18667	1.72269
3.19	1.07831	3.19	0.75269	3.19	0.27621	3.19	1.71673
3.19333	1.0348	3.19333	0.74279	3.19333	0.27043	3.19333	1.71357
3.19667	0.98711	3.19667	0.73487	3.19667	0.26584	3.19667	1.7134
3.2	0.9405	3.2	0.72891	3.2	0.26238	3.2	1.71649
3.20333	0.90379	3.20333	0.72503	3.20333	0.26011	3.20333	1.72305
3.20667	0.88847	3.20667	0.7233	3.20667	0.25886	3.20667	1.73324
3.21	0.90796	3.21	0.72384	3.21	0.25856	3.21	1.74743
3.21333	0.97567	3.21333	0.72652	3.21333	0.2591	3.21333	1.76585
3.21667	1.10298	3.21667	0.73141	3.21667	0.26053	3.21667	1.78879
3.22	1.29718	3.22	0.73832	3.22	0.26262	3.22	1.81651
3.22333	1.55985	3.22333	0.74703	3.22333	0.26536	3.22333	1.84935
3.22667	1.88535	3.22667	0.75734	3.22667	0.2687	3.22667	1.88756
3.23	2.2608	3.23	0.7689	3.23	0.27251	3.23	1.93143
3.23333	2.66707	3.23333	0.78142	3.23333	0.27686	3.23333	1.98132
3.23667	3.08114	3.23667	0.79435	3.23667	0.28157	3.23667	2.03764
3.24	3.47954	3.24	0.80729	3.24	0.2867	3.24	2.10083
3.24333	3.84134	3.24333	0.81986	3.24333	0.29218	3.24333	2.1714
3.24667	4.15069	3.24667	0.83154	3.24667	0.29796	3.24667	2.2499
3.25	4.39787	3.25	0.84198	3.25	0.30398	3.25	2.33722
3.25333	4.57925	3.25333	0.85062	3.25333	0.31024	3.25333	2.43431
3.25667	4.69601	3.25667	0.85717	3.25667	0.31668	3.25667	2.54244
3.26	4.75258	3.26	0.86135	3.26	0.32341	3.26	2.66331
3.26333	4.75478	3.26333	0.86278	3.26333	0.33045	3.26333	2.79909
3.26667	4.70787	3.26667	0.86141	3.26667	0.33808	3.26667	2.95258
3.27	4.61537	3.27	0.85706	3.27	0.3466	3.27	2.41494
3.27333	4.47857	3.27333	0.84972	3.27333	0.35644	3.27333	2.39938
3.27667	4.29761	3.27667	0.83959	3.27667	0.3683	3.27667	2.38192
3.28	4.07255	3.28	0.82684	3.28	0.38296	3.28	2.36309
3.28333	3.80528	3.28333	0.81182	3.28333	0.40138	3.28333	2.34324
3.28667	3.50034	3.28667	0.79483	3.28667	0.4248	3.28667	2.32291
3.29	3.1659	3.29	0.77635	3.29	0.45455	3.29	2.30265
3.29333	2.81286	3.29333	0.7568	3.29333	0.4921	3.29333	2.28286
3.29667	2.45434	3.29667	0.73665	3.29667	0.53912	3.29667	2.2639
3.3	2.10387	3.3	0.71633	3.3	0.5976	3.3	2.24614
3.30333	1.77419	3.30333	0.6963	3.30333	0.6693	3.30333	2.22993
3.30667	1.47569	3.30667	0.67687	3.30667	0.75632	3.30667	2.2155
3.31	1.21546	3.31	0.65833	3.31	0.86051	3.31	2.20329
3.31333	0.99683	3.31333	0.64081	3.31333	0.98366	3.31333	2.19351
3.31667	0.81962	3.31667	0.62454	3.31667	1.1273	3.31667	2.18648
3.32	0.68092	3.32	0.60952	3.32	1.29271	3.32	2.18242
3.32333	0.57584	3.32333	0.59581	3.32333	1.48064	3.32333	2.18117
3.32667	0.49853	3.32667	0.58329	3.32667	1.69116	3.32667	2.1823
3.33	0.44316	3.33	0.57197	3.33	1.92392	3.33	2.18511
3.33333	0.40418	3.33333	0.56165	3.33333	2.17766	3.33333	2.18832
3.33667	0.37706	3.33667	0.55224	3.33667	2.45047	3.33667	2.19065
3.34	0.3581	3.34	0.54359	3.34	2.73985	3.34	2.19035
3.34333	0.34457	3.34333	0.53567	3.34333	3.04246	3.34333	2.18588
3.34667	0.33462	3.34667	0.52834	3.34667	3.35473	3.34667	2.17617
3.35	0.32711	3.35	0.52154	3.35	3.67242	3.35	2.16037
3.35333	0.32133	3.35333	0.51528	3.35333	3.99119	3.35333	2.1385
3.35667	0.3168	3.35667	0.50944	3.35667	4.30661	3.35667	2.11143
3.36	0.31328	3.36	0.50414	3.36	4.61447	3.36	2.08062
3.36333	0.31054	3.36333	0.49925	3.36333	4.91071	3.36333	2.04825
3.36667	0.30857	3.36667	0.49484	3.36667	5.1918	3.36667	2.0166
3.37	0.30708	3.37	0.4909	3.37	5.45472	3.37	1.98811
3.37333	0.30601	3.37333	0.48745	3.37333	5.69713	3.37333	1.96475
3.37667	0.30518	3.37667	0.48441	3.37667	5.91725	3.37667	1.948
3.38	0.30446	3.38	0.48178	3.38	6.11401	3.38	1.93858
3.38333	0.30375	3.38333	0.47964	3.38333	6.28686	3.38333	1.9365
3.38667	0.30297	3.38667	0.47785	3.38667	6.43599	3.38667	1.94114
3.39	0.3022	3.39	0.47648	3.39	6.56182	3.39	1.95116
3.39333	0.30136	3.39333	0.47553	3.39333	6.66523	3.39333	1.96511
3.39667	0.30041	3.39667	0.47481	3.39667	6.74748	3.39667	2.41494
3.4	0.29933	3.4	0.47445	3.4	6.80977	3.4	2.39938
3.40333	0.29832	3.40333	0.47439	3.40333	6.85346	3.40333	2.38192
3.40667	0.29731	3.40667	0.47451	3.40667	6.8801	3.40667	2.36309
3.41	0.29641	3.41	0.47475	3.41	6.89113	3.41	2.34324
3.41333	0.29552	3.41333	0.47517	3.41333	6.88779	3.41333	2.32291
3.41667	0.29463	3.41667	0.47565	3.41667	6.87158	3.41667	2.30265
3.42	0.29379	3.42	0.47618	3.42	6.84351	3.42	2.28286
3.42333	0.2929	3.42333	0.47678	3.42333	6.80476	3.42333	2.2639
3.42667	0.29206	3.42667	0.47737	3.42667	6.75637	3.42667	2.24614
3.43	0.29129	3.43	0.47797	3.43	6.69926	3.43	2.22993
3.43333	0.29057	3.43333	0.47857	3.43333	6.63441	3.43333	2.2155
3.43667	0.28986	3.43667	0.47922	3.43667	6.56253	3.43667	2.20329
3.44	0.2892	3.44	0.47994	3.44	6.48451	3.44	2.19351
3.44333	0.28849	3.44333	0.48065	3.44333	6.40118	3.44333	2.18648
3.44667	0.28789	3.44667	0.48149	3.44667	6.3132	3.44667	2.18242
3.45	0.28729	3.45	0.48238	3.45	6.22147	3.45	2.18117
3.45333	0.28676	3.45333	0.48345	3.45333	6.12664	3.45333	2.1823
3.45667	0.28616	3.45667	0.48465	3.45667	6.02943	3.45667	2.18511
3.46	0.28563	3.46	0.48596	3.46	5.93054	3.46	2.18832
3.46333	0.28509	3.46333	0.48751	3.46333	5.83059	3.46333	2.19065
3.46667	0.28461	3.46667	0.48923	3.46667	5.73015	3.46667	2.19035
3.47	0.28419	3.47	0.49108	3.47	5.62966	3.47	2.18588
3.47333	0.2839	3.47333	0.49299	3.47333	5.52958	3.47333	2.17617
3.47667	0.28384	3.47667	0.49508	3.47667	5.43016	3.47667	2.16037
3.48	0.28384	3.48	0.49722	3.48	5.3317	3.48	2.1385
3.48333	0.28402	3.48333	0.49937	3.48333	5.23436	3.48333	2.11143
3.48667	0.28431	3.48667	0.50151	3.48667	5.13834	3.48667	2.08062
3.49	0.28467	3.49	0.5036	3.49	5.0438	3.49	2.04825
3.49333	0.28509	3.49333	0.50569	3.49333	4.95082	3.49333	2.0166
3.49667	0.28551	3.49667	0.50771	3.49667	4.85939	3.49667	1.98811
3.5	0.28586	3.5	0.50968	3.5	4.76968	3.5	1.96475
3.50333	0.28622	3.50333	0.51153	3.50333	4.68165	3.50333	1.948
3.50667	0.28646	3.50667	0.51314	3.50667	4.59534	3.50667	1.93858
3.51	0.28664	3.51	0.51457	3.51	4.51082	3.51	1.9365
3.51333	0.28682	3.51333	0.5157	3.51333	4.42803	3.51333	1.94114
3.51667	0.28712	3.51667	0.51653	3.51667	4.34691	3.51667	1.95116
3.52	0.28753	3.52	0.51713	3.52	4.26733	3.52	1.96511
3.52333	0.28807	3.52333	0.51743	3.52333	4.18925	3.52333	2.41494
3.52667	0.28878	3.52667	0.51749	3.52667	4.11254	3.52667	2.39938
3.53	0.28974	3.53	0.51737	3.53	4.0372	3.53	2.38192
3.53333	0.29093	3.53333	0.51707	3.53333	3.96311	3.53333	2.36309
3.53667	0.2923	3.53667	0.51683	3.53667	3.89022	3.53667	2.34324
3.54	0.29391	3.54	0.51671	3.54	3.81845	3.54	2.32291
3.54333	0.2957	3.54333	0.51671	3.54333	3.7477	3.54333	2.30265
3.54667	0.29761	3.54667	0.51689	3.54667	3.67802	3.54667	2.28286
3.55	0.29957	3.55	0.51725	3.55	3.60936	3.55	2.2639
3.55333	0.30154	3.55333	0.51773	3.55333	3.54177	3.55333	2.24614
3.55667	0.30357	3.55667	0.51844	3.55667	3.47519	3.55667	2.22993
3.56	0.30559	3.56	0.51928	3.56	3.40974	3.56	2.2155
3.56333	0.30762	3.56333	0.52023	3.56333	3.34537	3.56333	2.20329
3.56667	0.30953	3.56667	0.52136	3.56667	3.28213	3.56667	2.19351
3.57	0.31143	3.57	0.52255	3.57	3.22014	3.57	2.18648
3.57333	0.31322	3.57333	0.52387	3.57333	3.15934	3.57333	2.18242
3.57667	0.31495	3.57667	0.52536	3.57667	3.09992	3.57667	2.18117
3.58	0.31662	3.58	0.52708	3.58	3.04186	3.58	2.1823
3.58333	0.31823	3.58333	0.52917	3.58333	2.98524	3.58333	2.18511
3.58667	0.31984	3.58667	0.53167	3.58667	2.9301	3.58667	2.18832
3.59	0.32133	3.59	0.53465	3.59	2.8764	3.59	2.19065
3.59333	0.32282	3.59333	0.53817	3.59333	2.82431	3.59333	2.19035
3.59667	0.32425	3.59667	0.54228	3.59667	2.77382	3.59667	2.18588
3.6	0.32568	3.6	0.54699	3.6	2.72495	3.6	2.17617
3.60333	0.32711	3.60333	0.55236	3.60333	2.67768	3.60333	2.16037
3.60667	0.32854	3.60667	0.55832	3.60667	2.63196	3.60667	2.1385
3.61	0.33003	3.61	0.56481	3.61	2.5878	3.61	2.11143
3.61333	0.33158	3.61333	0.57167	3.61333	2.545	3.61333	2.08062
3.61667	0.33313	3.61667	0.57888	3.61667	2.50363	3.61667	2.04825
3.62	0.33468	3.62	0.58633	3.62	2.46352	3.62	2.0166
3.62333	0.33617	3.62333	0.59396	3.62333	2.4246	3.62333	1.98811
3.62667	0.33766	3.62667	0.60177	3.62667	2.38669	3.62667	1.96475
3.63	0.33903	3.63	0.6097	3.63	2.34973	3.63	1.948
3.63333	0.34022	3.63333	0.61774	3.63333	2.31355	3.63333	1.93858
3.63667	0.34124	3.63667	0.62603	3.63667	2.27821	3.63667	1.9365
3.64	0.34201	3.64	0.63449	3.64	2.24346	3.64	1.94114
3.64333	0.34261	3.64333	0.64319	3.64333	2.20937	3.64333	1.95116
3.64667	0.34308	3.64667	0.65219	3.64667	2.17587	3.64667	1.96511
3.65	0.34338	3.65	0.66155	3.65	2.14291	3.65	2.41494
3.65333	0.34374	3.65333	0.67121	3.65333	2.11048	3.65333	2.39938
3.65667	0.34404	3.65667	0.68116	3.65667	2.07871	3.65667	2.38192
3.66	0.34451	3.66	0.69153	3.66	2.04748	3.66	2.36309
3.66333	0.34505	3.66333	0.70232	3.66333	2.0169	3.66333	2.34324
3.66667	0.34571	3.66667	0.71359	3.66667	1.98704	3.66667	2.32291
3.67	0.34636	3.67	0.72533	3.67	1.95777	3.67	2.30265
3.67333	0.34708	3.67333	0.73761	3.67333	1.92916	3.67333	2.28286
3.67667	0.34779	3.67667	0.75054	3.67667	1.90115	3.67667	2.2639
3.68	0.34833	3.68	0.76413	3.68	1.87367	3.68	2.24614
3.68333	0.34887	3.68333	0.7785	3.68333	1.84673	3.68333	2.22993
3.68667	0.34922	3.68667	0.79381	3.68667	1.82015	3.68667	2.2155
3.69	0.34958	3.69	0.81009	3.69	1.79398	3.69	2.20329
3.69333	0.34988	3.69333	0.82749	3.69333	1.76817	3.69333	2.19351
3.69667	0.35024	3.69667	0.84615	3.69667	1.74278	3.69667	2.18648
3.7	0.35065	3.7	0.86635	3.7	1.71781	3.7	2.18242
3.70333	0.35113	3.70333	0.88817	3.70333	1.69325	3.70333	2.18117
3.70667	0.35167	3.70667	0.91189	3.70667	1.66917	3.70667	2.1823
3.71	0.35214	3.71	0.93776	3.71	1.64557	3.71	2.18511
3.71333	0.35256	3.71333	0.96607	3.71333	1.6225	3.71333	2.18832
3.71667	0.3528	3.71667	0.99701	3.71667	1.59997	3.71667	2.19065
3.72	0.35274	3.72	1.03092	3.72	1.57797	3.72	2.19035
3.72333	0.3525	3.72333	1.06823	3.72333	1.55646	3.72333	2.18588
3.72667	0.35197	3.72667	1.10912	3.72667	1.53542	3.72667	2.17617
3.73	0.35119	3.73	1.15412	3.73	1.51485	3.73	2.16037
3.73333	0.35024	3.73333	1.2036	3.73333	1.49465	3.73333	2.1385
3.73667	0.34916	3.73667	1.25802	3.73667	1.4748	3.73667	2.11143
3.74	0.34797	3.74	1.31792	3.74	1.45525	3.74	2.08062
3.74333	0.34672	3.74333	1.38384	3.74333	1.43605	3.74333	2.04825
3.74667	0.34547	3.74667	1.45644	3.74667	1.41716	3.74667	2.0166
3.75	0.3441	3.75	1.53637	3.75	1.39862	3.75	1.98811
3.75333	0.34255	3.75333	1.62441	3.75333	1.38038	3.75333	1.96475
3.75667	0.34082	3.75667	1.72144	3.75667	1.36244	3.75667	1.948
3.76	0.33885	3.76	1.82843	3.76	1.34498	3.76	1.93858
3.76333	0.33665	3.76333	1.94645	3.76333	1.32787	3.76333	1.9365
3.76667	0.33414	3.76667	2.07651	3.76667	1.3113	3.76667	1.94114
3.77	0.33134	3.77	2.22003	3.77	1.29527	3.77	1.95116
3.77333	0.32836	3.77333	2.37823	3.77333	1.27977	3.77333	1.96511
3.77667	0.32514	3.77667	2.55263	3.77667	1.26499	3.77667	2.96777
3.78	0.32175	3.78	2.74479	3.78	1.25086	3.78	2.87509
3.78333	0.31835	3.78333	2.95645	3.78333	1.23745	3.78333	2.78777
3.78667	0.31489	3.78667	3.18944	3.78667	1.22482	3.78667	2.70993
3.79	0.31149	3.79	3.44563	3.79	1.21295	3.79	2.64424
3.79333	0.3081	3.79333	3.72702	3.79333	1.20181	3.79333	2.59191
3.79667	0.3047	3.79667	4.03577	3.79667	1.19138	3.79667	2.55293
3.8	0.3013	3.8	4.37397	3.8	1.1816	3.8	2.52587
3.80333	0.29778	3.80333	4.74381	3.80333	1.17242	3.80333	2.50876
3.80667	0.29427	3.80667	5.14752	3.80667	1.1639	3.80667	2.49898
3.81	0.29057	3.81	5.58716	3.81	1.15585	3.81	2.4941
3.81333	0.28676	3.81333	6.06495	3.81333	1.14828	3.81333	2.49189
3.81667	0.28282	3.81667	6.58268	3.81667	1.14125	3.81667	2.4907
3.82	0.27865	3.82	7.14231	3.82	1.13475	3.82	2.48939
3.82333	0.27442	3.82333	7.74533	3.82333	1.12867	3.82333	2.48754
3.82667	0.27001	3.82667	8.39305	3.82667	1.12313	3.82667	2.48504
3.83	0.26554	3.83	9.08655	3.83	1.11812	3.83	2.482
3.83333	0.26107	3.83333	9.8266	3.83333	1.11359	3.83333	2.47872
3.83667	0.25648	3.83667	10.6136	3.83667	1.1096	3.83667	2.4755
3.84	0.25195	3.84	11.4474	3.84	1.10614	3.84	2.47228
3.84333	0.24736	3.84333	12.3278	3.84333	1.10322	3.84333	2.46906
3.84667	0.24283	3.84667	13.2542	3.84667	1.10084	3.84667	2.46549
3.85	0.23842	3.85	14.2252	3.85	1.09893	3.85	2.46125
3.85333	0.23413	3.85333	15.2396	3.85333	1.0975	3.85333	2.45577
3.85667	0.23001	3.85667	16.2957	3.85667	1.09643	3.85667	2.44868
3.86	0.22608	3.86	17.3917	3.86	1.09565	3.86	2.43962
3.86333	0.22238	3.86333	18.5254	3.86333	1.09518	3.86333	2.42841
3.86667	0.21893	3.86667	19.6949	3.86667	1.09482	3.86667	2.41494
3.87	0.21571	3.87	20.898	3.87	1.09464	3.87	2.39938
3.87333	0.21267	3.87333	22.1331	3.87333	1.09446	3.87333	2.38192
3.87667	0.20981	3.87667	23.3982	3.87667	1.09428	3.87667	2.36309
3.88	0.20701	3.88	24.6925	3.88	1.0941	3.88	2.34324
3.88333	0.20415	3.88333	26.0152	3.88333	1.09398	3.88333	2.32291
3.88667	0.20128	3.88667	27.366	3.88667	1.09398	3.88667	2.30265
3.89	0.19836	3.89	28.7456	3.89	1.09404	3.89	2.28286
3.89333	0.19532	3.89333	30.1552	3.89333	1.09422	3.89333	2.2639
3.89667	0.19222	3.89667	31.5968	3.89667	1.09452	3.89667	2.24614
3.9	0.18913	3.9	33.0731	3.9	1.095	3.9	2.22993
3.90333	0.18603	3.90333	34.5879	3.90333	1.09565	3.90333	2.2155
3.90667	0.18305	3.90667	36.1452	3.90667	1.09643	3.90667	3.95983
3.91	0.18018	3.91	37.7501	3.91	1.09738	3.91	3.93409
3.91333	0.17762	3.91333	39.4082	3.91333	1.09851	3.91333	3.92222
3.91667	0.1753	3.91667	41.1258	3.91667	1.09977	3.91667	3.92032
3.92	0.17327	3.92	42.9095	3.92	1.10114	3.92	3.9233
3.92333	0.17148	3.92333	44.7667	3.92333	1.10269	3.92333	3.9255
3.92667	0.16993	3.92667	46.7048	3.92667	1.10441	3.92667	3.92127
3.93	0.16856	3.93	48.7316	3.93	1.10632	3.93	3.90619
3.93333	0.16731	3.93333	50.855	3.93333	1.10841	3.93333	3.8771
3.93667	0.16618	3.93667	53.0831	3.93667	1.11067	3.93667	3.83312
3.94	0.16499	3.94	55.4239	3.94	1.11312	3.94	3.77536
3.94333	0.16379	3.94333	57.8854	3.94333	1.1158	3.94333	3.70693
3.94667	0.16248	3.94667	60.4754	3.94667	1.1186	3.94667	3.63231
3.95	0.16105	3.95	63.2017	3.95	1.1217	3.95	3.55703
3.95333	0.15944	3.95333	66.0717	3.95333	1.12504	3.95333	3.48669
3.95667	0.15783	3.95667	69.093	3.95667	1.12861	3.95667	3.42619
3.96	0.15616	3.96	72.2726	3.96	1.13261	3.96	3.37952
3.96333	0.1545	3.96333	75.6178	3.96333	1.13696	3.96333	3.34859
3.96667	0.15295	3.96667	79.1353	3.96667	1.14191	3.96667	3.33357
3.97	0.15157	3.97	82.8319	3.97	1.14739	3.97	3.33267
3.97333	0.15038	3.97333	86.7138	3.97333	1.15359	3.97333	3.34245
3.97667	0.14943	3.97667	90.7868	3.97667	1.16062	3.97667	4.10926
3.98	0.14871	3.98	95.0558	3.98	1.16843	3.98	4.27955
3.98333	0.1483	3.98333	99.5243	3.98333	1.17731	3.98333	4.47285
3.98667	0.14818	3.98667	104.194	3.98667	1.18726	3.98667	4.69178
3.99	0.14824	3.99	109.063	3.99	1.19847	3.99	4.93771
3.99333	0.14842	3.99333	114.128	3.99333	1.21099	3.99333	5.21052
3.99667	0.14865	3.99667	119.379	3.99667	1.22494	3.99667	5.50866
4	0.14889	4	124.801	4	1.24037	4	5.82904
4.00333	0.14907	4.00333	130.372	4.00333	1.25742	4.00333	6.16705
4.00667	0.14919	4.00667	136.063	4.00667	1.27608	4.00667	6.51729
4.01	0.14925	4.01	141.838	4.01	1.29658	4.01	6.87313
4.01333	0.14919	4.01333	147.648	4.01333	1.31887	4.01333	7.2276
4.01667	0.14907	4.01667	153.44	4.01667	1.34301	4.01667	7.57349
4.02	0.14901	4.02	159.149	4.02	1.36912	4.02	7.9037
4.02333	0.14895	4.02333	164.702	4.02333	1.39725	4.02333	8.21167
4.02667	0.14907	4.02667	170.022	4.02667	1.42753	4.02667	8.49181
4.03	0.14937	4.03	175.025	4.03	1.46002	4.03	8.73959
4.03333	0.14979	4.03333	179.626	4.03333	1.49488	4.03333	8.95196
4.03667	0.15044	4.03667	183.738	4.03667	1.53226	4.03667	9.12738
4.04	0.15122	4.04	187.278	4.04	1.57207	4.04	9.26584
4.04333	0.15217	4.04333	190.17	4.04333	1.61451	4.04333	9.36878
4.04667	0.15318	4.04667	192.347	4.04667	1.65957	4.04667	9.43893
4.05	0.15426	4.05	193.75	4.05	1.70738	4.05	9.48012
4.05333	0.15539	4.05333	194.339	4.05333	1.75792	4.05333	9.49693
4.05667	0.15658	4.05667	194.086	4.05667	1.81127	4.05667	9.4943
4.06	0.15789	4.06	192.98	4.06	1.86729	4.06	9.4775
4.06333	0.15932	4.06333	191.029	4.06333	1.92595	4.06333	9.45175
4.06667	0.16099	4.06667	188.257	4.06667	1.98722	4.06667	9.422
4.07	0.16296	4.07	184.704	4.07	2.05094	4.07	9.39262
4.07333	0.16528	4.07333	180.424	4.07333	2.11686	4.07333	9.36741
4.07667	0.16797	4.07667	175.484	4.07667	2.18463	4.07667	9.34941
4.08	0.17112	4.08	169.961	4.08	2.25389	4.08	9.34064
4.08333	0.17488	4.08333	163.939	4.08333	2.32399	4.08333	9.34231
4.08667	0.17923	4.08667	157.506	4.08667	2.39438	4.08667	9.35447
4.09	0.1843	4.09	150.754	4.09	2.46441	4.09	9.37623
4.09333	0.1902	4.09333	143.771	4.09333	2.5332	4.09333	9.40579
4.09667	0.19711	4.09667	136.644	4.09667	2.5999	4.09667	9.44054
4.1	0.20522	4.1	129.455	4.1	2.66355	4.1	9.47738
4.10333	0.2147	4.10333	122.279	4.10333	2.72328	4.10333	9.5129
4.10667	0.22584	4.10667	115.184	4.10667	2.77817	4.10667	9.54366
4.11	0.23884	4.11	108.229	4.11	2.82735	4.11	9.56637
4.11333	0.25403	4.11333	101.464	4.11333	2.87002	4.11333	9.57805
4.11667	0.27174	4.11667	94.9318	4.11667	2.90537	4.11667	9.57632
4.12	0.2923	4.12	88.665	4.12	2.93273	4.12	9.55921
4.12333	0.31602	4.12333	82.6887	4.12333	2.9515	4.12333	9.52548
4.12667	0.34332	4.12667	77.0208	4.12667	2.96134	4.12667	9.47446
4.13	0.37462	4.13	71.672	4.13	2.96187	4.13	9.40603
4.13333	0.41038	4.13333	66.6476	4.13333	2.95305	4.13333	9.3205
4.13667	0.45097	4.13667	61.9474	4.13667	2.93493	4.13667	9.21869
4.14	0.49692	4.14	57.567	4.14	2.90763	4.14	9.10181
4.14333	0.54854	4.14333	53.4988	4.14333	2.87157	4.14333	8.97115
4.14667	0.60612	4.14667	49.7322	4.14667	2.82711	4.14667	8.8284
4.15	0.66984	4.15	46.2546	4.15	2.77495	4.15	8.67504
4.15333	0.73981	4.15333	43.0518	4.15333	2.71583	4.15333	8.51262
4.15667	0.81605	4.15667	40.1086	4.15667	2.6505	4.15667	8.3425
4.16	0.89818	4.16	37.4095	4.16	2.57987	4.16	8.16584
4.16333	0.9858	4.16333	34.9383	4.16333	2.50471	4.16333	7.98351
4.16667	1.07837	4.16667	32.6791	4.16667	2.42591	4.16667	7.79623
4.17	1.17499	4.17	30.6164	4.17	2.34431	4.17	7.60478
4.17333	1.2747	4.17333	28.7349	4.17333	2.26086	4.17333	7.40981
4.17667	1.37657	4.17667	27.02	4.17667	2.17634	4.17667	7.21216
4.18	1.47927	4.18	25.4579	4.18	2.09147	4.18	7.0129
4.18333	1.58149	4.18333	24.0354	4.18333	2.00683	4.18333	6.81323
4.18667	1.68204	4.18667	22.7402	4.18667	1.92302	4.18667	6.61463
4.19	1.77944	4.19	21.5608	4.19	1.84059	4.19	6.41876
4.19333	1.87242	4.19333	20.4868	4.19333	1.76001	4.19333	6.22725
4.19667	1.95974	4.19667	19.5083	4.19667	1.68151	4.19667	6.04153
4.2	2.04033	4.2	18.6164	4.2	1.60551	4.2	5.86271
4.20333	2.1131	4.20333	17.8028	4.20333	1.5322	4.20333	5.69159
4.20667	2.17718	4.20667	17.0602	4.20667	1.46174	4.20667	5.52839
4.21	2.2319	4.21	16.3815	4.21	1.39427	4.21	5.37288
4.21333	2.27672	4.21333	15.7606	4.21333	1.3299	4.21333	5.22447
4.21667	2.31123	4.21667	15.1919	4.21667	1.26851	4.21667	5.08219
4.22	2.33537	4.22	14.67	4.22	1.21015	4.22	4.9451
4.22333	2.34914	4.22333	14.1905	4.22333	1.15472	4.22333	4.81242
4.22667	2.35277	4.22667	13.7489	4.22667	1.10209	4.22667	4.68385
4.23	2.34675	4.23	13.3416	4.23	1.0522	4.23	4.55952
4.23333	2.33155	4.23333	12.965	4.23333	1.00482	4.23333	4.44055
4.23667	2.30783	4.23667	12.6162	4.23667	0.95993	4.23667	4.32879
4.24	2.27624	4.24	12.2923	4.24	0.91749	4.24	4.22651
4.24333	2.23768	4.24333	11.9909	4.24333	0.87738	4.24333	4.13644
4.24667	2.19297	4.24667	11.7099	4.24667	0.83959	4.24667	4.06098
4.25	2.14291	4.25	11.4474	4.25	0.80419	4.25	4.10926
4.25333	2.08843	4.25333	11.2014	4.25333	0.77105	4.25333	4.27955
4.25667	2.03019	4.25667	10.9706	4.25667	0.74017	4.25667	4.47285
4.26	1.96898	4.26	10.7535	4.26	0.71144	4.26	4.69178
4.26333	1.90544	4.26333	10.5488	4.26333	0.68468	4.26333	4.93771
4.26667	1.84029	4.26667	10.3553	4.26667	0.65982	4.26667	5.21052
4.27	1.77413	4.27	10.1721	4.27	0.63664	4.27	5.50866
4.27333	1.70755	4.27333	9.99802	4.27333	0.615	4.27333	5.82904
4.27667	1.64098	4.27667	9.8325	4.27667	0.59479	4.27667	6.16705
4.28	1.57493	4.28	9.67461	4.28	0.57578	4.28	6.51729
4.28333	1.50979	4.28333	9.52381	4.28333	0.55784	4.28333	6.87313
4.28667	1.44589	4.28667	9.37945	4.28667	0.54097	4.28667	7.2276
4.29	1.38354	4.29	9.2411	4.29	0.52506	4.29	6.51729
4.29333	1.32298	4.29333	9.10825	4.29333	0.51004	4.29333	6.16705
4.29667	1.26433	4.29667	8.98057	4.29667	0.49591	4.29667	5.82904
4.3	1.20771	4.3	8.85761	4.3	0.48256	4.3	5.50866
4.30333	1.15311	4.30333	8.73905	4.30333	0.47004	4.30333	4.9423
4.30667	1.10054	4.30667	8.62455	4.30667	0.4583	4.30667	4.84973
4.31	1.05	4.31	8.51375	4.31	0.44733	4.31	4.75907
4.31333	1.00148	4.31333	8.4064	4.31333	0.43714	4.31333	4.67032
4.31667	0.95493	4.31667	8.30209	4.31667	0.42754	4.31667	4.58342
4.32	0.91028	4.32	8.20065	4.32	0.41866	4.32	4.49836
4.32333	0.86761	4.32333	8.10176	4.32333	0.41032	4.32333	4.41509
4.32667	0.8269	4.32667	8.0052	4.32667	0.40251	4.32667	4.33362
4.33	0.78809	4.33	7.91085	4.33	0.39512	4.33	4.2538
4.33333	0.75126	4.33333	7.81852	4.33333	0.38815	4.33333	4.17554
4.33667	0.71633	4.33667	7.72816	4.33667	0.38147	4.33667	4.09877
4.34	0.68325	4.34	7.63965	4.34	0.37497	4.34	4.02337
4.34333	0.65196	4.34333	7.55286	4.34333	0.36865	4.34333	3.94917
4.34667	0.62245	4.34667	7.46781	4.34667	0.36252	4.34667	3.87609
4.35	0.59456	4.35	7.38442	4.35	0.35655	4.35	3.80403
4.35333	0.56833	4.35333	7.30252	4.35333	0.35071	4.35333	3.73292
4.35667	0.54359	4.35667	7.22206	4.35667	0.34511	4.35667	3.66271
4.36	0.52041	4.36	7.14284	4.36	0.33969	4.36	3.59333
4.36333	0.49865	4.36333	7.06482	4.36333	0.3345	4.36333	3.52484
4.36667	0.47833	4.36667	6.98787	4.36667	0.32955	4.36667	3.45725
4.37	0.45937	4.37	6.91175	4.37	0.32485	4.37	3.39055
4.37333	0.44179	4.37333	6.83641	4.37333	0.32037	4.37333	3.32487
4.37667	0.42558	4.37667	6.76179	4.37667	0.31608	4.37667	3.26002
4.38	0.41068	4.38	6.68764	4.38	0.31191	4.38	3.19618
4.38333	0.39703	4.38333	6.61403	4.38333	0.3078	4.38333	3.1333
4.38667	0.38451	4.38667	6.54089	4.38667	0.30369	4.38667	3.07131
4.39	0.37301	4.39	6.46824	4.39	0.29963	4.39	3.01027
4.39333	0.36246	4.39333	6.39606	4.39333	0.29552	4.39333	2.95013
4.39667	0.35268	4.39667	6.32435	4.39667	0.29147	4.39667	2.89083
4.4	0.34362	4.4	6.25318	4.4	0.28747	4.4	2.83241
4.40333	0.3351	4.40333	6.18261	4.40333	0.28354	4.40333	2.77483
4.40667	0.32711	4.40667	6.11258	4.40667	0.27972	4.40667	2.71815
4.41	0.31936	4.41	6.04326	4.41	0.27603	4.41	2.66236
4.41333	0.31191	4.41333	5.97453	4.41333	0.27257	4.41333	2.60752
4.41667	0.30464	4.41667	5.90646	4.41667	0.26923	4.41667	2.5537
4.42	0.29761	4.42	5.83899	4.42	0.26602	4.42	2.50083
4.42333	0.29075	4.42333	5.77223	4.42333	0.26286	4.42333	2.44904
4.42667	0.28408	4.42667	5.70613	4.42667	0.25982	4.42667	2.39831
4.43	0.27764	4.43	5.64063	4.43	0.25678	4.43	2.34872
4.43333	0.27138	4.43333	5.57572	4.43333	0.25368	4.43333	2.30014
4.43667	0.26524	4.43667	5.51134	4.43667	0.25046	4.43667	2.25264
4.44	0.25934	4.44	5.44745	4.44	0.24706	4.44	2.20621
4.44333	0.25368	4.44333	5.38403	4.44333	0.24354	4.44333	2.16073
4.44667	0.24819	4.44667	5.32103	4.44667	0.23979	4.44667	2.1162
4.45	0.24301	4.45	5.25838	4.45	0.23592	4.45	2.07269
4.45333	0.23812	4.45333	5.19615	4.45333	0.23186	4.45333	2.03013
4.45667	0.23359	4.45667	5.13434	4.45667	0.22769	4.45667	1.98847
4.46	0.22948	4.46	5.07295	4.46	0.22334	4.46	1.94776
4.46333	0.22578	4.46333	5.01204	4.46333	0.21887	4.46333	1.90789
4.46667	0.22244	4.46667	4.95172	4.46667	0.21434	4.46667	1.86896
4.47	0.21952	4.47	4.89205	4.47	0.20981	4.47	1.83094
4.47333	0.2169	4.47333	4.8331	4.47333	0.2054	4.47333	1.79374
4.47667	0.21452	4.47667	4.77487	4.47667	0.20099	4.47667	1.75726
4.48	0.21225	4.48	4.71735	4.48	0.1967	4.48	1.7215
4.48333	0.20999	4.48333	4.66067	4.48333	0.19252	4.48333	1.68633
4.48667	0.20772	4.48667	4.60464	4.48667	0.18847	4.48667	1.6517
4.49	0.20546	4.49	4.54938	4.49	0.18454	4.49	1.61749
4.49333	0.20325	4.49333	4.49491	4.49333	0.18072	4.49333	1.58381
4.49667	0.20105	4.49667	4.4412	4.49667	0.17703	4.49667	1.5505
4.5	0.19896	4.5	4.38821	4.5	0.17345	4.5	1.51765
4.50333	0.19711	4.50333	4.336	4.50333	0.16993	4.50333	1.48523
4.50667	0.19538	4.50667	4.28456	4.50667	0.16659	4.50667	1.45334
4.51	0.19395	4.51	4.23396	4.51	0.16344	4.51	1.42199
4.51333	0.19258	4.51333	4.18407	4.51333	0.16046	4.51333	1.39129
4.51667	0.19133	4.51667	4.13495	4.51667	0.15765	4.51667	1.36125
4.52	0.19008	4.52	4.08661	4.52	0.15509	4.52	1.33193
4.52333	0.18865	4.52333	4.03905	4.52333	0.15265	4.52333	1.30326
4.52667	0.18698	4.52667	3.99208	4.52667	0.15032	4.52667	1.27524
4.53	0.18507	4.53	3.94571	4.53	0.14818	4.53	1.24794
4.53333	0.18287	4.53333	3.89999	4.53333	0.14609	4.53333	1.2213
4.53667	0.18036	4.53667	3.85487	4.53667	0.144	4.53667	1.19531
4.54	0.17768	4.54	3.81041	4.54	0.1418	4.54	1.16992
4.54333	0.17488	4.54333	3.7666	4.54333	0.13953	4.54333	1.14518
4.54667	0.17214	4.54667	3.7235	4.54667	0.13715	4.54667	1.1211
4.55	0.16952	4.55	3.68118	4.55	0.13471	4.55	1.09762
4.55333	0.16707	4.55333	3.6397	4.55333	0.13214	4.55333	1.07473
4.55667	0.16487	4.55667	3.59911	4.55667	0.12946	4.55667	1.05244
4.56	0.1629	4.56	3.55947	4.56	0.12672	4.56	1.03074
4.56333	0.16117	4.56333	3.52091	4.56333	0.12392	4.56333	1.00958
4.56667	0.15956	4.56667	3.48336	4.56667	0.12118	4.56667	0.98884
4.57	0.15807	4.57	3.44676	4.57	0.11849	4.57	0.96858
4.57333	0.15664	4.57333	3.41111	4.57333	0.11587	4.57333	0.94867
4.57667	0.15521	4.57667	3.37636	4.57667	0.11337	4.57667	0.92912
4.58	0.15372	4.58	3.34239	4.58	0.11086	4.58	0.90992
4.58333	0.15217	4.58333	3.30919	4.58333	0.10842	4.58333	0.89103
4.58667	0.1505	4.58667	3.27659	4.58667	0.10592	4.58667	0.87243
4.59	0.14883	4.59	3.24464	4.59	0.10347	4.59	0.85419
4.59333	0.1471	4.59333	3.21329	4.59333	0.10109	4.59333	0.83619
4.59667	0.14549	4.59667	3.18259	4.59667	0.09871	4.59667	0.81855
4.6	0.14389	4.6	3.15255	4.6	0.09632	4.6	0.80115
4.60333	0.14234	4.60333	3.12316	4.60333	0.09412	4.60333	0.78404
4.60667	0.14091	4.60667	3.09449	4.60667	0.09197	4.60667	0.76711
4.61	0.13959	4.61	3.0666	4.61	0.09	4.61	0.75042
4.61333	0.13834	4.61333	3.03936	4.61333	0.08821	4.61333	0.73385
4.61667	0.13715	4.61667	3.01272	4.61667	0.08655	4.61667	0.71752
4.62	0.13596	4.62	2.98673	4.62	0.08506	4.62	0.70137
4.62333	0.13489	4.62333	2.96122	4.62333	0.08357	4.62333	0.68539
4.62667	0.13375	4.62667	2.93624	4.62667	0.08214	4.62667	0.66966
4.63	0.13274	4.63	2.91181	4.63	0.08065	4.63	0.65422
4.63333	0.13179	4.63333	2.88796	4.63333	0.07915	4.63333	0.63914
4.63667	0.13089	4.63667	2.86484	4.63667	0.07761	4.63667	0.62442
4.64	0.13012	4.64	2.84237	4.64	0.076	4.64	0.61011
4.64333	0.1294	4.64333	2.82073	4.64333	0.07433	4.64333	0.59617
4.64667	0.12875	4.64667	2.79987	4.64667	0.07272	4.64667	0.58264
4.65	0.12815	4.65	2.77984	4.65	0.07117	4.65	0.5694
4.65333	0.12749	4.65333	2.76053	4.65333	0.06968	4.65333	0.55659
4.65667	0.12678	4.65667	2.74193	4.65667	0.06825	4.65667	0.54401
4.66	0.12583	4.66	2.72387	4.66	0.067	4.66	0.53173
4.66333	0.12469	4.66333	2.70623	4.66333	0.06586	4.66333	0.51969
4.66667	0.12332	4.66667	2.689	4.66667	0.06491	4.66667	0.50801
4.67	0.12183	4.67	2.67196	4.67	0.06402	4.67	0.49663
4.67333	0.12016	4.67333	2.65509	4.67333	0.06318	4.67333	0.48554
4.67667	0.11843	4.67667	2.63846	4.67667	0.06235	4.67667	0.47481
4.68	0.11671	4.68	2.62195	4.68	0.06145	4.68	0.46444
4.68333	0.11498	4.68333	2.60568	4.68333	0.0605	4.68333	0.45431
4.68667	0.11331	4.68667	2.58958	4.68667	0.05943	4.68667	0.44435
4.69	0.1117	4.69	2.57373	4.69	0.05817	4.69	0.4347
4.69333	0.11015	4.69333	2.55799	4.69333	0.05674	4.69333	0.42516
4.69667	0.10866	4.69667	2.54256	4.69667	0.05513	4.69667	0.4158
4.7	0.10711	4.7	2.5273	4.7	0.05341	4.7	0.40656
4.70333	0.10562	4.70333	2.51228	4.70333	0.05156	4.70333	0.39756
4.70667	0.10407	4.70667	2.49755	4.70667	0.04977	4.70667	0.3888
4.71	0.10252	4.71	2.48313	4.71	0.04804	4.71	0.38028
4.71333	0.10097	4.71333	2.46894	4.71333	0.04643	4.71333	0.37211
4.71667	0.09948	4.71667	2.45512	4.71667	0.04506	4.71667	0.36412
4.72	0.09817	4.72	2.44164	4.72	0.04387	4.72	0.35644
4.72333	0.0971	4.72333	2.42853	4.72333	0.04286	4.72333	0.34893
4.72667	0.0962	4.72667	2.41566	4.72667	0.04202	4.72667	0.34148
4.73	0.09555	4.73	2.40296	4.73	0.04137	4.73	0.33408
4.73333	0.09507	4.73333	2.39044	4.73333	0.04083	4.73333	0.32669
4.73667	0.09477	4.73667	2.37805	4.73667	0.04035	4.73667	0.31918
4.74	0.09459	4.74	2.36565	4.74	0.03982	4.74	0.31167
4.74333	0.09453	4.74333	2.35319	4.74333	0.03928	4.74333	0.3041
4.74667	0.09459	4.74667	2.34073	4.74667	0.03868	4.74667	0.29665
4.75	0.09459	4.75	2.32822	4.75	0.03791	4.75	0.28944
4.75333	0.09465	4.75333	2.3157	4.75333	0.03701	4.75333	0.28247
4.75667	0.09459	4.75667	2.30324	4.75667	0.036	4.75667	0.27585
4.76	0.09447	4.76	2.29084	4.76	0.03487	4.76	0.26971
4.76333	0.09435	4.76333	2.27851	4.76333	0.03368	4.76333	0.26399
4.76667	0.09418	4.76667	2.26641	4.76667	0.03237	4.76667	0.25868
4.77	0.09394	4.77	2.25449	4.77	0.03105	4.77	0.25374
4.77333	0.09364	4.77333	2.24274	4.77333	0.02968	4.77333	0.24909
4.77667	0.09334	4.77667	2.23124	4.77667	0.02837	4.77667	0.24456
4.78	0.09292	4.78	2.21997	4.78	0.02706	4.78	0.24009
4.78333	0.09239	4.78333	2.20877	4.78333	0.02575	4.78333	0.23562
4.78667	0.09185	4.78667	2.19774	4.78667	0.02444	4.78667	0.23121
4.79	0.0912	4.79	2.18672	4.79	0.02313	4.79	0.2268
4.79333	0.09048	4.79333	2.17569	4.79333	0.02176	4.79333	0.22244
4.79667	0.08976	4.79667	2.16466	4.79667	0.02038	4.79667	0.21821
4.8	0.08905	4.8	2.15346	4.8	0.01895	4.8	0.21422
4.80333	0.08833	4.80333	2.14213	4.80333	0.01758	4.80333	0.2104
4.80667	0.08768	4.80667	2.13057	4.80667	0.01621	4.80667	0.20689
4.81	0.08696	4.81	2.11895	4.81	0.0149	4.81	0.20373
4.81333	0.08631	4.81333	2.10714	4.81333	0.01365	4.81333	0.20093
4.81667	0.08565	4.81667	2.09534	4.81667	0.01252	4.81667	0.19836
4.82	0.085	4.82	2.0836	4.82	0.01138	4.82	0.19592
4.82333	0.08428	4.82333	2.07186	4.82333	0.01031	4.82333	0.1936
4.82667	0.08351	4.82667	2.06023	4.82667	0.0093	4.82667	0.19127
4.83	0.08267	4.83	2.04861	4.83	0.00829	4.83	0.18895
4.83333	0.08178	4.83333	2.03705	4.83333	0.00739	4.83333	0.18656
4.83667	0.08082	4.83667	2.02554	4.83667	0.0065	4.83667	0.18412
4.84	0.07993	4.84	2.01392	4.84	0.00572	4.84	0.18162
4.84333	0.07904	4.84333	2.00224	4.84333	0.00507	4.84333	0.17911
4.84667	0.0782	4.84667	1.99044	4.84667	0.00459	4.84667	0.17667
4.85	0.07749	4.85	1.97858	4.85	0.00429	4.85	0.17428
4.85333	0.07683	4.85333	1.96666	4.85333	0.00423	4.85333	0.17208
4.85667	0.07623	4.85667	1.95473	4.85667	0.00423	4.85667	0.17017
4.86	0.07582	4.86	1.94299	4.86	0.00441	4.86	0.16844
4.86333	0.07558	4.86333	1.93131	4.86333	0.00465	4.86333	0.16701
4.86667	0.0754	4.86667	1.91981	4.86667	0.00495	4.86667	0.16576
4.87	0.07534	4.87	1.90854	4.87	0.00525	4.87	0.16475
4.87333	0.0754	4.87333	1.89745	4.87333	0.00554	4.87333	0.16391
4.87667	0.07552	4.87667	1.88661	4.87667	0.00584	4.87667	0.16326
4.88	0.0757	4.88	1.87606	4.88	0.00614	4.88	0.16278
4.88333	0.07588	4.88333	1.86574	4.88333	0.00644	4.88333	0.16248
4.88667	0.076	4.88667	1.85573	4.88667	0.00679	4.88667	0.16236
4.89	0.07594	4.89	1.84619	4.89	0.00715	4.89	0.16254
4.89333	0.07576	4.89333	1.83707	4.89333	0.00751	4.89333	0.16308
4.89667	0.07534	4.89667	1.82843	4.89667	0.00781	4.89667	0.16403
4.9	0.07468	4.9	1.82039	4.9	0.00805	4.9	0.16564
4.90333	0.07379	4.90333	1.81288	4.90333	0.00811	4.90333	0.16791
4.90667	0.07278	4.90667	1.80596	4.90667	0.00805	4.90667	0.17107
4.91	0.07159	4.91	1.79958	4.91	0.00787	4.91	0.17518
4.91333	0.07045	4.91333	1.79386	4.91333	0.00757	4.91333	0.18042
4.91667	0.06926	4.91667	1.78879	4.91667	0.00715	4.91667	0.18686
4.92	0.06819	4.92	1.7845	4.92	0.00668	4.92	0.19461
4.92333	0.06729	4.92333	1.78111	4.92333	0.00626	4.92333	0.20379
4.92667	0.06658	4.92667	1.77884	4.92667	0.0059	4.92667	0.2144
4.93	0.06604	4.93	1.77783	4.93	0.0056	4.93	0.22662
4.93333	0.06568	4.93333	1.77819	4.93333	0.00542	4.93333	0.2405
4.93667	0.06539	4.93667	1.78015	4.93667	0.00525	4.93667	0.25624
4.94	0.06527	4.94	1.78379	4.94	0.00507	4.94	0.274
4.94333	0.06527	4.94333	1.78909	4.94333	0.00483	4.94333	0.29397
4.94667	0.06533	4.94667	1.79613	4.94667	0.00453	4.94667	0.31632
4.95	0.06557	4.95	1.80483	4.95	0.00411	4.95	0.34124
4.95333	0.06592	4.95333	1.8152	4.95333	0.00352	4.95333	0.36895
4.95667	0.06646	4.95667	1.82712	4.95667	0.0028	4.95667	0.39965
4.96	0.06711	4.96	1.84053	4.96	0.00203	4.96	0.43339
4.96333	0.06783	4.96333	1.85549	4.96333	0.00125	4.96333	0.47022
4.96667	0.06855	4.96667	1.87182	4.96667	0.000655651	4.96667	0.51028
4.97	0.06926	4.97	1.88959	4.97	0.000178814	4.97	0.55343
4.97333	0.06986	4.97333	1.9086	4.97333	-5.96046e-05	4.97333	0.5998
4.97667	0.07027	4.97667	1.92893	4.97667	-5.96046e-05	4.97667	0.64939
4.98	0.07045	4.98	1.95038	4.98	0.000178814	4.98	0.70208
4.98333	0.07045	4.98333	1.97291	4.98333	0.000655651	4.98333	0.75793
4.98667	0.07021	4.98667	1.99634	4.98667	0.00125	4.98667	0.81676
4.99	0.0698	4.99	2.02048	4.99	0.00197	4.99	0.87851
4.99333	0.06926	4.99333	2.04521	4.99333	0.00274	4.99333	0.94306
4.99667	0.0686	4.99667	2.07025	4.99667	0.00352	4.99667	1.01006
5	0.06795	5	2.0954	5	0.00429	5	1.07932
5.00333	0.06723	5.00333	2.12038	5.00333	0.00513	5.00333	1.15031
5.00667	0.06658	5.00667	2.14481	5.00667	0.00608	5.00667	1.22261
5.01	0.06598	5.01	2.16842	5.01	0.00709	5.01	1.2958
5.01333	0.06545	5.01333	2.19089	5.01333	0.00823	5.01333	1.36924
5.01667	0.06503	5.01667	2.21181	5.01667	0.00966	5.01667	1.44237
5.02	0.06461	5.02	2.23082	5.02	0.01132	5.02	1.51461
5.02333	0.06431	5.02333	2.24757	5.02333	0.01329	5.02333	1.58548
5.02667	0.06402	5.02667	2.26176	5.02667	0.01562	5.02667	1.65427
5.03	0.06384	5.03	2.27308	5.03	0.0183	5.03	1.72037
5.03333	0.06366	5.03333	2.28131	5.03333	0.02134	5.03333	1.78319
5.03667	0.06354	5.03667	2.28608	5.03667	0.02474	5.03667	1.84208
5.04	0.06348	5.04	2.28739	5.04	0.02849	5.04	1.89644
5.04333	0.06354	5.04333	2.285	5.04333	0.03272	5.04333	1.94556
5.04667	0.06366	5.04667	2.27886	5.04667	0.03731	5.04667	1.98895
5.05	0.06396	5.05	2.26891	5.05	0.04238	5.05	2.02608
5.05333	0.06437	5.05333	2.25514	5.05333	0.04792	5.05333	2.05654
5.05667	0.06491	5.05667	2.23762	5.05667	0.05394	5.05667	2.07996
5.06	0.06557	5.06	2.21652	5.06	0.06062	5.06	2.09624
5.06333	0.06634	5.06333	2.1919	5.06333	0.06789	5.06333	2.10518
5.06667	0.06729	5.06667	2.16395	5.06667	0.07588	5.06667	2.10679
5.07	0.06831	5.07	2.13289	5.07	0.08458	5.07	2.10124
5.07333	0.06938	5.07333	2.09898	5.07333	0.09406	5.07333	2.08867
5.07667	0.07045	5.07667	2.06238	5.07667	0.10443	5.07667	2.06935
5.08	0.07153	5.08	2.02352	5.08	0.11569	5.08	2.04366
5.08333	0.07254	5.08333	1.98251	5.08333	0.12791	5.08333	2.01195
5.08667	0.07349	5.08667	1.93983	5.08667	0.14114	5.08667	1.9747
5.09	0.07439	5.09	1.89567	5.09	0.15551	5.09	1.93226
5.09333	0.0751	5.09333	1.85031	5.09333	0.17101	5.09333	1.88512
5.09667	0.07576	5.09667	1.80405	5.09667	0.18781	5.09667	1.8338
5.1	0.07623	5.1	1.75714	5.1	0.20593	5.1	1.77866
5.10333	0.07659	5.10333	1.71	5.10333	0.22554	5.10333	1.72037
5.10667	0.07677	5.10667	1.66273	5.10667	0.24658	5.10667	1.65933
5.11	0.07689	5.11	1.61558	5.11	0.26911	5.11	1.59615
5.11333	0.07683	5.11333	1.56885	5.11333	0.2932	5.11333	1.5313
5.11667	0.07677	5.11667	1.5226	5.11667	0.31883	5.11667	1.46532
5.12	0.07665	5.12	1.47706	5.12	0.34595	5.12	1.39862
5.12333	0.07659	5.12333	1.4323	5.12333	0.3745	5.12333	1.33169
5.12667	0.07653	5.12667	1.38849	5.12667	0.40436	5.12667	1.26493
5.13	0.07659	5.13	1.34569	5.13	0.43553	5.13	1.19871
5.13333	0.07683	5.13333	1.30409	5.13333	0.46778	5.13333	1.13332
5.13667	0.07719	5.13667	1.26362	5.13667	0.50104	5.13667	1.06901
5.14	0.07766	5.14	1.2244	5.14	0.53525	5.14	1.00601
5.14333	0.07838	5.14333	1.18667	5.14333	0.57024	5.14333	0.9445
5.14667	0.07927	5.14667	1.15037	5.14667	0.60588	5.14667	0.88483
5.15	0.08035	5.15	1.11574	5.15	0.642	5.15	0.82713
5.15333	0.08166	5.15333	1.08284	5.15333	0.6786	5.15333	0.77152
5.15667	0.08309	5.15667	1.0516	5.15667	0.71543	5.15667	0.7183
5.16	0.08482	5.16	1.02216	5.16	0.75245	5.16	0.66751
5.16333	0.08672	5.16333	0.99432	5.16333	0.78946	5.16333	0.61929
5.16667	0.08887	5.16667	0.96816	5.16667	0.82624	5.16667	0.57364
5.17	0.09125	5.17	0.94348	5.17	0.86266	5.17	0.53054
5.17333	0.09382	5.17333	0.92012	5.17333	0.89836	5.17333	0.48995
5.17667	0.09662	5.17667	0.89794	5.17667	0.93317	5.17667	0.4518
5.18	0.09954	5.18	0.87678	5.18	0.96667	5.18	0.41598
5.18333	0.10276	5.18333	0.85652	5.18333	0.99868	5.18333	0.38236
5.18667	0.1061	5.18667	0.83703	5.18667	1.02866	5.18667	0.35083
5.19	0.10979	5.19	0.81831	5.19	1.05643	5.19	0.32139
5.19333	0.11373	5.19333	0.80019	5.19333	1.08165	5.19333	0.29391
5.19667	0.11808	5.19667	0.78285	5.19667	1.10394	5.19667	0.26834
5.2	0.1229	5.2	0.76616	5.2	1.12307	5.2	0.24468
5.20333	0.12827	5.20333	0.75018	5.20333	1.13881	5.20333	0.22274
5.20667	0.13441	5.20667	0.73498	5.20667	1.15097	5.20667	0.20254
5.21	0.14132	5.21	0.72056	5.21	1.15943	5.21	0.18394
5.21333	0.14919	5.21333	0.70685	5.21333	1.1642	5.21333	0.16689
5.21667	0.15801	5.21667	0.69386	5.21667	1.16527	5.21667	0.15116
5.22	0.16785	5.22	0.68146	5.22	1.16265	5.22	0.13667
5.22333	0.17881	5.22333	0.66966	5.22333	1.15651	5.22333	0.12332
5.22667	0.19097	5.22667	0.65833	5.22667	1.14703	5.22667	0.11092
5.23	0.20432	5.23	0.64737	5.23	1.13428	5.23	0.09942
5.23333	0.21881	5.23333	0.63676	5.23333	1.11854	5.23333	0.08875
5.23667	0.23454	5.23667	0.62644	5.23667	1.09994	5.23667	0.0788
5.24	0.25141	5.24	0.61637	5.24	1.07878	5.24	0.0695
5.24333	0.26947	5.24333	0.60666	5.24333	1.05524	5.24333	0.06086
5.24667	0.28878	5.24667	0.5973	5.24667	1.02967	5.24667	0.05281
5.25	0.30917	5.25	0.5883	5.25	1.00225	5.25	0.0453
5.25333	0.33075	5.25333	0.57966	5.25333	0.97317	5.25333	0.03827
5.25667	0.3534	5.25667	0.57137	5.25667	0.94271	5.25667	0.03171
5.26	0.377	5.26	0.5635	5.26	0.911	5.26	0.02563
5.26333	0.4015	5.26333	0.55599	5.26333	0.87827	5.26333	0.02003
5.26667	0.42677	5.26667	0.54878	5.26667	0.84478	5.26667	0.01478
5.27	0.4527	5.27	0.54181	5.27	0.81056	5.27	0.00989
5.27333	0.4791	5.27333	0.53501	5.27333	0.77599	5.27333	0.0053
5.27667	0.50581	5.27667	0.52834	5.27667	0.74118	5.27667	0.000953674
5.28	0.53263	5.28	0.52178	5.28	0.70643	5.28	-0.00316
5.28333	0.55921	5.28333	0.51528	5.28333	0.67186	5.28333	-0.00709
5.28667	0.58538	5.28667	0.50879	5.28667	0.63777	5.28667	-0.01091
5.29	0.61095	5.29	0.50241	5.29	0.60439	5.29	-0.01466
5.29333	0.6355	5.29333	0.49603	5.29333	0.57191	5.29333	-0.01842
5.29667	0.65881	5.29667	0.48971	5.29667	0.54038	5.29667	-0.02211
5.3	0.68051	5.3	0.48345	5.3	0.50998	5.3	-0.02581
5.30333	0.70047	5.30333	0.47725	5.30333	0.48065	5.30333	-0.0295
5.30667	0.7183	5.30667	0.47112	5.30667	0.45252	5.30667	-0.03314
5.31	0.73391	5.31	0.46504	5.31	0.42546	5.31	-0.03666
5.31333	0.74708	5.31333	0.45896	5.31333	0.39959	5.31333	-0.04017
5.31667	0.75781	5.31667	0.453	5.31667	0.37485	5.31667	-0.04363
5.32	0.76604	5.32	0.44709	5.32	0.35125	5.32	-0.04697
5.32333	0.7717	5.32333	0.44131	5.32333	0.32872	5.32333	-0.05019
5.32667	0.77498	5.32667	0.43565	5.32667	0.30732	5.32667	-0.05329
5.33	0.77587	5.33	0.43011	5.33	0.28694	5.33	-0.05627
5.33333	0.77456	5.33333	0.42474	5.33333	0.26757	5.33333	-0.05919
5.33667	0.77116	5.33667	0.41944	5.33667	0.24921	5.33667	-0.06193
5.34	0.76574	5.34	0.41431	5.34	0.23186	5.34	-0.06461
5.34333	0.75847	5.34333	0.40925	5.34333	0.21547	5.34333	-0.06717
5.34667	0.74941	5.34667	0.40424	5.34667	0.20003	5.34667	-0.0698
5.35	0.73874	5.35	0.39929	5.35	0.18543	5.35	-0.07236
5.35333	0.72664	5.35333	0.39446	5.35333	0.17172	5.35333	-0.07504
5.35667	0.71311	5.35667	0.3897	5.35667	0.15891	5.35667	-0.07784
5.36	0.69845	5.36	0.38511	5.36	0.14699	5.36	-0.0807
5.36333	0.68265	5.36333	0.38064	5.36333	0.1359	5.36333	-0.08368
5.36667	0.6659	5.36667	0.37634	5.36667	0.12565	5.36667	-0.08678
5.37	0.64838	5.37	0.37223	5.37	0.11623	5.37	-0.08988
5.37333	0.63008	5.37333	0.36818	5.37333	0.10747	5.37333	-0.09304
5.37667	0.61131	5.37667	0.36424	5.37667	0.09936	5.37667	-0.09608
5.38	0.59205	5.38	0.36043	5.38	0.09179	5.38	-0.09906
5.38333	0.5725	5.38333	0.35655	5.38333	0.08476	5.38333	-0.10192
5.38667	0.55277	5.38667	0.35268	5.38667	0.07814	5.38667	-0.10467
5.39	0.53304	5.39	0.34881	5.39	0.07188	5.39	-0.10735
5.39333	0.51332	5.39333	0.34481	5.39333	0.06598	5.39333	-0.10985
5.39667	0.49394	5.39667	0.34082	5.39667	0.06038	5.39667	-0.11241
5.4	0.47493	5.4	0.33683	5.4	0.05507	5.4	-0.11486
5.40333	0.45651	5.40333	0.33289	5.40333	0.05001	5.40333	-0.11736
5.40667	0.43869	5.40667	0.32908	5.40667	0.0453	5.40667	-0.11981
5.41	0.42152	5.41	0.32538	5.41	0.04083	5.41	-0.12225
5.41333	0.40507	5.41333	0.32187	5.41333	0.03654	5.41333	-0.12469
5.41667	0.38934	5.41667	0.31865	5.41667	0.03248	5.41667	-0.12708
5.42	0.37444	5.42	0.31561	5.42	0.02867	5.42	-0.12928
5.42333	0.36019	5.42333	0.31275	5.42333	0.02503	5.42333	-0.13143
5.42667	0.3466	5.42667	0.31006	5.42667	0.02164	5.42667	-0.13334
5.43	0.33355	5.43	0.30756	5.43	0.01836	5.43	-0.13512
5.43333	0.32103	5.43333	0.30512	5.43333	0.01526	5.43333	-0.13679
5.43667	0.30905	5.43667	0.30267	5.43667	0.01234	5.43667	-0.13834
5.44	0.29755	5.44	0.30029	5.44	0.00954	5.44	-0.13977
5.44333	0.28658	5.44333	0.2979	5.44333	0.00697	5.44333	-0.1412
5.44667	0.27615	5.44667	0.29552	5.44667	0.00459	5.44667	-0.14263
5.45	0.26631	5.45	0.2932	5.45	0.00226	5.45	-0.14412
5.45333	0.25702	5.45333	0.29099	5.45333	5.96046e-05	5.45333	-0.14573
5.45667	0.24831	5.45667	0.28896	5.45667	-0.00203	5.45667	-0.14746
5.46	0.24033	5.46	0.28718	5.46	-0.00405	5.46	-0.14931
5.46333	0.23293	5.46333	0.28551	5.46333	-0.00608	5.46333	-0.15128
5.46667	0.2262	5.46667	0.28408	5.46667	-0.00811	5.46667	-0.1533
5.47	0.22006	5.47	0.2827	5.47	-0.01013	5.47	-0.15533
5.47333	0.21452	5.47333	0.28133	5.47333	-0.01216	5.47333	-0.1573
5.47667	0.20951	5.47667	0.2799	5.47667	-0.01419	5.47667	-0.15908
5.48	0.20498	5.48	0.27829	5.48	-0.01621	5.48	-0.16069
5.48333	0.20081	5.48333	0.27651	5.48333	-0.01824	5.48333	-0.16207
5.48667	0.19699	5.48667	0.27448	5.48667	-0.02021	5.48667	-0.16308
5.49	0.19342	5.49	0.27227	5.49	-0.02223	5.49	-0.16385
5.49333	0.19014	5.49333	0.26989	5.49333	-0.02414	5.49333	-0.16427
5.49667	0.18698	5.49667	0.26745	5.49667	-0.02605	5.49667	-0.16445
5.5	0.18406	5.5	0.265	5.5	-0.02789	5.5	-0.16445
5.50333	0.1812	5.50333	0.26268	5.50333	-0.02968	5.50333	-0.16433
5.50667	0.17852	5.50667	0.26053	5.50667	-0.03147	5.50667	-0.16409
5.51	0.17595	5.51	0.25868	5.51	-0.0332	5.51	-0.16385
5.51333	0.17357	5.51333	0.25707	5.51333	-0.03487	5.51333	-0.16361
5.51667	0.1713	5.51667	0.2557	5.51667	-0.03654	5.51667	-0.16344
5.52	0.1691	5.52	0.25451	5.52	-0.03821	5.52	-0.16326
5.52333	0.16695	5.52333	0.25356	5.52333	-0.03976	5.52333	-0.1632
5.52667	0.16481	5.52667	0.25272	5.52667	-0.04131	5.52667	-0.1632
5.53	0.16266	5.53	0.25201	5.53	-0.0428	5.53	-0.16332
5.53333	0.16046	5.53333	0.25135	5.53333	-0.04429	5.53333	-0.16356
5.53667	0.15831	5.53667	0.25076	5.53667	-0.04578	5.53667	-0.16385
5.54	0.1561	5.54	0.25022	5.54	-0.04745	5.54	-0.16427
5.54333	0.1539	5.54333	0.24962	5.54333	-0.04917	5.54333	-0.16475
5.54667	0.15169	5.54667	0.24909	5.54667	-0.05102	5.54667	-0.1654
5.55	0.14955	5.55	0.24855	5.55	-0.05305	5.55	-0.16612
5.55333	0.14746	5.55333	0.24801	5.55333	-0.05525	5.55333	-0.16683
5.55667	0.14549	5.55667	0.24742	5.55667	-0.05752	5.55667	-0.16755
5.56	0.14353	5.56	0.24676	5.56	-0.05984	5.56	-0.1682
5.56333	0.14156	5.56333	0.24599	5.56333	-0.06217	5.56333	-0.1688
5.56667	0.13959	5.56667	0.24521	5.56667	-0.06437	5.56667	-0.16922
5.57	0.13757	5.57	0.24438	5.57	-0.06646	5.57	-0.16946
5.57333	0.13542	5.57333	0.24348	5.57333	-0.06843	5.57333	-0.16946
5.57667	0.13316	5.57667	0.24253	5.57667	-0.07021	5.57667	-0.16928
5.58	0.13083	5.58	0.24152	5.58	-0.07188	5.58	-0.1688
5.58333	0.12851	5.58333	0.24045	5.58333	-0.07343	5.58333	-0.16814
5.58667	0.12612	5.58667	0.23931	5.58667	-0.07486	5.58667	-0.16725
5.59	0.12374	5.59	0.23812	5.59	-0.07623	5.59	-0.16624
5.59333	0.12136	5.59333	0.23681	5.59333	-0.07749	5.59333	-0.16516
5.59667	0.11897	5.59667	0.2355	5.59667	-0.07862	5.59667	-0.16409
5.6	0.11665	5.6	0.23413	5.6	-0.07969	5.6	-0.16314
5.60333	0.11438	5.60333	0.23282	5.60333	-0.0807	5.60333	-0.16224
5.60667	0.11212	5.60667	0.23156	5.60667	-0.08154	5.60667	-0.16165
5.61	0.10985	5.61	0.23037	5.61	-0.08231	5.61	-0.16129
5.61333	0.10759	5.61333	0.22942	5.61333	-0.08297	5.61333	-0.16117
5.61667	0.10532	5.61667	0.2287	5.61667	-0.08357	5.61667	-0.16135
5.62	0.10312	5.62	0.22823	5.62	-0.08416	5.62	-0.16165
5.62333	0.10097	5.62333	0.22799	5.62333	-0.08476	5.62333	-0.16201
5.62667	0.099	5.62667	0.22799	5.62667	-0.08547	5.62667	-0.16242
5.63	0.09722	5.63	0.22817	5.63	-0.08625	5.63	-0.16272
5.63333	0.09561	5.63333	0.2284	5.63333	-0.08708	5.63333	-0.16296
5.63667	0.09423	5.63667	0.22876	5.63667	-0.08798	5.63667	-0.16302
5.64	0.0931	5.64	0.22912	5.64	-0.08887	5.64	-0.16302
5.64333	0.09221	5.64333	0.22954	5.64333	-0.08988	5.64333	-0.1629
5.64667	0.09137	5.64667	0.22984	5.64667	-0.09078	5.64667	-0.16278
5.65	0.09072	5.65	0.23013	5.65	-0.09167	5.65	-0.1626
5.65333	0.09012	5.65333	0.23037	5.65333	-0.09257	5.65333	-0.16254
5.65667	0.08953	5.65667	0.23055	5.65667	-0.0934	5.65667	-0.16248
5.66	0.08893	5.66	0.23067	5.66	-0.09418	5.66	-0.16254
5.66333	0.08833	5.66333	0.23073	5.66333	-0.09495	5.66333	-0.16266
5.66667	0.08774	5.66667	0.23067	5.66667	-0.09573	5.66667	-0.16284
5.67	0.08714	5.67	0.23049	5.67	-0.0965	5.67	-0.16302
5.67333	0.08655	5.67333	0.23019	5.67333	-0.09722	5.67333	-0.16314
5.67667	0.08589	5.67667	0.22972	5.67667	-0.09793	5.67667	-0.16332
5.68	0.08523	5.68	0.22918	5.68	-0.09859	5.68	-0.16344
5.68333	0.08452	5.68333	0.22852	5.68333	-0.09918	5.68333	-0.16356
5.68667	0.08374	5.68667	0.22787	5.68667	-0.0996	5.68667	-0.16361
5.69	0.08291	5.69	0.22721	5.69	-0.09984	5.69	-0.16361
5.69333	0.08196	5.69333	0.22662	5.69333	-0.09996	5.69333	-0.16361
5.69667	0.08088	5.69667	0.2262	5.69667	-0.09984	5.69667	-0.16361
5.7	0.07975	5.7	0.2259	5.7	-0.09966	5.7	-0.16367
5.70333	0.07856	5.70333	0.22584	5.70333	-0.09942	5.70333	-0.16367
5.70667	0.07737	5.70667	0.2259	5.70667	-0.09912	5.70667	-0.16373
5.71	0.07606	5.71	0.22602	5.71	-0.09876	5.71	-0.16385
5.71333	0.07474	5.71333	0.2262	5.71333	-0.09847	5.71333	-0.16391
5.71667	0.07349	5.71667	0.22638	5.71667	-0.09829	5.71667	-0.16403
5.72	0.07224	5.72	0.22644	5.72	-0.09817	5.72	-0.16409
5.72333	0.07117	5.72333	0.22644	5.72333	-0.09817	5.72333	-0.16415
5.72667	0.07015	5.72667	0.22632	5.72667	-0.09829	5.72667	-0.16415
5.73	0.06932	5.73	0.22608	5.73	-0.09847	5.73	-0.16415
5.73333	0.06866	5.73333	0.22578	5.73333	-0.09865	5.73333	-0.16415
5.73667	0.06813	5.73667	0.22548	5.73667	-0.09882	5.73667	-0.16409
5.74	0.06777	5.74	0.22531	5.74	-0.099	5.74	-0.16409
5.74333	0.06759	5.74333	0.22513	5.74333	-0.09912	5.74333	-0.16403
5.74667	0.06747	5.74667	0.22513	5.74667	-0.09912	5.74667	-0.16397
5.75	0.06747	5.75	0.22513	5.75	-0.099	5.75	-0.16391
5.75333	0.06753	5.75333	0.22519	5.75333	-0.09871	5.75333	-0.16373
5.75667	0.06759	5.75667	0.22519	5.75667	-0.09835	5.75667	-0.1635
5.76	0.06771	5.76	0.22507	5.76	-0.09781	5.76	-0.1632
5.76333	0.06783	5.76333	0.22489	5.76333	-0.09722	5.76333	-0.1629
5.76667	0.06795	5.76667	0.22465	5.76667	-0.09662	5.76667	-0.1626
5.77	0.06813	5.77	0.22423	5.77	-0.09596	5.77	-0.16236
5.77333	0.06831	5.77333	0.22376	5.77333	-0.09537	5.77333	-0.16212
5.77667	0.06843	5.77667	0.22328	5.77667	-0.09483	5.77667	-0.16201
5.78	0.06855	5.78	0.22274	5.78	-0.09441	5.78	-0.16195
5.78333	0.06855	5.78333	0.22227	5.78333	-0.094	5.78333	-0.16195
5.78667	0.06855	5.78667	0.22173	5.78667	-0.0937	5.78667	-0.16195
5.79	0.06849	5.79	0.22125	5.79	-0.0934	5.79	-0.16201
5.79333	0.06831	5.79333	0.22066	5.79333	-0.0931	5.79333	-0.16195
5.79667	0.06801	5.79667	0.22006	5.79667	-0.0928	5.79667	-0.16177
5.8	0.06777	5.8	0.21929	5.8	-0.09245	5.8	-0.16153
5.80333	0.06747	5.80333	0.21839	5.80333	-0.09203	5.80333	-0.16123
5.80667	0.06723	5.80667	0.21738	5.80667	-0.09155	5.80667	-0.16087
5.81	0.06706	5.81	0.21631	5.81	-0.09114	5.81	-0.16046
5.81333	0.06694	5.81333	0.21523	5.81333	-0.09066	5.81333	-0.1601
5.81667	0.06694	5.81667	0.21422	5.81667	-0.0903	5.81667	-0.15974
5.82	0.067	5.82	0.21338	5.82	-0.09	5.82	-0.15938
5.82333	0.06723	5.82333	0.21273	5.82333	-0.08982	5.82333	-0.15914
5.82667	0.06753	5.82667	0.21225	5.82667	-0.08976	5.82667	-0.15891
5.83	0.06795	5.83	0.21207	5.83	-0.08988	5.83	-0.15879
5.83333	0.06837	5.83333	0.21207	5.83333	-0.09006	5.83333	-0.15873
5.83667	0.06884	5.83667	0.21213	5.83667	-0.0903	5.83667	-0.15885
5.84	0.06926	5.84	0.21231	5.84	-0.0906	5.84	-0.15908
5.84333	0.06962	5.84333	0.21231	5.84333	-0.0909	5.84333	-0.1595
5.84667	0.06992	5.84667	0.21219	5.84667	-0.09114	5.84667	-0.16004
5.85	0.07004	5.85	0.21189	5.85	-0.09131	5.85	-0.16075
5.85333	0.07004	5.85333	0.21142	5.85333	-0.09143	5.85333	-0.16147
5.85667	0.06986	5.85667	0.21064	5.85667	-0.09155	5.85667	-0.16218
5.86	0.06956	5.86	0.20969	5.86	-0.09155	5.86	-0.16284
5.86333	0.0692	5.86333	0.20856	5.86333	-0.09149	5.86333	-0.16338
5.86667	0.06866	5.86667	0.20736	5.86667	-0.09143	5.86667	-0.16373
5.87	0.06813	5.87	0.20611	5.87	-0.09137	5.87	-0.16391
5.87333	0.06753	5.87333	0.20498	5.87333	-0.09125	5.87333	-0.16391
5.87667	0.06688	5.87667	0.20385	5.87667	-0.09114	5.87667	-0.16379
5.88	0.06628	5.88	0.20283	5.88	-0.09102	5.88	-0.16356
5.88333	0.06568	5.88333	0.20182	5.88333	-0.09096	5.88333	-0.16338
5.88667	0.06521	5.88667	0.20087	5.88667	-0.0909	5.88667	-0.16326
5.89	0.06485	5.89	0.20003	5.89	-0.0909	5.89	-0.1632
5.89333	0.06455	5.89333	0.19926	5.89333	-0.09096	5.89333	-0.16332
5.89667	0.06443	5.89667	0.1986	5.89667	-0.09108	5.89667	-0.16356
5.9	0.06455	5.9	0.19807	5.9	-0.09125	5.9	-0.16397
5.90333	0.06485	5.90333	0.19759	5.90333	-0.09149	5.90333	-0.16457
5.90667	0.06539	5.90667	0.19717	5.90667	-0.09179	5.90667	-0.16534
5.91	0.06616	5.91	0.19681	5.91	-0.09221	5.91	-0.16618
5.91333	0.06711	5.91333	0.19658	5.91333	-0.09263	5.91333	-0.16713
5.91667	0.06819	5.91667	0.1964	5.91667	-0.09316	5.91667	-0.16809
5.92	0.06938	5.92	0.19622	5.92	-0.0937	5.92	-0.16904
5.92333	0.07063	5.92333	0.19598	5.92333	-0.09423	5.92333	-0.16993
5.92667	0.07182	5.92667	0.19568	5.92667	-0.09483	5.92667	-0.17083
5.93	0.07296	5.93	0.19532	5.93	-0.09543	5.93	-0.17166
5.93333	0.07391	5.93333	0.19485	5.93333	-0.09602	5.93333	-0.17244
5.93667	0.07468	5.93667	0.19425	5.93667	-0.09674	5.93667	-0.17321
5.94	0.07522	5.94	0.1936	5.94	-0.09745	5.94	-0.17393
5.94333	0.07564	5.94333	0.19294	5.94333	-0.09829	5.94333	-0.17482
5.94667	0.07594	5.94667	0.19222	5.94667	-0.09918	5.94667	-0.17577
5.95	0.07612	5.95	0.19163	5.95	-0.10008	5.95	-0.17691
5.95333	0.07629	5.95333	0.19103	5.95333	-0.10097	5.95333	-0.17828
5.95667	0.07647	5.95667	0.19056	5.95667	-0.10175	5.95667	-0.17977
5.96	0.07677	5.96	0.19014	5.96	-0.1024	5.96	-0.18144
5.96333	0.07719	5.96333	0.18984	5.96333	-0.10288	5.96333	-0.18328
5.96667	0.07778	5.96667	0.18954	5.96667	-0.10312	5.96667	-0.18525
5.97	0.0785	5.97	0.18924	5.97	-0.10312	5.97	-0.18722
5.97333	0.07933	5.97333	0.18883	5.97333	-0.10288	5.97333	-0.18924
5.97667	0.08023	5.97667	0.18841	5.97667	-0.10246	5.97667	-0.19115
5.98	0.08124	5.98	0.18781	5.98	-0.10186	5.98	-0.19312
5.98333	0.08231	5.98333	0.18716	5.98333	-0.10121	5.98333	-0.19497
5.98667	0.08339	5.98667	0.18638	5.98667	-0.10055	5.98667	-0.19675
5.99	0.08446	5.99	0.18543	5.99	-0.0999	5.99	-0.19842
5.99333	0.08547	5.99333	0.18448	5.99333	-0.0993	5.99333	-0.20009
5.99667	0.08649	5.99667	0.1834	5.99667	-0.09876	5.99667	-0.2017
6	0.08738	6	0.18221	6	-0.09823	6	-0.20331
6.00333	0.08827	6.00333	0.18102	6.00333	-0.09769	6.00333	-0.20486
6.00667	0.08911	6.00667	0.17977	6.00667	-0.09722	6.00667	-0.20647
6.01	0.08982	6.01	0.17852	6.01	-0.09668	6.01	-0.20796
6.01333	0.09042	6.01333	0.1772	6.01333	-0.0962	6.01333	-0.20951
6.01667	0.09084	6.01667	0.17595	6.01667	-0.09573	6.01667	-0.21112
6.02	0.09114	6.02	0.1747	6.02	-0.09537	6.02	-0.21273
6.02333	0.09131	6.02333	0.17351	6.02333	-0.09513	6.02333	-0.2144
6.02667	0.09131	6.02667	0.17232	6.02667	-0.09495	6.02667	-0.21613
6.03	0.09125	6.03	0.17118	6.03	-0.09495	6.03	-0.21785
6.03333	0.09102	6.03333	0.17011	6.03333	-0.09507	6.03333	-0.21964
6.03667	0.09078	6.03667	0.1691	6.03667	-0.09519	6.03667	-0.22143
6.04	0.09048	6.04	0.16809	6.04	-0.09543	6.04	-0.22322
6.04333	0.09024	6.04333	0.16719	6.04333	-0.09567	6.04333	-0.22489
6.04667	0.09	6.04667	0.1663	6.04667	-0.09578	6.04667	-0.22656
6.05	0.08988	6.05	0.16552	6.05	-0.0959	6.05	-0.22799
6.05333	0.08988	6.05333	0.16493	6.05333	-0.0959	6.05333	-0.2293
6.05667	0.08988	6.05667	0.16451	6.05667	-0.09578	6.05667	-0.23043
6.06	0.08994	6.06	0.16427	6.06	-0.09561	6.06	-0.23139
6.06333	0.09	6.06333	0.16427	6.06333	-0.09537	6.06333	-0.23222
6.06667	0.09	6.06667	0.16439	6.06667	-0.09507	6.06667	-0.23293
6.07	0.08994	6.07	0.16475	6.07	-0.09471	6.07	-0.23359
6.07333	0.0897	6.07333	0.16516	6.07333	-0.09435	6.07333	-0.23425
6.07667	0.08935	6.07667	0.1657	6.07667	-0.094	6.07667	-0.23484
6.08	0.08893	6.08	0.16636	6.08	-0.09364	6.08	-0.2355
6.08333	0.08845	6.08333	0.16701	6.08333	-0.09334	6.08333	-0.23609
6.08667	0.08792	6.08667	0.16773	6.08667	-0.09304	6.08667	-0.23657
6.09	0.08744	6.09	0.16838	6.09	-0.09286	6.09	-0.23693
6.09333	0.08702	6.09333	0.16904	6.09333	-0.09269	6.09333	-0.23717
6.09667	0.08672	6.09667	0.16963	6.09667	-0.09245	6.09667	-0.23723
6.1	0.08655	6.1	0.17023	6.1	-0.09215	6.1	-0.23711
6.10333	0.08655	6.10333	0.17077	6.10333	-0.09179	6.10333	-0.23687
6.10667	0.08661	6.10667	0.1713	6.10667	-0.09125	6.10667	-0.23657
6.11	0.08678	6.11	0.17184	6.11	-0.0906	6.11	-0.23615
6.11333	0.08702	6.11333	0.1722	6.11333	-0.08982	6.11333	-0.23562
6.11667	0.0872	6.11667	0.1725	6.11667	-0.08893	6.11667	-0.23514
6.12	0.08732	6.12	0.17273	6.12	-0.08804	6.12	-0.23454
6.12333	0.08726	6.12333	0.17273	6.12333	-0.0872	6.12333	-0.23389
6.12667	0.08708	6.12667	0.17262	6.12667	-0.08637	6.12667	-0.23305
6.13	0.08672	6.13	0.17232	6.13	-0.08571	6.13	-0.23204
6.13333	0.08625	6.13333	0.17178	6.13333	-0.08518	6.13333	-0.23085
6.13667	0.08571	6.13667	0.17107	6.13667	-0.08482	6.13667	-0.22942
6.14	0.08512	6.14	0.17017	6.14	-0.08452	6.14	-0.22787
6.14333	0.08452	6.14333	0.16916	6.14333	-0.08428	6.14333	-0.22614
6.14667	0.08398	6.14667	0.16809	6.14667	-0.0841	6.14667	-0.22429
6.15	0.08357	6.15	0.16701	6.15	-0.08392	6.15	-0.22238
6.15333	0.08321	6.15333	0.166	6.15333	-0.0838	6.15333	-0.2203
6.15667	0.08303	6.15667	0.1651	6.15667	-0.08368	6.15667	-0.21821
6.16	0.08291	6.16	0.16439	6.16	-0.08368	6.16	-0.21595
6.16333	0.08285	6.16333	0.16379	6.16333	-0.0838	6.16333	-0.21362
6.16667	0.08279	6.16667	0.16344	6.16667	-0.08392	6.16667	-0.21106
6.17	0.08273	6.17	0.16326	6.17	-0.08416	6.17	-0.20826
6.17333	0.08267	6.17333	0.1632	6.17333	-0.08446	6.17333	-0.20504
6.17667	0.08255	6.17667	0.16326	6.17667	-0.08488	6.17667	-0.20146
6.18	0.08249	6.18	0.16338	6.18	-0.08523	6.18	-0.19747
6.18333	0.08237	6.18333	0.1635	6.18333	-0.08565	6.18333	-0.19294
6.18667	0.08237	6.18667	0.16361	6.18667	-0.08595	6.18667	-0.18775
6.19	0.08237	6.19	0.16367	6.19	-0.08613	6.19	-0.18197
6.19333	0.08243	6.19333	0.16373	6.19333	-0.08619	6.19333	-0.17548
6.19667	0.08255	6.19667	0.16379	6.19667	-0.08619	6.19667	-0.1682
6.2	0.08267	6.2	0.16385	6.2	-0.08607	6.2	-0.16016
6.20333	0.08279	6.20333	0.16385	6.20333	-0.08583	6.20333	-0.1514
6.20667	0.08285	6.20667	0.16391	6.20667	-0.08541	6.20667	-0.1418
6.21	0.08273	6.21	0.16397	6.21	-0.08488	6.21	-0.13137
6.21333	0.08249	6.21333	0.16409	6.21333	-0.0841	6.21333	-0.12004
6.21667	0.08214	6.21667	0.16421	6.21667	-0.08321	6.21667	-0.10771
6.22	0.08154	6.22	0.16439	6.22	-0.08214	6.22	-0.09429
6.22333	0.08076	6.22333	0.16457	6.22333	-0.08094	6.22333	-0.07957
6.22667	0.07981	6.22667	0.16475	6.22667	-0.07951	6.22667	-0.06336
6.23	0.07874	6.23	0.16499	6.23	-0.07796	6.23	-0.04548
6.23333	0.07761	6.23333	0.16522	6.23333	-0.07617	6.23333	-0.02557
6.23667	0.07641	6.23667	0.16558	6.23667	-0.07421	6.23667	-0.00352
6.24	0.07534	6.24	0.16594	6.24	-0.07206	6.24	0.02086
6.24333	0.07433	6.24333	0.16636	6.24333	-0.06974	6.24333	0.04792
6.24667	0.07343	6.24667	0.16677	6.24667	-0.06711	6.24667	0.07772
6.25	0.07272	6.25	0.16725	6.25	-0.06425	6.25	0.11051
6.25333	0.07212	6.25333	0.16773	6.25333	-0.06104	6.25333	0.14657
6.25667	0.07176	6.25667	0.1682	6.25667	-0.05746	6.25667	0.18615
6.26	0.07147	6.26	0.16862	6.26	-0.05347	6.26	0.22936
6.26333	0.07135	6.26333	0.16886	6.26333	-0.04894	6.26333	0.27674
6.26667	0.07123	6.26667	0.16904	6.26667	-0.04381	6.26667	0.32848
6.27	0.07117	6.27	0.16904	6.27	-0.03803	6.27	0.38522
6.27333	0.07099	6.27333	0.16886	6.27333	-0.03153	6.27333	0.44727
6.27667	0.07081	6.27667	0.16856	6.27667	-0.02432	6.27667	0.51528
6.28	0.07063	6.28	0.16809	6.28	-0.01627	6.28	0.58973
6.28333	0.07033	6.28333	0.16743	6.28333	-0.00739	6.28333	0.67127
6.28667	0.07004	6.28667	0.16671	6.28667	0.00238	6.28667	0.7605
6.29	0.06962	6.29	0.166	6.29	0.01305	6.29	0.85807
6.29333	0.0692	6.29333	0.16528	6.29333	0.02462	6.29333	0.9647
6.29667	0.06878	6.29667	0.16463	6.29667	0.03713	6.29667	1.08117
6.3	0.06837	6.3	0.16409	6.3	0.05072	6.3	1.20825
6.30333	0.06789	6.30333	0.16367	6.30333	0.06551	6.30333	1.34671
6.30667	0.06753	6.30667	0.16338	6.30667	0.0816	6.30667	1.49763
6.31	0.06717	6.31	0.1632	6.31	0.09912	6.31	1.66178
6.31333	0.06688	6.31333	0.16314	6.31333	0.11832	6.31333	1.84041
6.31667	0.0667	6.31667	0.16326	6.31667	0.13924	6.31667	2.03449
6.32	0.0667	6.32	0.16344	6.32	0.16212	6.32	2.24531
6.32333	0.06676	6.32333	0.16373	6.32333	0.18704	6.32333	2.47413
6.32667	0.06706	6.32667	0.16409	6.32667	0.21416	6.32667	2.7222
6.33	0.06741	6.33	0.16451	6.33	0.24366	6.33	2.99102
6.33333	0.06783	6.33333	0.16493	6.33333	0.27567	6.33333	3.28207
6.33667	0.06825	6.33667	0.1654	6.33667	0.31042	6.33667	3.5969
6.34	0.0686	6.34	0.16582	6.34	0.34809	6.34	3.93718
6.34333	0.06884	6.34333	0.16618	6.34333	0.38892	6.34333	4.30477
6.34667	0.06902	6.34667	0.16642	6.34667	0.43321	6.34667	4.70132
6.35	0.06902	6.35	0.16659	6.35	0.48131	6.35	5.1288
6.35333	0.06896	6.35333	0.16665	6.35333	0.5334	6.35333	5.58913
6.35667	0.06878	6.35667	0.16665	6.35667	0.58991	6.35667	6.08414
6.36	0.0686	6.36	0.16665	6.36	0.65112	6.36	6.61588
6.36333	0.06849	6.36333	0.16659	6.36333	0.71728	6.36333	7.18629
6.36667	0.06843	6.36667	0.16659	6.36667	0.78881	6.36667	7.79736
6.37	0.06849	6.37	0.16671	6.37	0.86606	6.37	8.45098
6.37333	0.0686	6.37333	0.16695	6.37333	0.94932	6.37333	9.14919
6.37667	0.06884	6.37667	0.16731	6.37667	1.03915	6.37667	9.89383
6.38	0.0692	6.38	0.16773	6.38	1.13589	6.38	10.6868
6.38333	0.06956	6.38333	0.16814	6.38333	1.24019	6.38333	11.53
6.38667	0.06998	6.38667	0.16856	6.38667	1.35261	6.38667	12.4254
6.39	0.07045	6.39	0.16898	6.39	1.47372	6.39	13.3746
6.39333	0.07099	6.39333	0.16928	6.39333	1.60426	6.39333	14.3794
6.39667	0.07153	6.39667	0.16952	6.39667	1.74481	6.39667	15.4415
6.4	0.07212	6.4	0.16969	6.4	1.8962	6.4	16.5626
6.40333	0.07272	6.40333	0.16981	6.40333	2.0591	6.40333	17.7441
6.40667	0.07331	6.40667	0.16987	6.40667	2.23422	6.40667	18.9874
6.41	0.07385	6.41	0.16999	6.41	2.42239	6.41	20.2937
6.41333	0.07433	6.41333	0.17023	6.41333	2.62439	6.41333	21.6642
6.41667	0.07468	6.41667	0.17047	6.41667	2.84094	6.41667	23.0997
6.42	0.07486	6.42	0.17083	6.42	3.0728	6.42	24.6008
6.42333	0.07486	6.42333	0.17124	6.42333	3.32081	6.42333	26.1682
6.42667	0.0748	6.42667	0.17172	6.42667	3.58582	6.42667	27.8021
6.43	0.07468	6.43	0.17226	6.43	3.86864	6.43	29.5023
6.43333	0.07457	6.43333	0.17279	6.43333	4.17012	6.43333	31.269
6.43667	0.07457	6.43667	0.17333	6.43667	4.49127	6.43667	33.1013
6.44	0.07468	6.44	0.17387	6.44	4.83304	6.44	34.9988
6.44333	0.07492	6.44333	0.17434	6.44333	5.19645	6.44333	36.9604
6.44667	0.0754	6.44667	0.17482	6.44667	5.58263	6.44667	38.9847
6.45	0.07612	6.45	0.17524	6.45	5.99265	6.45	41.0702
6.45333	0.07713	6.45333	0.17565	6.45333	6.42765	6.45333	43.2147
6.45667	0.07838	6.45667	0.17595	6.45667	6.88875	6.45667	45.4161
6.46	0.07993	6.46	0.17619	6.46	7.37715	6.46	47.6715
6.46333	0.08178	6.46333	0.17643	6.46333	7.89404	6.46333	49.9778
6.46667	0.08392	6.46667	0.17661	6.46667	8.44049	6.46667	52.3313
6.47	0.08655	6.47	0.17679	6.47	9.01771	6.47	54.728
6.47333	0.08959	6.47333	0.17709	6.47333	9.62687	6.47333	57.1632
6.47667	0.09316	6.47667	0.1775	6.47667	10.2691	6.47667	59.6321
6.48	0.09733	6.48	0.17804	6.48	10.9456	6.48	62.1289
6.48333	0.10204	6.48333	0.17875	6.48333	11.6574	6.48333	64.6476
6.48667	0.10735	6.48667	0.17959	6.48667	12.4057	6.48667	67.1815
6.49	0.11325	6.49	0.18048	6.49	13.1915	6.49	69.7237
6.49333	0.11981	6.49333	0.18132	6.49333	14.016	6.49333	72.2666
6.49667	0.12702	6.49667	0.18215	6.49667	14.88	6.49667	74.8023
6.5	0.13489	6.5	0.18293	6.5	15.7846	6.5	77.3222
6.50333	0.14359	6.50333	0.18346	6.50333	16.7306	6.50333	79.8178
6.50667	0.15318	6.50667	0.18388	6.50667	17.7191	6.50667	82.2799
6.51	0.16379	6.51	0.18412	6.51	18.7508	6.51	84.6992
6.51333	0.17565	6.51333	0.18424	6.51333	19.8268	6.51333	87.0662
6.51667	0.18895	6.51667	0.1843	6.51667	20.948	6.51667	89.3714
6.52	0.20379	6.52	0.18442	6.52	22.1153	6.52	91.6052
6.52333	0.22048	6.52333	0.1846	6.52333	23.3297	6.52333	93.7578
6.52667	0.23931	6.52667	0.18495	6.52667	24.5921	6.52667	95.8198
6.53	0.26041	6.53	0.18537	6.53	25.9035	6.53	97.7815
6.53333	0.28408	6.53333	0.18591	6.53333	27.2649	6.53333	99.6339
6.53667	0.3106	6.53667	0.18644	6.53667	28.6772	6.53667	101.368
6.54	0.34022	6.54	0.18698	6.54	30.1412	6.54	102.975
6.54333	0.37336	6.54333	0.18746	6.54333	31.6578	6.54333	104.447
6.54667	0.41038	6.54667	0.18793	6.54667	33.2278	6.54667	105.776
6.55	0.45174	6.55	0.18823	6.55	34.852	6.55	106.954
6.55333	0.49788	6.55333	0.18841	6.55333	36.5311	6.55333	107.977
6.55667	0.54926	6.55667	0.18847	6.55667	38.2661	6.55667	108.837
6.56	0.60642	6.56	0.18853	6.56	40.0574	6.56	109.53
6.56333	0.6699	6.56333	0.18859	6.56333	41.9061	6.56333	110.054
6.56667	0.74041	6.56667	0.18877	6.56667	43.8124	6.56667	110.404
6.57	0.81861	6.57	0.18907	6.57	45.7773	6.57	110.579
6.57333	0.90539	6.57333	0.18942	6.57333	47.8008	6.57333	110.579
6.57667	1.00148	6.57667	0.1899	6.57667	49.8834	6.57667	110.404
6.58	1.10793	6.58	0.19044	6.58	52.025	6.58	110.055
6.58333	1.22571	6.58333	0.19091	6.58333	54.2254	6.58333	109.534
6.58667	1.35601	6.58667	0.19139	6.58667	56.4843	6.58667	108.844
6.59	1.50013	6.59	0.19181	6.59	58.8008	6.59	107.99
6.59333	1.65945	6.59333	0.19205	6.59333	61.1737	6.59333	106.976
6.59667	1.83558	6.59667	0.19217	6.59667	63.6017	6.59667	105.808
6.6	2.03013	6.6	0.19205	6.6	66.0829	6.6	104.491
6.60333	2.24495	6.60333	0.19181	6.60333	68.6151	6.60333	103.034
6.60667	2.48218	6.60667	0.19145	6.60667	71.1953	6.60667	101.444
6.61	2.74414	6.61	0.19097	6.61	73.8204	6.61	99.7292
6.61333	3.03346	6.61333	0.19038	6.61333	76.4864	6.61333	97.8985
6.61667	3.35294	6.61667	0.18978	6.61667	79.1889	6.61667	95.9614
6.62	3.7058	6.62	0.18919	6.62	81.9228	6.62	93.9276
6.62333	4.09561	6.62333	0.18859	6.62333	84.6826	6.62333	91.807
6.62667	4.52626	6.62667	0.18811	6.62667	87.4618	6.62667	89.6096
6.63	5.00208	6.63	0.1877	6.63	90.2538	6.63	87.3457
6.63333	5.52797	6.63333	0.18752	6.63333	93.0508	6.63333	85.0254
6.63667	6.10912	6.63667	0.18746	6.63667	95.8448	6.63667	82.6588
6.64	6.75136	6.64	0.1877	6.64	98.6271	6.64	80.2558
6.64333	7.46107	6.64333	0.18811	6.64333	101.389	6.64333	77.826
6.64667	8.24529	6.64667	0.18883	6.64667	104.119	6.64667	75.3787
6.65	9.1117	6.65	0.18978	6.65	106.809	6.65	72.9231
6.65333	10.0685	6.65333	0.19091	6.65333	109.448	6.65333	70.4675
6.65667	11.1246	6.65667	0.19217	6.65667	112.024	6.65667	68.0203
6.66	12.2897	6.66	0.19354	6.66	114.527	6.66	65.589
[truncated: 2,502 more rows]

## Sheet: FigS6
Retention Time （min）	Tz1	Retention Time （min）	TZ1+KO2	Retention Time （min）	Tz1+H2O2	Retention Time （min）	Tz1+3O2	Retention Time （min）	Tz1+ClO-	Retention Time （min）	Tz1+TBHP	Retention Time （min）	Tz1+ONOO-	Retention Time （min）	Tz1+NO	Retention Time （min）	Tz1+GSH
0	0.05132	0	-0.02599	0	0.01138	0	-0.24098	0	0.02855	0	-0.02348	0	-0.04041	0	-0.14025	0	0.02927
0.00333	0.05203	0.00333	-0.02623	0.00333	0.0115	0.00333	-0.24194	0.00333	0.02813	0.00333	-0.0239	0.00333	-0.04059	0.00333	-0.14096	0.00333	0.02939
0.00667	0.05275	0.00667	-0.0264	0.00667	0.01168	0.00667	-0.24283	0.00667	0.02766	0.00667	-0.02408	0.00667	-0.04077	0.00667	-0.14162	0.00667	0.0295
0.01	0.05335	0.01	-0.02658	0.01	0.01204	0.01	-0.24378	0.01	0.0273	0.01	-0.02408	0.01	-0.04083	0.01	-0.14228	0.01	0.02956
0.01333	0.05394	0.01333	-0.02664	0.01333	0.0124	0.01333	-0.24486	0.01333	0.027	0.01333	-0.0239	0.01333	-0.04089	0.01333	-0.14299	0.01333	0.02962
0.01667	0.05442	0.01667	-0.0267	0.01667	0.01276	0.01667	-0.24593	0.01667	0.02688	0.01667	-0.0236	0.01667	-0.04089	0.01667	-0.14371	0.01667	0.02968
0.02	0.0549	0.02	-0.02658	0.02	0.01299	0.02	-0.24706	0.02	0.02688	0.02	-0.02313	0.02	-0.04089	0.02	-0.14442	0.02	0.02968
0.02333	0.05525	0.02333	-0.02635	0.02333	0.01323	0.02333	-0.24819	0.02333	0.027	0.02333	-0.02265	0.02333	-0.04089	0.02333	-0.14496	0.02333	0.02962
0.02667	0.05561	0.02667	-0.02599	0.02667	0.01323	0.02667	-0.24927	0.02667	0.0273	0.02667	-0.02217	0.02667	-0.04089	0.02667	-0.14544	0.02667	0.02944
0.03	0.05579	0.03	-0.02551	0.03	0.01311	0.03	-0.25022	0.03	0.02772	0.03	-0.02176	0.03	-0.04089	0.03	-0.14573	0.03	0.02921
0.03333	0.05597	0.03333	-0.02497	0.03333	0.01287	0.03333	-0.25105	0.03333	0.02819	0.03333	-0.0214	0.03333	-0.04095	0.03333	-0.14585	0.03333	0.02903
0.03667	0.05603	0.03667	-0.02438	0.03667	0.01252	0.03667	-0.25165	0.03667	0.02867	0.03667	-0.02104	0.03667	-0.04095	0.03667	-0.14579	0.03667	0.02885
0.04	0.05597	0.04	-0.02372	0.04	0.0121	0.04	-0.25201	0.04	0.02915	0.04	-0.02068	0.04	-0.04095	0.04	-0.14555	0.04	0.02879
0.04333	0.05585	0.04333	-0.02313	0.04333	0.01162	0.04333	-0.25219	0.04333	0.02956	0.04333	-0.02038	0.04333	-0.04095	0.04333	-0.14508	0.04333	0.02897
0.04667	0.05573	0.04667	-0.02265	0.04667	0.01121	0.04667	-0.25225	0.04667	0.02992	0.04667	-0.02003	0.04667	-0.04083	0.04667	-0.14454	0.04667	0.02939
0.05	0.05555	0.05	-0.02235	0.05	0.01085	0.05	-0.25225	0.05	0.0301	0.05	-0.01961	0.05	-0.04065	0.05	-0.14395	0.05	0.03004
0.05333	0.05543	0.05333	-0.02223	0.05333	0.01055	0.05333	-0.25225	0.05333	0.03016	0.05333	-0.01919	0.05333	-0.04047	0.05333	-0.14341	0.05333	0.03105
0.05667	0.05537	0.05667	-0.02229	0.05667	0.01043	0.05667	-0.25237	0.05667	0.03016	0.05667	-0.01878	0.05667	-0.04029	0.05667	-0.14305	0.05667	0.03231
0.06	0.05537	0.06	-0.02253	0.06	0.01043	0.06	-0.25254	0.06	0.03016	0.06	-0.01842	0.06	-0.04029	0.06	-0.14293	0.06	0.03374
0.06333	0.05543	0.06333	-0.02289	0.06333	0.01049	0.06333	-0.25296	0.06333	0.0301	0.06333	-0.01818	0.06333	-0.04047	0.06333	-0.14305	0.06333	0.03535
0.06667	0.05561	0.06667	-0.02331	0.06667	0.01067	0.06667	-0.25356	0.06667	0.03004	0.06667	-0.01806	0.06667	-0.04077	0.06667	-0.14329	0.06667	0.03695
0.07	0.05585	0.07	-0.02366	0.07	0.01091	0.07	-0.25439	0.07	0.03004	0.07	-0.01812	0.07	-0.04125	0.07	-0.14371	0.07	0.03844
0.07333	0.05609	0.07333	-0.02396	0.07333	0.01115	0.07333	-0.25541	0.07333	0.02998	0.07333	-0.0183	0.07333	-0.04184	0.07333	-0.14412	0.07333	0.03976
0.07667	0.05633	0.07667	-0.0242	0.07667	0.01138	0.07667	-0.25654	0.07667	0.02992	0.07667	-0.0186	0.07667	-0.0425	0.07667	-0.1443	0.07667	0.04083
0.08	0.05651	0.08	-0.02438	0.08	0.01162	0.08	-0.25785	0.08	0.02992	0.08	-0.01901	0.08	-0.04309	0.08	-0.14395	0.08	0.0416
0.08333	0.05662	0.08333	-0.0245	0.08333	0.01186	0.08333	-0.25922	0.08333	0.02986	0.08333	-0.01943	0.08333	-0.04369	0.08333	-0.14287	0.08333	0.04208
0.08667	0.05662	0.08667	-0.02462	0.08667	0.01204	0.08667	-0.26065	0.08667	0.0298	0.08667	-0.01985	0.08667	-0.04411	0.08667	-0.14091	0.08667	0.04226
0.09	0.05651	0.09	-0.0248	0.09	0.01222	0.09	-0.26202	0.09	0.02968	0.09	-0.02021	0.09	-0.04435	0.09	-0.1381	0.09	0.04214
0.09333	0.05627	0.09333	-0.02503	0.09333	0.0124	0.09333	-0.26345	0.09333	0.02956	0.09333	-0.02038	0.09333	-0.04447	0.09333	-0.13465	0.09333	0.04172
0.09667	0.05597	0.09667	-0.02539	0.09667	0.01264	0.09667	-0.26476	0.09667	0.02939	0.09667	-0.0205	0.09667	-0.04447	0.09667	-0.13095	0.09667	0.04113
0.1	0.05567	0.1	-0.02581	0.1	0.01293	0.1	-0.26608	0.1	0.02927	0.1	-0.02044	0.1	-0.04435	0.1	-0.12738	0.1	0.04053
0.10333	0.05531	0.10333	-0.02635	0.10333	0.01317	0.10333	-0.26727	0.10333	0.02927	0.10333	-0.02027	0.10333	-0.04423	0.10333	-0.12434	0.10333	0.03988
0.10667	0.05496	0.10667	-0.02688	0.10667	0.01347	0.10667	-0.26834	0.10667	0.02939	0.10667	-0.01997	0.10667	-0.04411	0.10667	-0.12225	0.10667	0.03934
0.11	0.05466	0.11	-0.02742	0.11	0.01371	0.11	-0.26941	0.11	0.02962	0.11	-0.01961	0.11	-0.04399	0.11	-0.12153	0.11	0.03886
0.11333	0.05448	0.11333	-0.02795	0.11333	0.01395	0.11333	-0.27049	0.11333	0.03004	0.11333	-0.01919	0.11333	-0.04381	0.11333	-0.12231	0.11333	0.03856
0.11667	0.0543	0.11667	-0.02837	0.11667	0.01413	0.11667	-0.27162	0.11667	0.03052	0.11667	-0.01884	0.11667	-0.04357	0.11667	-0.12481	0.11667	0.03839
0.12	0.05424	0.12	-0.02873	0.12	0.01431	0.12	-0.27281	0.12	0.03111	0.12	-0.01842	0.12	-0.04321	0.12	-0.12863	0.12	0.03844
0.12333	0.05412	0.12333	-0.02903	0.12333	0.01442	0.12333	-0.27406	0.12333	0.03171	0.12333	-0.01812	0.12333	-0.04274	0.12333	-0.13345	0.12333	0.03862
0.12667	0.05406	0.12667	-0.02927	0.12667	0.01454	0.12667	-0.27537	0.12667	0.03231	0.12667	-0.01782	0.12667	-0.04208	0.12667	-0.13864	0.12667	0.03886
0.13	0.054	0.13	-0.0295	0.13	0.01454	0.13	-0.27674	0.13	0.03284	0.13	-0.01752	0.13	-0.04125	0.13	-0.14389	0.13	0.0391
0.13333	0.05394	0.13333	-0.02962	0.13333	0.0146	0.13333	-0.27812	0.13333	0.03326	0.13333	-0.01734	0.13333	-0.04035	0.13333	-0.14877	0.13333	0.0394
0.13667	0.05388	0.13667	-0.02974	0.13667	0.0146	0.13667	-0.27943	0.13667	0.03356	0.13667	-0.01717	0.13667	-0.03946	0.13667	-0.15306	0.13667	0.03964
0.14	0.05382	0.14	-0.02974	0.14	0.0146	0.14	-0.28062	0.14	0.03368	0.14	-0.01705	0.14	-0.03856	0.14	-0.15676	0.14	0.03982
0.14333	0.05382	0.14333	-0.02974	0.14333	0.01466	0.14333	-0.28175	0.14333	0.03362	0.14333	-0.01711	0.14333	-0.03779	0.14333	-0.15962	0.14333	0.03988
0.14667	0.05388	0.14667	-0.02968	0.14667	0.01472	0.14667	-0.28276	0.14667	0.03344	0.14667	-0.01723	0.14667	-0.03725	0.14667	-0.16177	0.14667	0.03994
0.15	0.05394	0.15	-0.02956	0.15	0.01478	0.15	-0.28366	0.15	0.03314	0.15	-0.01746	0.15	-0.03695	0.15	-0.16338	0.15	0.03988
0.15333	0.05406	0.15333	-0.02944	0.15333	0.01484	0.15333	-0.28455	0.15333	0.03284	0.15333	-0.01776	0.15333	-0.03695	0.15333	-0.16463	0.15333	0.03976
0.15667	0.05412	0.15667	-0.02921	0.15667	0.01484	0.15667	-0.28545	0.15667	0.03242	0.15667	-0.01812	0.15667	-0.03713	0.15667	-0.1657	0.15667	0.03964
0.16	0.05418	0.16	-0.02903	0.16	0.01484	0.16	-0.28646	0.16	0.03201	0.16	-0.01854	0.16	-0.03743	0.16	-0.16677	0.16	0.03952
0.16333	0.05406	0.16333	-0.02885	0.16333	0.01484	0.16333	-0.28759	0.16333	0.03165	0.16333	-0.01895	0.16333	-0.03785	0.16333	-0.16779	0.16333	0.03952
0.16667	0.05388	0.16667	-0.02873	0.16667	0.01478	0.16667	-0.2889	0.16667	0.03135	0.16667	-0.01925	0.16667	-0.03821	0.16667	-0.16868	0.16667	0.03952
0.17	0.05352	0.17	-0.02867	0.17	0.01478	0.17	-0.29033	0.17	0.03111	0.17	-0.01955	0.17	-0.03856	0.17	-0.16946	0.17	0.03964
0.17333	0.05305	0.17333	-0.02867	0.17333	0.01484	0.17333	-0.29188	0.17333	0.03105	0.17333	-0.01973	0.17333	-0.0388	0.17333	-0.17005	0.17333	0.03988
0.17667	0.05251	0.17667	-0.02873	0.17667	0.0149	0.17667	-0.29343	0.17667	0.03111	0.17667	-0.01979	0.17667	-0.03892	0.17667	-0.17047	0.17667	0.04023
0.18	0.05192	0.18	-0.02885	0.18	0.01508	0.18	-0.29498	0.18	0.03129	0.18	-0.01979	0.18	-0.03892	0.18	-0.17077	0.18	0.04071
0.18333	0.05138	0.18333	-0.02897	0.18333	0.01532	0.18333	-0.29641	0.18333	0.03159	0.18333	-0.01961	0.18333	-0.03874	0.18333	-0.17089	0.18333	0.04125
0.18667	0.05096	0.18667	-0.02915	0.18667	0.01568	0.18667	-0.29767	0.18667	0.03207	0.18667	-0.01943	0.18667	-0.03844	0.18667	-0.17089	0.18667	0.04184
0.19	0.0506	0.19	-0.02927	0.19	0.01615	0.19	-0.29886	0.19	0.03272	0.19	-0.01913	0.19	-0.03815	0.19	-0.17089	0.19	0.04244
0.19333	0.05049	0.19333	-0.02939	0.19333	0.01663	0.19333	-0.29987	0.19333	0.0335	0.19333	-0.01889	0.19333	-0.03773	0.19333	-0.17083	0.19333	0.04297
0.19667	0.05049	0.19667	-0.02944	0.19667	0.01705	0.19667	-0.30077	0.19667	0.03433	0.19667	-0.01872	0.19667	-0.03731	0.19667	-0.17089	0.19667	0.04345
0.2	0.0506	0.2	-0.02944	0.2	0.01746	0.2	-0.30166	0.2	0.03523	0.2	-0.01854	0.2	-0.03684	0.2	-0.17101	0.2	0.04387
0.20333	0.05084	0.20333	-0.02933	0.20333	0.0177	0.20333	-0.30249	0.20333	0.03606	0.20333	-0.01842	0.20333	-0.0363	0.20333	-0.1713	0.20333	0.04423
0.20667	0.05114	0.20667	-0.02921	0.20667	0.01788	0.20667	-0.30333	0.20667	0.0369	0.20667	-0.01836	0.20667	-0.03582	0.20667	-0.17166	0.20667	0.04441
0.21	0.05144	0.21	-0.02903	0.21	0.01794	0.21	-0.30422	0.21	0.03755	0.21	-0.01842	0.21	-0.03535	0.21	-0.17226	0.21	0.04447
0.21333	0.05174	0.21333	-0.02885	0.21333	0.01794	0.21333	-0.30506	0.21333	0.03803	0.21333	-0.0186	0.21333	-0.03499	0.21333	-0.17291	0.21333	0.04452
0.21667	0.05198	0.21667	-0.02861	0.21667	0.01788	0.21667	-0.30595	0.21667	0.03827	0.21667	-0.01889	0.21667	-0.03463	0.21667	-0.17375	0.21667	0.04452
0.22	0.05221	0.22	-0.02831	0.22	0.01788	0.22	-0.30684	0.22	0.03821	0.22	-0.01925	0.22	-0.03427	0.22	-0.17476	0.22	0.04458
0.22333	0.05239	0.22333	-0.02807	0.22333	0.01788	0.22333	-0.30768	0.22333	0.03797	0.22333	-0.01961	0.22333	-0.03397	0.22333	-0.17583	0.22333	0.04476
0.22667	0.05257	0.22667	-0.02778	0.22667	0.01794	0.22667	-0.30839	0.22667	0.03743	0.22667	-0.01997	0.22667	-0.03374	0.22667	-0.17709	0.22667	0.045
0.23	0.05275	0.23	-0.02748	0.23	0.018	0.23	-0.30911	0.23	0.03672	0.23	-0.02021	0.23	-0.0335	0.23	-0.1784	0.23	0.04548
0.23333	0.05293	0.23333	-0.02724	0.23333	0.01806	0.23333	-0.30977	0.23333	0.03588	0.23333	-0.02027	0.23333	-0.03332	0.23333	-0.17983	0.23333	0.04607
0.23667	0.05311	0.23667	-0.02706	0.23667	0.01806	0.23667	-0.31036	0.23667	0.03505	0.23667	-0.02021	0.23667	-0.03308	0.23667	-0.18132	0.23667	0.04673
0.24	0.05329	0.24	-0.02688	0.24	0.01788	0.24	-0.31108	0.24	0.03427	0.24	-0.01997	0.24	-0.0329	0.24	-0.18281	0.24	0.0475
0.24333	0.05335	0.24333	-0.02682	0.24333	0.01746	0.24333	-0.31179	0.24333	0.03362	0.24333	-0.01955	0.24333	-0.03272	0.24333	-0.18418	0.24333	0.04822
0.24667	0.05341	0.24667	-0.02682	0.24667	0.01693	0.24667	-0.31263	0.24667	0.03314	0.24667	-0.01895	0.24667	-0.0326	0.24667	-0.18549	0.24667	0.04894
0.25	0.05329	0.25	-0.02694	0.25	0.01615	0.25	-0.31352	0.25	0.03284	0.25	-0.01818	0.25	-0.03254	0.25	-0.18662	0.25	0.04941
0.25333	0.05305	0.25333	-0.0273	0.25333	0.01526	0.25333	-0.31453	0.25333	0.03272	0.25333	-0.01746	0.25333	-0.03266	0.25333	-0.18764	0.25333	0.04977
0.25667	0.05269	0.25667	-0.02772	0.25667	0.01431	0.25667	-0.31567	0.25667	0.03266	0.25667	-0.01669	0.25667	-0.03284	0.25667	-0.18841	0.25667	0.04989
0.26	0.05221	0.26	-0.02831	0.26	0.01335	0.26	-0.31686	0.26	0.03272	0.26	-0.01591	0.26	-0.03314	0.26	-0.18901	0.26	0.04983
0.26333	0.05162	0.26333	-0.02897	0.26333	0.01258	0.26333	-0.31799	0.26333	0.03278	0.26333	-0.01526	0.26333	-0.03344	0.26333	-0.18942	0.26333	0.04959
0.26667	0.05096	0.26667	-0.02968	0.26667	0.01204	0.26667	-0.31906	0.26667	0.03284	0.26667	-0.0146	0.26667	-0.03374	0.26667	-0.18972	0.26667	0.04923
0.27	0.05031	0.27	-0.03046	0.27	0.01174	0.27	-0.32002	0.27	0.03284	0.27	-0.01407	0.27	-0.03397	0.27	-0.1899	0.27	0.04876
0.27333	0.04977	0.27333	-0.03123	0.27333	0.0118	0.27333	-0.32079	0.27333	0.03284	0.27333	-0.01371	0.27333	-0.03415	0.27333	-0.18996	0.27333	0.04828
0.27667	0.04935	0.27667	-0.03189	0.27667	0.0121	0.27667	-0.32145	0.27667	0.03284	0.27667	-0.01347	0.27667	-0.03427	0.27667	-0.19002	0.27667	0.04786
0.28	0.04917	0.28	-0.03248	0.28	0.01264	0.28	-0.32198	0.28	0.03284	0.28	-0.01335	0.28	-0.03433	0.28	-0.19002	0.28	0.04745
0.28333	0.04917	0.28333	-0.03296	0.28333	0.01323	0.28333	-0.32246	0.28333	0.03296	0.28333	-0.01347	0.28333	-0.03433	0.28333	-0.19002	0.28333	0.04715
0.28667	0.04947	0.28667	-0.03326	0.28667	0.01383	0.28667	-0.32294	0.28667	0.0332	0.28667	-0.01371	0.28667	-0.03439	0.28667	-0.19002	0.28667	0.04685
0.29	0.04995	0.29	-0.03338	0.29	0.01431	0.29	-0.32347	0.29	0.03362	0.29	-0.01413	0.29	-0.03451	0.29	-0.19002	0.29	0.04667
0.29333	0.0506	0.29333	-0.03332	0.29333	0.0146	0.29333	-0.32407	0.29333	0.03409	0.29333	-0.01466	0.29333	-0.03469	0.29333	-0.19002	0.29333	0.04655
0.29667	0.05138	0.29667	-0.03314	0.29667	0.01466	0.29667	-0.32479	0.29667	0.03469	0.29667	-0.01538	0.29667	-0.03487	0.29667	-0.19008	0.29667	0.04655
0.3	0.05215	0.3	-0.03284	0.3	0.01436	0.3	-0.32562	0.3	0.03535	0.3	-0.01615	0.3	-0.03505	0.3	-0.19014	0.3	0.04661
0.30333	0.05287	0.30333	-0.03242	0.30333	0.01377	0.30333	-0.32645	0.30333	0.03594	0.30333	-0.01699	0.30333	-0.03523	0.30333	-0.19032	0.30333	0.04667
0.30667	0.05358	0.30667	-0.03189	0.30667	0.01299	0.30667	-0.32741	0.30667	0.03642	0.30667	-0.01776	0.30667	-0.03529	0.30667	-0.19056	0.30667	0.04679
0.31	0.05412	0.31	-0.03141	0.31	0.01198	0.31	-0.3283	0.31	0.03678	0.31	-0.01842	0.31	-0.03523	0.31	-0.19079	0.31	0.04691
0.31333	0.05454	0.31333	-0.03093	0.31333	0.01091	0.31333	-0.32926	0.31333	0.03701	0.31333	-0.01901	0.31333	-0.03505	0.31333	-0.19109	0.31333	0.04703
0.31667	0.05478	0.31667	-0.03064	0.31667	0.00995	0.31667	-0.33009	0.31667	0.03707	0.31667	-0.01949	0.31667	-0.03475	0.31667	-0.19145	0.31667	0.04709
0.32	0.0549	0.32	-0.03052	0.32	0.00912	0.32	-0.33092	0.32	0.03695	0.32	-0.01985	0.32	-0.03427	0.32	-0.19187	0.32	0.04715
0.32333	0.05484	0.32333	-0.03064	0.32333	0.00852	0.32333	-0.3317	0.32333	0.03666	0.32333	-0.02003	0.32333	-0.0338	0.32333	-0.19228	0.32333	0.04715
0.32667	0.0546	0.32667	-0.03099	0.32667	0.00823	0.32667	-0.33253	0.32667	0.0363	0.32667	-0.02009	0.32667	-0.03338	0.32667	-0.1927	0.32667	0.04709
0.33	0.0543	0.33	-0.03159	0.33	0.00829	0.33	-0.33337	0.33	0.03588	0.33	-0.02003	0.33	-0.03296	0.33	-0.19306	0.33	0.04703
0.33333	0.05394	0.33333	-0.03248	0.33333	0.00858	0.33333	-0.33432	0.33333	0.03552	0.33333	-0.01991	0.33333	-0.03266	0.33333	-0.1933	0.33333	0.04697
0.33667	0.05352	0.33667	-0.03356	0.33667	0.00918	0.33667	-0.33528	0.33667	0.03517	0.33667	-0.01985	0.33667	-0.03242	0.33667	-0.19348	0.33667	0.04691
0.34	0.05299	0.34	-0.03487	0.34	0.00989	0.34	-0.33629	0.34	0.03493	0.34	-0.01979	0.34	-0.03225	0.34	-0.19348	0.34	0.04691
0.34333	0.05251	0.34333	-0.03624	0.34333	0.01079	0.34333	-0.3373	0.34333	0.03481	0.34333	-0.01985	0.34333	-0.03219	0.34333	-0.19342	0.34333	0.04697
0.34667	0.05203	0.34667	-0.03755	0.34667	0.01174	0.34667	-0.33838	0.34667	0.03475	0.34667	-0.01997	0.34667	-0.03219	0.34667	-0.19324	0.34667	0.04709
0.35	0.05168	0.35	-0.03868	0.35	0.0127	0.35	-0.33933	0.35	0.03481	0.35	-0.02027	0.35	-0.03231	0.35	-0.193	0.35	0.04727
0.35333	0.05144	0.35333	-0.03964	0.35333	0.01359	0.35333	-0.34034	0.35333	0.03493	0.35333	-0.02062	0.35333	-0.03248	0.35333	-0.19288	0.35333	0.0475
0.35667	0.05138	0.35667	-0.04035	0.35667	0.01436	0.35667	-0.3413	0.35667	0.03511	0.35667	-0.02104	0.35667	-0.03278	0.35667	-0.19282	0.35667	0.04786
0.36	0.05144	0.36	-0.04071	0.36	0.01508	0.36	-0.34225	0.36	0.03523	0.36	-0.02152	0.36	-0.0332	0.36	-0.193	0.36	0.04816
0.36333	0.05168	0.36333	-0.04077	0.36333	0.01562	0.36333	-0.34314	0.36333	0.03529	0.36333	-0.02193	0.36333	-0.03368	0.36333	-0.19342	0.36333	0.04852
0.36667	0.05209	0.36667	-0.04053	0.36667	0.01603	0.36667	-0.34404	0.36667	0.03523	0.36667	-0.02229	0.36667	-0.03421	0.36667	-0.19401	0.36667	0.04894
0.37	0.05269	0.37	-0.04005	0.37	0.01633	0.37	-0.34487	0.37	0.03511	0.37	-0.02247	0.37	-0.03487	0.37	-0.19479	0.37	0.04929
0.37333	0.05329	0.37333	-0.0394	0.37333	0.01645	0.37333	-0.34571	0.37333	0.03481	0.37333	-0.02253	0.37333	-0.03546	0.37333	-0.19574	0.37333	0.04971
0.37667	0.05394	0.37667	-0.03874	0.37667	0.01639	0.37667	-0.34648	0.37667	0.03445	0.37667	-0.02253	0.37667	-0.03606	0.37667	-0.19675	0.37667	0.05019
0.38	0.05454	0.38	-0.03815	0.38	0.01621	0.38	-0.3472	0.38	0.03409	0.38	-0.02241	0.38	-0.03654	0.38	-0.19777	0.38	0.05072
0.38333	0.05496	0.38333	-0.03767	0.38333	0.01591	0.38333	-0.34785	0.38333	0.03368	0.38333	-0.02223	0.38333	-0.03684	0.38333	-0.19878	0.38333	0.0512
0.38667	0.05525	0.38667	-0.03731	0.38667	0.01556	0.38667	-0.34833	0.38667	0.03338	0.38667	-0.02205	0.38667	-0.03695	0.38667	-0.19962	0.38667	0.05162
0.39	0.05531	0.39	-0.03713	0.39	0.0152	0.39	-0.34875	0.39	0.03314	0.39	-0.02187	0.39	-0.0369	0.39	-0.20033	0.39	0.05209
0.39333	0.05519	0.39333	-0.03701	0.39333	0.01484	0.39333	-0.34904	0.39333	0.03296	0.39333	-0.02176	0.39333	-0.03666	0.39333	-0.20087	0.39333	0.05251
0.39667	0.0549	0.39667	-0.03707	0.39667	0.01448	0.39667	-0.34922	0.39667	0.03278	0.39667	-0.0217	0.39667	-0.03624	0.39667	-0.20128	0.39667	0.05287
0.4	0.05448	0.4	-0.03713	0.4	0.01425	0.4	-0.3494	0.4	0.03266	0.4	-0.02158	0.4	-0.0357	0.4	-0.20152	0.4	0.05323
0.40333	0.054	0.40333	-0.03713	0.40333	0.01401	0.40333	-0.34964	0.40333	0.03248	0.40333	-0.02146	0.40333	-0.03511	0.40333	-0.20164	0.40333	0.05347
0.40667	0.05347	0.40667	-0.03713	0.40667	0.01383	0.40667	-0.34982	0.40667	0.03225	0.40667	-0.02128	0.40667	-0.03439	0.40667	-0.2017	0.40667	0.05364
0.41	0.05293	0.41	-0.03695	0.41	0.01365	0.41	-0.35012	0.41	0.03195	0.41	-0.02098	0.41	-0.03368	0.41	-0.2017	0.41	0.05376
0.41333	0.05251	0.41333	-0.0366	0.41333	0.01341	0.41333	-0.35042	0.41333	0.03159	0.41333	-0.02056	0.41333	-0.03296	0.41333	-0.20164	0.41333	0.05388
0.41667	0.05221	0.41667	-0.03606	0.41667	0.01311	0.41667	-0.35083	0.41667	0.03129	0.41667	-0.02003	0.41667	-0.03231	0.41667	-0.20158	0.41667	0.05394
0.42	0.05198	0.42	-0.03541	0.42	0.0127	0.42	-0.35131	0.42	0.03105	0.42	-0.01937	0.42	-0.03171	0.42	-0.20158	0.42	0.054
0.42333	0.05192	0.42333	-0.03463	0.42333	0.01216	0.42333	-0.35179	0.42333	0.03099	0.42333	-0.0186	0.42333	-0.03117	0.42333	-0.2017	0.42333	0.05406
0.42667	0.05192	0.42667	-0.03374	0.42667	0.01156	0.42667	-0.35226	0.42667	0.03111	0.42667	-0.01776	0.42667	-0.03076	0.42667	-0.202	0.42667	0.05412
0.43	0.05203	0.43	-0.03284	0.43	0.01097	0.43	-0.3528	0.43	0.03147	0.43	-0.01693	0.43	-0.03046	0.43	-0.20254	0.43	0.05418
0.43333	0.05221	0.43333	-0.03195	0.43333	0.01037	0.43333	-0.35328	0.43333	0.03207	0.43333	-0.01603	0.43333	-0.03034	0.43333	-0.20319	0.43333	0.0543
0.43667	0.05239	0.43667	-0.03105	0.43667	0.00983	0.43667	-0.35381	0.43667	0.03278	0.43667	-0.01526	0.43667	-0.03028	0.43667	-0.20397	0.43667	0.05448
0.44	0.05257	0.44	-0.03028	0.44	0.00948	0.44	-0.35441	0.44	0.03368	0.44	-0.01454	0.44	-0.03034	0.44	-0.20486	0.44	0.05478
0.44333	0.05269	0.44333	-0.02962	0.44333	0.00918	0.44333	-0.35518	0.44333	0.03457	0.44333	-0.01401	0.44333	-0.0304	0.44333	-0.20576	0.44333	0.05513
0.44667	0.05275	0.44667	-0.02903	0.44667	0.00906	0.44667	-0.35602	0.44667	0.03546	0.44667	-0.01359	0.44667	-0.03052	0.44667	-0.20659	0.44667	0.05555
0.45	0.05269	0.45	-0.02861	0.45	0.00906	0.45	-0.35703	0.45	0.0363	0.45	-0.01347	0.45	-0.03058	0.45	-0.20736	0.45	0.05609
0.45333	0.05251	0.45333	-0.02831	0.45333	0.00924	0.45333	-0.35822	0.45333	0.03695	0.45333	-0.01353	0.45333	-0.03064	0.45333	-0.20796	0.45333	0.05662
0.45667	0.05221	0.45667	-0.02819	0.45667	0.0096	0.45667	-0.35954	0.45667	0.03743	0.45667	-0.01383	0.45667	-0.03058	0.45667	-0.20844	0.45667	0.05716
0.46	0.05186	0.46	-0.02813	0.46	0.01007	0.46	-0.36097	0.46	0.03779	0.46	-0.01436	0.46	-0.0304	0.46	-0.20885	0.46	0.05758
0.46333	0.05144	0.46333	-0.02825	0.46333	0.01067	0.46333	-0.36252	0.46333	0.03791	0.46333	-0.01502	0.46333	-0.03004	0.46333	-0.20915	0.46333	0.05794
0.46667	0.05114	0.46667	-0.02843	0.46667	0.01138	0.46667	-0.36395	0.46667	0.03785	0.46667	-0.0158	0.46667	-0.02962	0.46667	-0.20939	0.46667	0.05805
0.47	0.05084	0.47	-0.02873	0.47	0.01222	0.47	-0.36526	0.47	0.03773	0.47	-0.01657	0.47	-0.02909	0.47	-0.20969	0.47	0.058
0.47333	0.05066	0.47333	-0.02903	0.47333	0.01317	0.47333	-0.36639	0.47333	0.03755	0.47333	-0.01734	0.47333	-0.02855	0.47333	-0.21005	0.47333	0.05776
0.47667	0.05066	0.47667	-0.02933	0.47667	0.01425	0.47667	-0.36734	0.47667	0.03731	0.47667	-0.018	0.47667	-0.02795	0.47667	-0.2104	0.47667	0.05728
0.48	0.05072	0.48	-0.0295	0.48	0.01532	0.48	-0.36806	0.48	0.03707	0.48	-0.01854	0.48	-0.02748	0.48	-0.21082	0.48	0.05674
0.48333	0.05096	0.48333	-0.02962	0.48333	0.01633	0.48333	-0.3686	0.48333	0.03695	0.48333	-0.01884	0.48333	-0.02712	0.48333	-0.21118	0.48333	0.05621
0.48667	0.05126	0.48667	-0.02968	0.48667	0.01734	0.48667	-0.36895	0.48667	0.0369	0.48667	-0.01895	0.48667	-0.02682	0.48667	-0.21148	0.48667	0.05567
0.49	0.05162	0.49	-0.02962	0.49	0.01818	0.49	-0.36919	0.49	0.03695	0.49	-0.01884	0.49	-0.0267	0.49	-0.21172	0.49	0.05537
0.49333	0.05198	0.49333	-0.0295	0.49333	0.01889	0.49333	-0.36943	0.49333	0.03719	0.49333	-0.01866	0.49333	-0.02664	0.49333	-0.21189	0.49333	0.05525
0.49667	0.05233	0.49667	-0.02933	0.49667	0.01949	0.49667	-0.36973	0.49667	0.03761	0.49667	-0.0183	0.49667	-0.02676	0.49667	-0.21207	0.49667	0.05549
0.5	0.05263	0.5	-0.02909	0.5	0.01991	0.5	-0.37003	0.5	0.03815	0.5	-0.01788	0.5	-0.02688	0.5	-0.21219	0.5	0.05597
0.50333	0.05299	0.50333	-0.02897	0.50333	0.02015	0.50333	-0.3705	0.50333	0.03874	0.50333	-0.0174	0.50333	-0.02706	0.50333	-0.21237	0.50333	0.0568
0.50667	0.05335	0.50667	-0.02885	0.50667	0.02027	0.50667	-0.3711	0.50667	0.03934	0.50667	-0.01699	0.50667	-0.02724	0.50667	-0.21261	0.50667	0.05788
0.51	0.0537	0.51	-0.02885	0.51	0.02033	0.51	-0.37181	0.51	0.03994	0.51	-0.01657	0.51	-0.02736	0.51	-0.21291	0.51	0.05907
0.51333	0.054	0.51333	-0.02891	0.51333	0.02027	0.51333	-0.37259	0.51333	0.04047	0.51333	-0.01627	0.51333	-0.02748	0.51333	-0.21327	0.51333	0.06026
0.51667	0.05424	0.51667	-0.02903	0.51667	0.02021	0.51667	-0.37348	0.51667	0.04095	0.51667	-0.01597	0.51667	-0.02748	0.51667	-0.21368	0.51667	0.06145
0.52	0.05442	0.52	-0.02915	0.52	0.02009	0.52	-0.37432	0.52	0.04131	0.52	-0.01574	0.52	-0.02754	0.52	-0.2141	0.52	0.06241
0.52333	0.05442	0.52333	-0.02933	0.52333	0.01991	0.52333	-0.37509	0.52333	0.04154	0.52333	-0.0155	0.52333	-0.02754	0.52333	-0.21446	0.52333	0.06312
0.52667	0.05418	0.52667	-0.02944	0.52667	0.01967	0.52667	-0.37587	0.52667	0.04172	0.52667	-0.01538	0.52667	-0.0276	0.52667	-0.21482	0.52667	0.06366
0.53	0.05376	0.53	-0.02962	0.53	0.01937	0.53	-0.37658	0.53	0.04172	0.53	-0.01538	0.53	-0.0276	0.53	-0.21499	0.53	0.06402
0.53333	0.05311	0.53333	-0.02974	0.53333	0.01907	0.53333	-0.37724	0.53333	0.04166	0.53333	-0.0155	0.53333	-0.0276	0.53333	-0.21505	0.53333	0.06425
0.53667	0.05233	0.53667	-0.02986	0.53667	0.01872	0.53667	-0.37789	0.53667	0.0416	0.53667	-0.01574	0.53667	-0.0276	0.53667	-0.21505	0.53667	0.06437
0.54	0.0515	0.54	-0.02998	0.54	0.01836	0.54	-0.37861	0.54	0.04148	0.54	-0.01609	0.54	-0.0276	0.54	-0.21499	0.54	0.06449
0.54333	0.05084	0.54333	-0.0301	0.54333	0.01794	0.54333	-0.37944	0.54333	0.04137	0.54333	-0.01651	0.54333	-0.0276	0.54333	-0.21487	0.54333	0.06455
0.54667	0.05031	0.54667	-0.03022	0.54667	0.01764	0.54667	-0.38034	0.54667	0.04125	0.54667	-0.01705	0.54667	-0.02766	0.54667	-0.21476	0.54667	0.06467
0.55	0.05013	0.55	-0.0304	0.55	0.01734	0.55	-0.38141	0.55	0.04113	0.55	-0.01764	0.55	-0.02766	0.55	-0.2147	0.55	0.06473
0.55333	0.05025	0.55333	-0.03064	0.55333	0.01717	0.55333	-0.3826	0.55333	0.04113	0.55333	-0.01824	0.55333	-0.02772	0.55333	-0.21482	0.55333	0.06485
0.55667	0.05078	0.55667	-0.03099	0.55667	0.01711	0.55667	-0.38397	0.55667	0.04119	0.55667	-0.01884	0.55667	-0.02772	0.55667	-0.21511	0.55667	0.06491
0.56	0.05156	0.56	-0.03147	0.56	0.01717	0.56	-0.3854	0.56	0.04131	0.56	-0.01931	0.56	-0.02766	0.56	-0.21565	0.56	0.06485
0.56333	0.05263	0.56333	-0.03195	0.56333	0.01729	0.56333	-0.38683	0.56333	0.04154	0.56333	-0.01973	0.56333	-0.02754	0.56333	-0.21636	0.56333	0.06467
0.56667	0.05382	0.56667	-0.03237	0.56667	0.0174	0.56667	-0.38821	0.56667	0.04178	0.56667	-0.01997	0.56667	-0.02742	0.56667	-0.21732	0.56667	0.06431
0.57	0.05507	0.57	-0.03278	0.57	0.01752	0.57	-0.38958	0.57	0.04202	0.57	-0.02015	0.57	-0.02718	0.57	-0.21851	0.57	0.0639
0.57333	0.05615	0.57333	-0.03308	0.57333	0.01758	0.57333	-0.39083	0.57333	0.0422	0.57333	-0.02027	0.57333	-0.02682	0.57333	-0.21982	0.57333	0.06342
0.57667	0.0571	0.57667	-0.03332	0.57667	0.01764	0.57667	-0.39208	0.57667	0.04238	0.57667	-0.02033	0.57667	-0.02635	0.57667	-0.22131	0.57667	0.063
0.58	0.05776	0.58	-0.03332	0.58	0.01758	0.58	-0.39327	0.58	0.04244	0.58	-0.02033	0.58	-0.02575	0.58	-0.2228	0.58	0.06258
0.58333	0.05817	0.58333	-0.0332	0.58333	0.01746	0.58333	-0.3944	0.58333	0.04244	0.58333	-0.02038	0.58333	-0.02503	0.58333	-0.22429	0.58333	0.06229
0.58667	0.05835	0.58667	-0.0329	0.58667	0.01734	0.58667	-0.39548	0.58667	0.04238	0.58667	-0.02044	0.58667	-0.02426	0.58667	-0.2256	0.58667	0.06199
0.59	0.05823	0.59	-0.03248	0.59	0.01717	0.59	-0.39655	0.59	0.0422	0.59	-0.0205	0.59	-0.02354	0.59	-0.22674	0.59	0.06187
0.59333	0.05794	0.59333	-0.03207	0.59333	0.01705	0.59333	-0.39762	0.59333	0.0419	0.59333	-0.02068	0.59333	-0.02283	0.59333	-0.22763	0.59333	0.06181
0.59667	0.05746	0.59667	-0.03165	0.59667	0.01693	0.59667	-0.3987	0.59667	0.04166	0.59667	-0.02098	0.59667	-0.02223	0.59667	-0.22835	0.59667	0.06187
0.6	0.05686	0.6	-0.03129	0.6	0.01687	0.6	-0.39977	0.6	0.04137	0.6	-0.02128	0.6	-0.02176	0.6	-0.22888	0.6	0.06199
0.60333	0.05627	0.60333	-0.03105	0.60333	0.01687	0.60333	-0.40084	0.60333	0.04113	0.60333	-0.0217	0.60333	-0.02152	0.60333	-0.22924	0.60333	0.06217
0.60667	0.05567	0.60667	-0.03088	0.60667	0.01681	0.60667	-0.40185	0.60667	0.04089	0.60667	-0.02211	0.60667	-0.0214	0.60667	-0.22942	0.60667	0.06241
0.61	0.05519	0.61	-0.03076	0.61	0.01675	0.61	-0.40275	0.61	0.04059	0.61	-0.02253	0.61	-0.02152	0.61	-0.22954	0.61	0.06276
0.61333	0.05478	0.61333	-0.03076	0.61333	0.01669	0.61333	-0.40364	0.61333	0.04035	0.61333	-0.02289	0.61333	-0.02176	0.61333	-0.22972	0.61333	0.06312
0.61667	0.05454	0.61667	-0.03076	0.61667	0.01657	0.61667	-0.40448	0.61667	0.04005	0.61667	-0.02313	0.61667	-0.02205	0.61667	-0.2299	0.61667	0.0636
0.62	0.05436	0.62	-0.03088	0.62	0.01639	0.62	-0.40525	0.62	0.03976	0.62	-0.02331	0.62	-0.02241	0.62	-0.23019	0.62	0.06402
0.62333	0.0543	0.62333	-0.03099	0.62333	0.01621	0.62333	-0.40597	0.62333	0.03946	0.62333	-0.02342	0.62333	-0.02265	0.62333	-0.23055	0.62333	0.06449
0.62667	0.0543	0.62667	-0.03111	0.62667	0.01609	0.62667	-0.40668	0.62667	0.03922	0.62667	-0.02348	0.62667	-0.02289	0.62667	-0.23097	0.62667	0.06491
0.63	0.05436	0.63	-0.03117	0.63	0.01603	0.63	-0.40734	0.63	0.03904	0.63	-0.02348	0.63	-0.02301	0.63	-0.23144	0.63	0.06533
0.63333	0.05448	0.63333	-0.03123	0.63333	0.01609	0.63333	-0.40799	0.63333	0.03892	0.63333	-0.02342	0.63333	-0.02301	0.63333	-0.23192	0.63333	0.06574
0.63667	0.0546	0.63667	-0.03129	0.63667	0.01627	0.63667	-0.40859	0.63667	0.03892	0.63667	-0.02337	0.63667	-0.02295	0.63667	-0.2324	0.63667	0.06604
0.64	0.05472	0.64	-0.03129	0.64	0.01663	0.64	-0.40919	0.64	0.03898	0.64	-0.02331	0.64	-0.02295	0.64	-0.23293	0.64	0.06634
0.64333	0.0549	0.64333	-0.03129	0.64333	0.01711	0.64333	-0.40978	0.64333	0.0391	0.64333	-0.02331	0.64333	-0.02301	0.64333	-0.23341	0.64333	0.06664
0.64667	0.05519	0.64667	-0.03123	0.64667	0.01764	0.64667	-0.41038	0.64667	0.03922	0.64667	-0.02325	0.64667	-0.02319	0.64667	-0.23383	0.64667	0.06688
0.65	0.05543	0.65	-0.03117	0.65	0.01818	0.65	-0.41103	0.65	0.03928	0.65	-0.02319	0.65	-0.02348	0.65	-0.23419	0.65	0.06711
0.65333	0.05579	0.65333	-0.03111	0.65333	0.01872	0.65333	-0.41163	0.65333	0.03922	0.65333	-0.02307	0.65333	-0.02402	0.65333	-0.23443	0.65333	0.06735
0.65667	0.05609	0.65667	-0.03105	0.65667	0.01913	0.65667	-0.41223	0.65667	0.03904	0.65667	-0.02289	0.65667	-0.02468	0.65667	-0.23466	0.65667	0.06765
0.66	0.05645	0.66	-0.03093	0.66	0.01955	0.66	-0.41282	0.66	0.03874	0.66	-0.02259	0.66	-0.02545	0.66	-0.2349	0.66	0.06789
0.66333	0.05674	0.66333	-0.03088	0.66333	0.01985	0.66333	-0.41342	0.66333	0.03833	0.66333	-0.02235	0.66333	-0.02629	0.66333	-0.23514	0.66333	0.06819
0.66667	0.05692	0.66667	-0.03076	0.66667	0.02015	0.66667	-0.41407	0.66667	0.03785	0.66667	-0.02205	0.66667	-0.027	0.66667	-0.23538	0.66667	0.06837
0.67	0.05704	0.67	-0.0307	0.67	0.02044	0.67	-0.41467	0.67	0.03737	0.67	-0.02176	0.67	-0.0276	0.67	-0.23562	0.67	0.06855
0.67333	0.05704	0.67333	-0.03064	0.67333	0.02086	0.67333	-0.41533	0.67333	0.03707	0.67333	-0.02146	0.67333	-0.02801	0.67333	-0.23592	0.67333	0.06866
0.67667	0.05692	0.67667	-0.03058	0.67667	0.0214	0.67667	-0.41592	0.67667	0.0369	0.67667	-0.02122	0.67667	-0.02819	0.67667	-0.23621	0.67667	0.06872
0.68	0.0568	0.68	-0.03058	0.68	0.02205	0.68	-0.41658	0.68	0.0369	0.68	-0.02104	0.68	-0.02825	0.68	-0.23657	0.68	0.06878
0.68333	0.05662	0.68333	-0.03064	0.68333	0.02283	0.68333	-0.41729	0.68333	0.03713	0.68333	-0.02098	0.68333	-0.02819	0.68333	-0.23693	0.68333	0.06878
0.68667	0.05645	0.68667	-0.03076	0.68667	0.02366	0.68667	-0.41807	0.68667	0.03755	0.68667	-0.02092	0.68667	-0.02801	0.68667	-0.23717	0.68667	0.06878
0.69	0.05633	0.69	-0.03099	0.69	0.0245	0.69	-0.4189	0.69	0.03821	0.69	-0.02092	0.69	-0.02778	0.69	-0.23735	0.69	0.06878
0.69333	0.05615	0.69333	-0.03129	0.69333	0.02521	0.69333	-0.4198	0.69333	0.03898	0.69333	-0.02092	0.69333	-0.02754	0.69333	-0.23741	0.69333	0.06878
0.69667	0.05603	0.69667	-0.03159	0.69667	0.02575	0.69667	-0.42081	0.69667	0.03976	0.69667	-0.02092	0.69667	-0.0273	0.69667	-0.23729	0.69667	0.06884
0.7	0.05585	0.7	-0.03189	0.7	0.02605	0.7	-0.42188	0.7	0.04059	0.7	-0.02086	0.7	-0.02706	0.7	-0.23717	0.7	0.06902
0.70333	0.05561	0.70333	-0.03225	0.70333	0.02605	0.70333	-0.42301	0.70333	0.04131	0.70333	-0.02086	0.70333	-0.02682	0.70333	-0.23705	0.70333	0.06932
0.70667	0.05543	0.70667	-0.03254	0.70667	0.02581	0.70667	-0.42421	0.70667	0.04202	0.70667	-0.0208	0.70667	-0.02652	0.70667	-0.23699	0.70667	0.06962
0.71	0.05513	0.71	-0.03278	0.71	0.02545	0.71	-0.4254	0.71	0.04268	0.71	-0.02074	0.71	-0.02611	0.71	-0.23705	0.71	0.07004
0.71333	0.0549	0.71333	-0.03302	0.71333	0.02491	0.71333	-0.42665	0.71333	0.04321	0.71333	-0.02074	0.71333	-0.02563	0.71333	-0.23729	0.71333	0.07045
0.71667	0.05466	0.71667	-0.03314	0.71667	0.02438	0.71667	-0.42778	0.71667	0.04363	0.71667	-0.02068	0.71667	-0.02503	0.71667	-0.23776	0.71667	0.07081
0.72	0.05448	0.72	-0.03326	0.72	0.02384	0.72	-0.4288	0.72	0.04399	0.72	-0.02068	0.72	-0.02438	0.72	-0.23854	0.72	0.07123
0.72333	0.05442	0.72333	-0.03338	0.72333	0.02342	0.72333	-0.42969	0.72333	0.04429	0.72333	-0.02074	0.72333	-0.02372	0.72333	-0.23943	0.72333	0.07153
0.72667	0.05454	0.72667	-0.03356	0.72667	0.02313	0.72667	-0.43041	0.72667	0.04452	0.72667	-0.02074	0.72667	-0.02313	0.72667	-0.2405	0.72667	0.0717
0.73	0.05478	0.73	-0.03368	0.73	0.02295	0.73	-0.43094	0.73	0.0447	0.73	-0.0208	0.73	-0.02265	0.73	-0.24164	0.73	0.07176
0.73333	0.05519	0.73333	-0.03386	0.73333	0.02295	0.73333	-0.43142	0.73333	0.04476	0.73333	-0.0208	0.73333	-0.02241	0.73333	-0.24271	0.73333	0.07176
0.73667	0.05573	0.73667	-0.03392	0.73667	0.02313	0.73667	-0.43178	0.73667	0.04482	0.73667	-0.0208	0.73667	-0.02235	0.73667	-0.24366	0.73667	0.07159
0.74	0.05633	0.74	-0.03397	0.74	0.02342	0.74	-0.43201	0.74	0.0447	0.74	-0.02068	0.74	-0.02253	0.74	-0.24444	0.74	0.07129
0.74333	0.05686	0.74333	-0.03392	0.74333	0.02384	0.74333	-0.43231	0.74333	0.04452	0.74333	-0.02044	0.74333	-0.02283	0.74333	-0.24498	0.74333	0.07093
0.74667	0.0574	0.74667	-0.03386	0.74667	0.02444	0.74667	-0.43261	0.74667	0.04429	0.74667	-0.02009	0.74667	-0.02325	0.74667	-0.24533	0.74667	0.07057
0.75	0.05776	0.75	-0.03374	0.75	0.02515	0.75	-0.43303	0.75	0.04399	0.75	-0.01973	0.75	-0.02366	0.75	-0.24557	0.75	0.07027
0.75333	0.05805	0.75333	-0.03362	0.75333	0.02605	0.75333	-0.43356	0.75333	0.04369	0.75333	-0.01925	0.75333	-0.02402	0.75333	-0.24575	0.75333	0.06998
0.75667	0.05817	0.75667	-0.03356	0.75667	0.02694	0.75667	-0.43428	0.75667	0.04333	0.75667	-0.01889	0.75667	-0.02438	0.75667	-0.24587	0.75667	0.0698
0.76	0.05811	0.76	-0.0335	0.76	0.02789	0.76	-0.43517	0.76	0.04297	0.76	-0.01854	0.76	-0.02462	0.76	-0.24611	0.76	0.06968
0.76333	0.05805	0.76333	-0.03356	0.76333	0.02879	0.76333	-0.43619	0.76333	0.04262	0.76333	-0.01824	0.76333	-0.02468	0.76333	-0.24647	0.76333	0.06962
0.76667	0.05788	0.76667	-0.0338	0.76667	0.02956	0.76667	-0.43738	0.76667	0.04232	0.76667	-0.01806	0.76667	-0.02474	0.76667	-0.24694	0.76667	0.06956
0.77	0.05776	0.77	-0.03415	0.77	0.03028	0.77	-0.43869	0.77	0.04214	0.77	-0.018	0.77	-0.02468	0.77	-0.24766	0.77	0.0695
0.77333	0.0577	0.77333	-0.03463	0.77333	0.03076	0.77333	-0.44006	0.77333	0.04202	0.77333	-0.01806	0.77333	-0.02468	0.77333	-0.24855	0.77333	0.06932
0.77667	0.05764	0.77667	-0.03523	0.77667	0.03117	0.77667	-0.44149	0.77667	0.0419	0.77667	-0.01824	0.77667	-0.0248	0.77667	-0.24956	0.77667	0.06902
0.78	0.05764	0.78	-0.03582	0.78	0.03141	0.78	-0.44286	0.78	0.0419	0.78	-0.01854	0.78	-0.02497	0.78	-0.25058	0.78	0.0686
0.78333	0.05758	0.78333	-0.03636	0.78333	0.03153	0.78333	-0.44411	0.78333	0.0419	0.78333	-0.01884	0.78333	-0.02521	0.78333	-0.25159	0.78333	0.06795
0.78667	0.05758	0.78667	-0.03684	0.78667	0.03165	0.78667	-0.44525	0.78667	0.0419	0.78667	-0.01913	0.78667	-0.02551	0.78667	-0.25249	0.78667	0.06729
0.79	0.05758	0.79	-0.03731	0.79	0.03183	0.79	-0.44626	0.79	0.0419	0.79	-0.01943	0.79	-0.02569	0.79	-0.2532	0.79	0.06658
0.79333	0.05752	0.79333	-0.03761	0.79333	0.03201	0.79333	-0.44715	0.79333	0.04184	0.79333	-0.01961	0.79333	-0.02569	0.79333	-0.25374	0.79333	0.06598
0.79667	0.05746	0.79667	-0.03785	0.79667	0.03225	0.79667	-0.44799	0.79667	0.04184	0.79667	-0.01979	0.79667	-0.02551	0.79667	-0.25415	0.79667	0.06551
0.8	0.05728	0.8	-0.03797	0.8	0.0326	0.8	-0.4487	0.8	0.04184	0.8	-0.01991	0.8	-0.02503	0.8	-0.25433	0.8	0.06515
0.80333	0.0571	0.80333	-0.03797	0.80333	0.03302	0.80333	-0.44942	0.80333	0.04178	0.80333	-0.01991	0.80333	-0.02426	0.80333	-0.25451	0.80333	0.06497
0.80667	0.05686	0.80667	-0.03791	0.80667	0.03344	0.80667	-0.45019	0.80667	0.04178	0.80667	-0.01985	0.80667	-0.02325	0.80667	-0.25469	0.80667	0.06497
0.81	0.05668	0.81	-0.03779	0.81	0.03386	0.81	-0.45097	0.81	0.04184	0.81	-0.01979	0.81	-0.02187	0.81	-0.25493	0.81	0.06515
0.81333	0.05656	0.81333	-0.03767	0.81333	0.03433	0.81333	-0.45186	0.81333	0.0419	0.81333	-0.01973	0.81333	-0.02038	0.81333	-0.25529	0.81333	0.06539
0.81667	0.05645	0.81667	-0.03755	0.81667	0.03469	0.81667	-0.45288	0.81667	0.04208	0.81667	-0.01967	0.81667	-0.01884	0.81667	-0.25588	0.81667	0.06568
0.82	0.05633	0.82	-0.03743	0.82	0.03505	0.82	-0.45389	0.82	0.04232	0.82	-0.01955	0.82	-0.0174	0.82	-0.2566	0.82	0.06586
0.82333	0.05621	0.82333	-0.03725	0.82333	0.03523	0.82333	-0.4549	0.82333	0.04274	0.82333	-0.01955	0.82333	-0.01609	0.82333	-0.25743	0.82333	0.06586
0.82667	0.05609	0.82667	-0.03701	0.82667	0.03541	0.82667	-0.45586	0.82667	0.04321	0.82667	-0.01961	0.82667	-0.01514	0.82667	-0.25839	0.82667	0.0658
0.83	0.05597	0.83	-0.03684	0.83	0.03541	0.83	-0.45681	0.83	0.04375	0.83	-0.01967	0.83	-0.01442	0.83	-0.2594	0.83	0.06562
0.83333	0.05591	0.83333	-0.03666	0.83333	0.03535	0.83333	-0.45776	0.83333	0.04441	0.83333	-0.01985	0.83333	-0.01407	0.83333	-0.26041	0.83333	0.06545
0.83667	0.05591	0.83667	-0.03648	0.83667	0.03523	0.83667	-0.4586	0.83667	0.045	0.83667	-0.02009	0.83667	-0.01407	0.83667	-0.26131	0.83667	0.06527
0.84	0.05597	0.84	-0.0363	0.84	0.03499	0.84	-0.45937	0.84	0.0456	0.84	-0.02027	0.84	-0.01436	0.84	-0.26214	0.84	0.06521
0.84333	0.05609	0.84333	-0.03618	0.84333	0.03469	0.84333	-0.46015	0.84333	0.04607	0.84333	-0.02044	0.84333	-0.0149	0.84333	-0.2628	0.84333	0.06527
0.84667	0.05627	0.84667	-0.03612	0.84667	0.03427	0.84667	-0.46086	0.84667	0.04637	0.84667	-0.02056	0.84667	-0.01568	0.84667	-0.26333	0.84667	0.06551
0.85	0.05645	0.85	-0.03606	0.85	0.0338	0.85	-0.46164	0.85	0.04649	0.85	-0.02068	0.85	-0.01651	0.85	-0.26369	0.85	0.06598
0.85333	0.05668	0.85333	-0.036	0.85333	0.03332	0.85333	-0.46241	0.85333	0.04637	0.85333	-0.02068	0.85333	-0.01734	0.85333	-0.26399	0.85333	0.06664
0.85667	0.05698	0.85667	-0.03594	0.85667	0.03272	0.85667	-0.46331	0.85667	0.04596	0.85667	-0.02062	0.85667	-0.01824	0.85667	-0.26417	0.85667	0.06747
0.86	0.05728	0.86	-0.03582	0.86	0.03219	0.86	-0.46426	0.86	0.04536	0.86	-0.0205	0.86	-0.01907	0.86	-0.26429	0.86	0.06837
0.86333	0.05752	0.86333	-0.0357	0.86333	0.03165	0.86333	-0.46539	0.86333	0.04464	0.86333	-0.02027	0.86333	-0.01979	0.86333	-0.26447	0.86333	0.06926
0.86667	0.05776	0.86667	-0.03546	0.86667	0.03117	0.86667	-0.46659	0.86667	0.04387	0.86667	-0.02003	0.86667	-0.02044	0.86667	-0.2647	0.86667	0.07004
0.87	0.058	0.87	-0.03523	0.87	0.03082	0.87	-0.4679	0.87	0.04309	0.87	-0.01973	0.87	-0.02092	0.87	-0.265	0.87	0.07069
0.87333	0.05835	0.87333	-0.03493	0.87333	0.03058	0.87333	-0.46933	0.87333	0.04244	0.87333	-0.01949	0.87333	-0.02134	0.87333	-0.26548	0.87333	0.07117
0.87667	0.05871	0.87667	-0.03457	0.87667	0.03058	0.87667	-0.47094	0.87667	0.0419	0.87667	-0.01931	0.87667	-0.0217	0.87667	-0.26602	0.87667	0.07141
0.88	0.05919	0.88	-0.03427	0.88	0.0307	0.88	-0.47261	0.88	0.0416	0.88	-0.01925	0.88	-0.02199	0.88	-0.26661	0.88	0.07153
0.88333	0.0596	0.88333	-0.03392	0.88333	0.03093	0.88333	-0.47427	0.88333	0.04148	0.88333	-0.01925	0.88333	-0.02217	0.88333	-0.26733	0.88333	0.07153
0.88667	0.06002	0.88667	-0.03368	0.88667	0.03129	0.88667	-0.476	0.88667	0.0416	0.88667	-0.01937	0.88667	-0.02235	0.88667	-0.26804	0.88667	0.07141
0.89	0.06026	0.89	-0.03356	0.89	0.03165	0.89	-0.47773	0.89	0.0419	0.89	-0.01967	0.89	-0.02253	0.89	-0.26882	0.89	0.07129
0.89333	0.06032	0.89333	-0.0335	0.89333	0.03201	0.89333	-0.4794	0.89333	0.04232	0.89333	-0.02009	0.89333	-0.02265	0.89333	-0.26953	0.89333	0.07123
0.89667	0.06014	0.89667	-0.03362	0.89667	0.03219	0.89667	-0.48095	0.89667	0.0428	0.89667	-0.02056	0.89667	-0.02277	0.89667	-0.27025	0.89667	0.07129
0.9	0.05978	0.9	-0.03392	0.9	0.03225	0.9	-0.48244	0.9	0.04333	0.9	-0.02104	0.9	-0.02295	0.9	-0.27096	0.9	0.07141
0.90333	0.05913	0.90333	-0.03433	0.90333	0.03219	0.90333	-0.48387	0.90333	0.04381	0.90333	-0.02158	0.90333	-0.02307	0.90333	-0.27162	0.90333	0.07159
0.90667	0.05835	0.90667	-0.03487	0.90667	0.03201	0.90667	-0.48524	0.90667	0.04429	0.90667	-0.02205	0.90667	-0.02319	0.90667	-0.27227	0.90667	0.07176
0.91	0.0574	0.91	-0.03552	0.91	0.03177	0.91	-0.48661	0.91	0.0447	0.91	-0.02235	0.91	-0.02331	0.91	-0.27287	0.91	0.07194
0.91333	0.05651	0.91333	-0.03612	0.91333	0.03147	0.91333	-0.48792	0.91333	0.04518	0.91333	-0.02247	0.91333	-0.02342	0.91333	-0.27335	0.91333	0.07206
0.91667	0.05573	0.91667	-0.03678	0.91667	0.03123	0.91667	-0.48929	0.91667	0.04566	0.91667	-0.02241	0.91667	-0.02342	0.91667	-0.27376	0.91667	0.07206
0.92	0.05513	0.92	-0.03731	0.92	0.03099	0.92	-0.49055	0.92	0.04619	0.92	-0.02217	0.92	-0.02342	0.92	-0.27412	0.92	0.072
0.92333	0.05484	0.92333	-0.03779	0.92333	0.03088	0.92333	-0.49168	0.92333	0.04679	0.92333	-0.02182	0.92333	-0.02325	0.92333	-0.2743	0.92333	0.07182
0.92667	0.05472	0.92667	-0.03815	0.92667	0.03088	0.92667	-0.49263	0.92667	0.04733	0.92667	-0.02128	0.92667	-0.02289	0.92667	-0.27442	0.92667	0.07164
0.93	0.0549	0.93	-0.03844	0.93	0.03093	0.93	-0.49341	0.93	0.04786	0.93	-0.02074	0.93	-0.02241	0.93	-0.27448	0.93	0.07153
0.93333	0.05525	0.93333	-0.03862	0.93333	0.03099	0.93333	-0.49394	0.93333	0.04834	0.93333	-0.02021	0.93333	-0.02182	0.93333	-0.27454	0.93333	0.07153
0.93667	0.05567	0.93667	-0.03874	0.93667	0.03111	0.93667	-0.4943	0.93667	0.0487	0.93667	-0.01979	0.93667	-0.0211	0.93667	-0.27466	0.93667	0.07159
0.94	0.05615	0.94	-0.0388	0.94	0.03129	0.94	-0.49448	0.94	0.04888	0.94	-0.01943	0.94	-0.02038	0.94	-0.27484	0.94	0.07182
0.94333	0.05662	0.94333	-0.0388	0.94333	0.03141	0.94333	-0.49454	0.94333	0.04888	0.94333	-0.01919	0.94333	-0.01961	0.94333	-0.27508	0.94333	0.07212
0.94667	0.05698	0.94667	-0.0388	0.94667	0.03159	0.94667	-0.49454	0.94667	0.04876	0.94667	-0.01907	0.94667	-0.01901	0.94667	-0.27549	0.94667	0.07248
0.95	0.05728	0.95	-0.03874	0.95	0.03183	0.95	-0.4946	0.95	0.04846	0.95	-0.01907	0.95	-0.01848	0.95	-0.27603	0.95	0.07284
0.95333	0.05752	0.95333	-0.03862	0.95333	0.03207	0.95333	-0.49478	0.95333	0.04804	0.95333	-0.01907	0.95333	-0.01818	0.95333	-0.27674	0.95333	0.07302
0.95667	0.05764	0.95667	-0.03844	0.95667	0.03242	0.95667	-0.49514	0.95667	0.04762	0.95667	-0.01901	0.95667	-0.01806	0.95667	-0.27758	0.95667	0.07313
0.96	0.05776	0.96	-0.03821	0.96	0.03272	0.96	-0.49561	0.96	0.04721	0.96	-0.01889	0.96	-0.01812	0.96	-0.27847	0.96	0.07302
0.96333	0.05782	0.96333	-0.03785	0.96333	0.03302	0.96333	-0.49621	0.96333	0.04673	0.96333	-0.01872	0.96333	-0.01818	0.96333	-0.27943	0.96333	0.07278
0.96667	0.05794	0.96667	-0.03743	0.96667	0.03332	0.96667	-0.49698	0.96667	0.04637	0.96667	-0.01848	0.96667	-0.0183	0.96667	-0.28038	0.96667	0.07242
0.97	0.05811	0.97	-0.03695	0.97	0.0335	0.97	-0.49776	0.97	0.04596	0.97	-0.01824	0.97	-0.01836	0.97	-0.28121	0.97	0.07206
0.97333	0.05841	0.97333	-0.03648	0.97333	0.0335	0.97333	-0.49853	0.97333	0.0456	0.97333	-0.01794	0.97333	-0.01836	0.97333	-0.28199	0.97333	0.0717
0.97667	0.05865	0.97667	-0.03606	0.97667	0.03344	0.97667	-0.49937	0.97667	0.0453	0.97667	-0.01776	0.97667	-0.01818	0.97667	-0.28265	0.97667	0.07147
0.98	0.05901	0.98	-0.03564	0.98	0.0332	0.98	-0.50014	0.98	0.045	0.98	-0.0177	0.98	-0.01782	0.98	-0.28318	0.98	0.07147
0.98333	0.05925	0.98333	-0.03523	0.98333	0.0329	0.98333	-0.5008	0.98333	0.04476	0.98333	-0.01782	0.98333	-0.0174	0.98333	-0.28342	0.98333	0.07164
0.98667	0.05949	0.98667	-0.03487	0.98667	0.0326	0.98667	-0.50151	0.98667	0.04458	0.98667	-0.018	0.98667	-0.01693	0.98667	-0.28348	0.98667	0.07212
0.99	0.0596	0.99	-0.03457	0.99	0.03242	0.99	-0.50217	0.99	0.04452	0.99	-0.0183	0.99	-0.01645	0.99	-0.2833	0.99	0.07278
0.99333	0.05966	0.99333	-0.03433	0.99333	0.03237	0.99333	-0.50282	0.99333	0.04447	0.99333	-0.01878	0.99333	-0.01603	0.99333	-0.283	0.99333	0.07355
0.99667	0.0596	0.99667	-0.03409	0.99667	0.03254	0.99667	-0.50348	0.99667	0.04452	0.99667	-0.01925	0.99667	-0.01574	0.99667	-0.28253	0.99667	0.07439
1	0.05943	1	-0.03397	1	0.03296	1	-0.5042	1	0.04458	1	-0.01979	1	-0.01556	1	-0.28211	1	0.07534
1.00333	0.05925	1.00333	-0.03386	1.00333	0.03356	1.00333	-0.50497	1.00333	0.04476	1.00333	-0.02033	1.00333	-0.01556	1.00333	-0.28175	1.00333	0.07617
1.00667	0.05895	1.00667	-0.03386	1.00667	0.03427	1.00667	-0.50586	1.00667	0.04488	1.00667	-0.02074	1.00667	-0.01574	1.00667	-0.28151	1.00667	0.07695
1.01	0.05865	1.01	-0.03392	1.01	0.03505	1.01	-0.50676	1.01	0.045	1.01	-0.02104	1.01	-0.01615	1.01	-0.28151	1.01	0.07761
1.01333	0.05835	1.01333	-0.03409	1.01333	0.0357	1.01333	-0.50771	1.01333	0.04506	1.01333	-0.02122	1.01333	-0.01669	1.01333	-0.28187	1.01333	0.07808
1.01667	0.05805	1.01667	-0.03445	1.01667	0.0363	1.01667	-0.50873	1.01667	0.04506	1.01667	-0.02128	1.01667	-0.0174	1.01667	-0.28253	1.01667	0.07838
1.02	0.05782	1.02	-0.03493	1.02	0.03672	1.02	-0.50974	1.02	0.04506	1.02	-0.02116	1.02	-0.0183	1.02	-0.2836	1.02	0.07856
1.02333	0.05752	1.02333	-0.03564	1.02333	0.0369	1.02333	-0.51069	1.02333	0.04506	1.02333	-0.02086	1.02333	-0.01919	1.02333	-0.28497	1.02333	0.07862
1.02667	0.05716	1.02667	-0.03642	1.02667	0.03701	1.02667	-0.51165	1.02667	0.04506	1.02667	-0.02044	1.02667	-0.02015	1.02667	-0.28664	1.02667	0.07856
1.03	0.05686	1.03	-0.03731	1.03	0.03701	1.03	-0.51254	1.03	0.04518	1.03	-0.01979	1.03	-0.02098	1.03	-0.28837	1.03	0.0785
1.03333	0.05651	1.03333	-0.03827	1.03333	0.03701	1.03333	-0.51343	1.03333	0.04536	1.03333	-0.01907	1.03333	-0.02176	1.03333	-0.29004	1.03333	0.07838
1.03667	0.05621	1.03667	-0.03916	1.03667	0.03713	1.03667	-0.51439	1.03667	0.04572	1.03667	-0.01824	1.03667	-0.02235	1.03667	-0.29159	1.03667	0.07826
1.04	0.05597	1.04	-0.03999	1.04	0.03731	1.04	-0.51534	1.04	0.04619	1.04	-0.0174	1.04	-0.02277	1.04	-0.2929	1.04	0.0782
1.04333	0.05585	1.04333	-0.04065	1.04333	0.03767	1.04333	-0.51641	1.04333	0.04673	1.04333	-0.01657	1.04333	-0.02289	1.04333	-0.29391	1.04333	0.07814
1.04667	0.05573	1.04667	-0.04107	1.04667	0.03809	1.04667	-0.51749	1.04667	0.04739	1.04667	-0.0158	1.04667	-0.02277	1.04667	-0.29457	1.04667	0.0782
1.05	0.05573	1.05	-0.04125	1.05	0.03856	1.05	-0.51862	1.05	0.04792	1.05	-0.01508	1.05	-0.02235	1.05	-0.29492	1.05	0.07838
1.05333	0.05579	1.05333	-0.04113	1.05333	0.03904	1.05333	-0.51975	1.05333	0.04846	1.05333	-0.01442	1.05333	-0.02176	1.05333	-0.29486	1.05333	0.07856
1.05667	0.05591	1.05667	-0.04077	1.05667	0.03934	1.05667	-0.521	1.05667	0.04876	1.05667	-0.01395	1.05667	-0.02098	1.05667	-0.29457	1.05667	0.07874
1.06	0.05591	1.06	-0.04029	1.06	0.03952	1.06	-0.5222	1.06	0.04894	1.06	-0.01353	1.06	-0.02015	1.06	-0.29409	1.06	0.07904
1.06333	0.05591	1.06333	-0.03964	1.06333	0.03946	1.06333	-0.52339	1.06333	0.04894	1.06333	-0.01329	1.06333	-0.01919	1.06333	-0.29367	1.06333	0.07927
1.06667	0.05579	1.06667	-0.03892	1.06667	0.03916	1.06667	-0.52452	1.06667	0.04876	1.06667	-0.01317	1.06667	-0.0183	1.06667	-0.29331	1.06667	0.07957
1.07	0.05561	1.07	-0.03821	1.07	0.03868	1.07	-0.52559	1.07	0.04852	1.07	-0.01317	1.07	-0.0174	1.07	-0.29308	1.07	0.07987
1.07333	0.05537	1.07333	-0.03761	1.07333	0.03797	1.07333	-0.52661	1.07333	0.04816	1.07333	-0.01329	1.07333	-0.01657	1.07333	-0.29296	1.07333	0.08011
1.07667	0.05507	1.07667	-0.03713	1.07667	0.03719	1.07667	-0.52762	1.07667	0.0478	1.07667	-0.01353	1.07667	-0.01585	1.07667	-0.29296	1.07667	0.08029
1.08	0.05484	1.08	-0.0369	1.08	0.03636	1.08	-0.52863	1.08	0.04745	1.08	-0.01389	1.08	-0.0152	1.08	-0.29308	1.08	0.08035
1.08333	0.05466	1.08333	-0.03678	1.08333	0.03558	1.08333	-0.52965	1.08333	0.04715	1.08333	-0.01425	1.08333	-0.01466	1.08333	-0.29337	1.08333	0.08041
1.08667	0.0546	1.08667	-0.03678	1.08667	0.03487	1.08667	-0.5306	1.08667	0.04697	1.08667	-0.0146	1.08667	-0.01425	1.08667	-0.29379	1.08667	0.08047
1.09	0.05466	1.09	-0.03701	1.09	0.03427	1.09	-0.53155	1.09	0.04685	1.09	-0.01484	1.09	-0.01389	1.09	-0.29427	1.09	0.08047
1.09333	0.0549	1.09333	-0.03731	1.09333	0.0338	1.09333	-0.53239	1.09333	0.04685	1.09333	-0.01508	1.09333	-0.01359	1.09333	-0.2948	1.09333	0.08047
1.09667	0.05519	1.09667	-0.03767	1.09667	0.0335	1.09667	-0.53322	1.09667	0.04691	1.09667	-0.0152	1.09667	-0.01335	1.09667	-0.2954	1.09667	0.08047
1.1	0.05555	1.1	-0.03803	1.1	0.03326	1.1	-0.53388	1.1	0.04703	1.1	-0.0152	1.1	-0.01317	1.1	-0.296	1.1	0.08053
1.10333	0.05597	1.10333	-0.03833	1.10333	0.0332	1.10333	-0.53447	1.10333	0.04715	1.10333	-0.01508	1.10333	-0.01305	1.10333	-0.29671	1.10333	0.08059
1.10667	0.05627	1.10667	-0.03844	1.10667	0.03314	1.10667	-0.53495	1.10667	0.04733	1.10667	-0.01496	1.10667	-0.01287	1.10667	-0.29755	1.10667	0.08065
1.11	0.05651	1.11	-0.03844	1.11	0.03314	1.11	-0.53531	1.11	0.04756	1.11	-0.01484	1.11	-0.01276	1.11	-0.29844	1.11	0.08076
1.11333	0.05662	1.11333	-0.03821	1.11333	0.03314	1.11333	-0.53555	1.11333	0.04774	1.11333	-0.01472	1.11333	-0.01258	1.11333	-0.29933	1.11333	0.08082
1.11667	0.05662	1.11667	-0.03779	1.11667	0.0332	1.11667	-0.53573	1.11667	0.04798	1.11667	-0.01466	1.11667	-0.01246	1.11667	-0.30023	1.11667	0.08088
1.12	0.05656	1.12	-0.03725	1.12	0.0332	1.12	-0.53596	1.12	0.0481	1.12	-0.01466	1.12	-0.01234	1.12	-0.301	1.12	0.08088
1.12333	0.05639	1.12333	-0.0366	1.12333	0.03326	1.12333	-0.53626	1.12333	0.04822	1.12333	-0.01472	1.12333	-0.01222	1.12333	-0.30172	1.12333	0.08076
1.12667	0.05609	1.12667	-0.03594	1.12667	0.03326	1.12667	-0.53662	1.12667	0.04828	1.12667	-0.01484	1.12667	-0.01216	1.12667	-0.30231	1.12667	0.08053
1.13	0.05567	1.13	-0.03541	1.13	0.03326	1.13	-0.53716	1.13	0.04822	1.13	-0.01496	1.13	-0.0121	1.13	-0.30279	1.13	0.08023
1.13333	0.05513	1.13333	-0.03487	1.13333	0.03326	1.13333	-0.53781	1.13333	0.04816	1.13333	-0.01496	1.13333	-0.01216	1.13333	-0.30315	1.13333	0.07981
1.13667	0.05442	1.13667	-0.03457	1.13667	0.0332	1.13667	-0.53859	1.13667	0.04804	1.13667	-0.01496	1.13667	-0.01228	1.13667	-0.30345	1.13667	0.07939
1.14	0.05364	1.14	-0.03433	1.14	0.03308	1.14	-0.53948	1.14	0.04792	1.14	-0.01484	1.14	-0.0124	1.14	-0.30375	1.14	0.07898
1.14333	0.05281	1.14333	-0.03433	1.14333	0.03302	1.14333	-0.54049	1.14333	0.04768	1.14333	-0.01466	1.14333	-0.01252	1.14333	-0.30416	1.14333	0.07856
1.14667	0.05198	1.14667	-0.03439	1.14667	0.0329	1.14667	-0.54151	1.14667	0.04745	1.14667	-0.01448	1.14667	-0.01258	1.14667	-0.3047	1.14667	0.07814
1.15	0.05114	1.15	-0.03457	1.15	0.0329	1.15	-0.54252	1.15	0.04715	1.15	-0.01419	1.15	-0.01264	1.15	-0.30529	1.15	0.0779
1.15333	0.05049	1.15333	-0.03481	1.15333	0.03296	1.15333	-0.54359	1.15333	0.04685	1.15333	-0.01389	1.15333	-0.01264	1.15333	-0.30601	1.15333	0.07778
1.15667	0.04995	1.15667	-0.03511	1.15667	0.03314	1.15667	-0.54461	1.15667	0.04655	1.15667	-0.01365	1.15667	-0.01264	1.15667	-0.30673	1.15667	0.07784
1.16	0.04965	1.16	-0.03535	1.16	0.0335	1.16	-0.54562	1.16	0.04625	1.16	-0.01335	1.16	-0.0127	1.16	-0.30744	1.16	0.07802
1.16333	0.04953	1.16333	-0.03558	1.16333	0.03397	1.16333	-0.54669	1.16333	0.04601	1.16333	-0.01311	1.16333	-0.0127	1.16333	-0.3081	1.16333	0.07832
1.16667	0.04965	1.16667	-0.03582	1.16667	0.03463	1.16667	-0.54777	1.16667	0.04584	1.16667	-0.01287	1.16667	-0.01276	1.16667	-0.30857	1.16667	0.07862
1.17	0.04989	1.17	-0.03594	1.17	0.03535	1.17	-0.54896	1.17	0.0459	1.17	-0.01264	1.17	-0.01293	1.17	-0.30899	1.17	0.07904
1.17333	0.05013	1.17333	-0.03594	1.17333	0.03612	1.17333	-0.55021	1.17333	0.04619	1.17333	-0.01234	1.17333	-0.01317	1.17333	-0.30923	1.17333	0.07933
1.17667	0.05031	1.17667	-0.03582	1.17667	0.0369	1.17667	-0.55158	1.17667	0.04673	1.17667	-0.01204	1.17667	-0.01353	1.17667	-0.30947	1.17667	0.07963
1.18	0.05043	1.18	-0.03546	1.18	0.03755	1.18	-0.55301	1.18	0.04745	1.18	-0.01168	1.18	-0.01389	1.18	-0.30971	1.18	0.07987
1.18333	0.05049	1.18333	-0.03499	1.18333	0.03803	1.18333	-0.5545	1.18333	0.04834	1.18333	-0.01132	1.18333	-0.01425	1.18333	-0.31006	1.18333	0.07999
1.18667	0.05037	1.18667	-0.03427	1.18667	0.03833	1.18667	-0.55593	1.18667	0.04935	1.18667	-0.01097	1.18667	-0.01448	1.18667	-0.31048	1.18667	0.08005
1.19	0.05025	1.19	-0.0335	1.19	0.03844	1.19	-0.55718	1.19	0.05031	1.19	-0.01073	1.19	-0.0146	1.19	-0.31108	1.19	0.08005
1.19333	0.05007	1.19333	-0.0326	1.19333	0.03833	1.19333	-0.55826	1.19333	0.05114	1.19333	-0.01055	1.19333	-0.01466	1.19333	-0.31179	1.19333	0.07999
1.19667	0.05001	1.19667	-0.03171	1.19667	0.03815	1.19667	-0.55909	1.19667	0.0518	1.19667	-0.01049	1.19667	-0.0146	1.19667	-0.31251	1.19667	0.07999
1.2	0.05001	1.2	-0.03093	1.2	0.03791	1.2	-0.55969	1.2	0.05215	1.2	-0.01049	1.2	-0.01448	1.2	-0.31328	1.2	0.07999
1.20333	0.05019	1.20333	-0.03034	1.20333	0.03767	1.20333	-0.56005	1.20333	0.05215	1.20333	-0.01049	1.20333	-0.01425	1.20333	-0.31394	1.20333	0.08005
1.20667	0.05049	1.20667	-0.03004	1.20667	0.03749	1.20667	-0.56022	1.20667	0.05192	1.20667	-0.01055	1.20667	-0.01401	1.20667	-0.31435	1.20667	0.08017
1.21	0.05096	1.21	-0.02998	1.21	0.03731	1.21	-0.56022	1.21	0.05144	1.21	-0.01049	1.21	-0.01383	1.21	-0.31453	1.21	0.08035
1.21333	0.0515	1.21333	-0.03022	1.21333	0.03725	1.21333	-0.56022	1.21333	0.05084	1.21333	-0.01037	1.21333	-0.01365	1.21333	-0.31447	1.21333	0.08053
1.21667	0.05209	1.21667	-0.03064	1.21667	0.03731	1.21667	-0.56028	1.21667	0.05025	1.21667	-0.01013	1.21667	-0.01359	1.21667	-0.31424	1.21667	0.08082
1.22	0.05275	1.22	-0.03123	1.22	0.03737	1.22	-0.56046	1.22	0.04959	1.22	-0.00978	1.22	-0.01353	1.22	-0.31388	1.22	0.08118
1.22333	0.05341	1.22333	-0.03189	1.22333	0.03749	1.22333	-0.56088	1.22333	0.04905	1.22333	-0.00936	1.22333	-0.01353	1.22333	-0.31346	1.22333	0.0816
1.22667	0.054	1.22667	-0.03248	1.22667	0.03761	1.22667	-0.56154	1.22667	0.04852	1.22667	-0.00888	1.22667	-0.01347	1.22667	-0.31304	1.22667	0.08208
1.23	0.05454	1.23	-0.03296	1.23	0.03767	1.23	-0.56243	1.23	0.04816	1.23	-0.00852	1.23	-0.01341	1.23	-0.31281	1.23	0.08255
1.23333	0.05502	1.23333	-0.03332	1.23333	0.03755	1.23333	-0.5635	1.23333	0.04786	1.23333	-0.00823	1.23333	-0.01323	1.23333	-0.31263	1.23333	0.08315
1.23667	0.05543	1.23667	-0.0335	1.23667	0.03737	1.23667	-0.56469	1.23667	0.04762	1.23667	-0.00811	1.23667	-0.01293	1.23667	-0.31269	1.23667	0.08368
1.24	0.05579	1.24	-0.03356	1.24	0.03713	1.24	-0.56589	1.24	0.0475	1.24	-0.00817	1.24	-0.01258	1.24	-0.31286	1.24	0.08428
1.24333	0.05603	1.24333	-0.0335	1.24333	0.03684	1.24333	-0.56714	1.24333	0.04739	1.24333	-0.00834	1.24333	-0.01216	1.24333	-0.31304	1.24333	0.08482
1.24667	0.05621	1.24667	-0.03344	1.24667	0.0366	1.24667	-0.56821	1.24667	0.04733	1.24667	-0.00864	1.24667	-0.01168	1.24667	-0.31328	1.24667	0.08535
1.25	0.05615	1.25	-0.03338	1.25	0.03636	1.25	-0.56916	1.25	0.04721	1.25	-0.00894	1.25	-0.01115	1.25	-0.3134	1.25	0.08577
1.25333	0.05603	1.25333	-0.03338	1.25333	0.03618	1.25333	-0.56988	1.25333	0.04721	1.25333	-0.00912	1.25333	-0.01061	1.25333	-0.31346	1.25333	0.08607
1.25667	0.05573	1.25667	-0.03344	1.25667	0.03618	1.25667	-0.57036	1.25667	0.04721	1.25667	-0.00918	1.25667	-0.01013	1.25667	-0.31346	1.25667	0.08637
1.26	0.05531	1.26	-0.0335	1.26	0.03636	1.26	-0.5706	1.26	0.04727	1.26	-0.009	1.26	-0.00978	1.26	-0.3134	1.26	0.08655
1.26333	0.05484	1.26333	-0.03356	1.26333	0.03666	1.26333	-0.57071	1.26333	0.04739	1.26333	-0.00864	1.26333	-0.00942	1.26333	-0.31334	1.26333	0.08667
1.26667	0.0543	1.26667	-0.03356	1.26667	0.03707	1.26667	-0.57077	1.26667	0.04762	1.26667	-0.00811	1.26667	-0.00918	1.26667	-0.31334	1.26667	0.08678
1.27	0.05376	1.27	-0.03338	1.27	0.03755	1.27	-0.57083	1.27	0.04786	1.27	-0.00745	1.27	-0.009	1.27	-0.31352	1.27	0.08684
1.27333	0.05329	1.27333	-0.03314	1.27333	0.03809	1.27333	-0.57095	1.27333	0.04822	1.27333	-0.00679	1.27333	-0.00882	1.27333	-0.31382	1.27333	0.0869
1.27667	0.05293	1.27667	-0.03272	1.27667	0.0385	1.27667	-0.57119	1.27667	0.04864	1.27667	-0.0062	1.27667	-0.00864	1.27667	-0.31435	1.27667	0.0869
1.28	0.05275	1.28	-0.03219	1.28	0.03886	1.28	-0.57161	1.28	0.04911	1.28	-0.00566	1.28	-0.00846	1.28	-0.31495	1.28	0.08696
1.28333	0.05269	1.28333	-0.03159	1.28333	0.03916	1.28333	-0.57214	1.28333	0.04959	1.28333	-0.00536	1.28333	-0.00817	1.28333	-0.31573	1.28333	0.08696
1.28667	0.05275	1.28667	-0.03093	1.28667	0.03934	1.28667	-0.5728	1.28667	0.05013	1.28667	-0.00525	1.28667	-0.00775	1.28667	-0.31644	1.28667	0.08702
1.29	0.05287	1.29	-0.03046	1.29	0.0394	1.29	-0.57352	1.29	0.0506	1.29	-0.00519	1.29	-0.00727	1.29	-0.31716	1.29	0.08714
1.29333	0.05311	1.29333	-0.03004	1.29333	0.03952	1.29333	-0.57435	1.29333	0.05102	1.29333	-0.00525	1.29333	-0.00668	1.29333	-0.31769	1.29333	0.08732
1.29667	0.05341	1.29667	-0.0298	1.29667	0.03958	1.29667	-0.57524	1.29667	0.05144	1.29667	-0.00536	1.29667	-0.00602	1.29667	-0.31811	1.29667	0.08762
1.3	0.0537	1.3	-0.0298	1.3	0.0397	1.3	-0.57608	1.3	0.05186	1.3	-0.00536	1.3	-0.00536	1.3	-0.31841	1.3	0.08804
1.30333	0.05406	1.30333	-0.02998	1.30333	0.03994	1.30333	-0.57691	1.30333	0.05221	1.30333	-0.0053	1.30333	-0.00471	1.30333	-0.31859	1.30333	0.08851
1.30667	0.05442	1.30667	-0.03034	1.30667	0.04023	1.30667	-0.57775	1.30667	0.05251	1.30667	-0.00519	1.30667	-0.00417	1.30667	-0.31871	1.30667	0.08905
1.31	0.05478	1.31	-0.03076	1.31	0.04065	1.31	-0.57864	1.31	0.05275	1.31	-0.00489	1.31	-0.00381	1.31	-0.31894	1.31	0.08965
1.31333	0.05513	1.31333	-0.03117	1.31333	0.04113	1.31333	-0.57948	1.31333	0.05293	1.31333	-0.00459	1.31333	-0.0037	1.31333	-0.31924	1.31333	0.09024
1.31667	0.05549	1.31667	-0.03153	1.31667	0.04166	1.31667	-0.58037	1.31667	0.05311	1.31667	-0.00429	1.31667	-0.00376	1.31667	-0.31972	1.31667	0.09078
1.32	0.05591	1.32	-0.03171	1.32	0.04214	1.32	-0.5812	1.32	0.05323	1.32	-0.00411	1.32	-0.00399	1.32	-0.32043	1.32	0.0912
1.32333	0.05633	1.32333	-0.03177	1.32333	0.04262	1.32333	-0.5821	1.32333	0.05329	1.32333	-0.00405	1.32333	-0.00447	1.32333	-0.32127	1.32333	0.09155
1.32667	0.05668	1.32667	-0.03165	1.32667	0.04297	1.32667	-0.58293	1.32667	0.05329	1.32667	-0.00411	1.32667	-0.00501	1.32667	-0.32222	1.32667	0.09185
1.33	0.05704	1.33	-0.03135	1.33	0.04321	1.33	-0.58377	1.33	0.05329	1.33	-0.00435	1.33	-0.00572	1.33	-0.32324	1.33	0.09203
1.33333	0.05734	1.33333	-0.03093	1.33333	0.04333	1.33333	-0.58454	1.33333	0.05329	1.33333	-0.00471	1.33333	-0.00638	1.33333	-0.32419	1.33333	0.09215
1.33667	0.05764	1.33667	-0.0304	1.33667	0.04333	1.33667	-0.58538	1.33667	0.05323	1.33667	-0.00513	1.33667	-0.00703	1.33667	-0.32502	1.33667	0.09227
1.34	0.05788	1.34	-0.02986	1.34	0.04315	1.34	-0.58627	1.34	0.05323	1.34	-0.00554	1.34	-0.00763	1.34	-0.32574	1.34	0.09239
1.34333	0.05817	1.34333	-0.02939	1.34333	0.04292	1.34333	-0.58722	1.34333	0.05323	1.34333	-0.00596	1.34333	-0.00817	1.34333	-0.32634	1.34333	0.09251
1.34667	0.05841	1.34667	-0.02897	1.34667	0.04256	1.34667	-0.58836	1.34667	0.05323	1.34667	-0.00626	1.34667	-0.00858	1.34667	-0.32681	1.34667	0.09263
1.35	0.05871	1.35	-0.02861	1.35	0.04208	1.35	-0.58955	1.35	0.05323	1.35	-0.0065	1.35	-0.00894	1.35	-0.32717	1.35	0.09269
1.35333	0.05901	1.35333	-0.02843	1.35333	0.04166	1.35333	-0.59086	1.35333	0.05323	1.35333	-0.00662	1.35333	-0.00918	1.35333	-0.32753	1.35333	0.09274
1.35667	0.05925	1.35667	-0.02831	1.35667	0.04125	1.35667	-0.59223	1.35667	0.05311	1.35667	-0.00668	1.35667	-0.0093	1.35667	-0.32794	1.35667	0.09274
1.36	0.05949	1.36	-0.02825	1.36	0.04095	1.36	-0.5936	1.36	0.05293	1.36	-0.00668	1.36	-0.00942	1.36	-0.32842	1.36	0.09269
1.36333	0.05966	1.36333	-0.02825	1.36333	0.04071	1.36333	-0.59491	1.36333	0.05269	1.36333	-0.00668	1.36333	-0.00948	1.36333	-0.3289	1.36333	0.09257
1.36667	0.05984	1.36667	-0.02825	1.36667	0.04053	1.36667	-0.59611	1.36667	0.05233	1.36667	-0.00674	1.36667	-0.00954	1.36667	-0.32949	1.36667	0.09245
1.37	0.0599	1.37	-0.02831	1.37	0.04041	1.37	-0.59718	1.37	0.05192	1.37	-0.00674	1.37	-0.0096	1.37	-0.33015	1.37	0.09221
1.37333	0.05996	1.37333	-0.02849	1.37333	0.04029	1.37333	-0.59813	1.37333	0.05138	1.37333	-0.00668	1.37333	-0.00966	1.37333	-0.33075	1.37333	0.09197
1.37667	0.0599	1.37667	-0.02867	1.37667	0.04023	1.37667	-0.59885	1.37667	0.05084	1.37667	-0.00668	1.37667	-0.00972	1.37667	-0.33134	1.37667	0.09161
1.38	0.05984	1.38	-0.02891	1.38	0.04011	1.38	-0.59944	1.38	0.05037	1.38	-0.00662	1.38	-0.00989	1.38	-0.33194	1.38	0.09137
1.38333	0.05978	1.38333	-0.02921	1.38333	0.04005	1.38333	-0.59992	1.38333	0.04989	1.38333	-0.0065	1.38333	-0.01007	1.38333	-0.33242	1.38333	0.09108
1.38667	0.05972	1.38667	-0.02944	1.38667	0.03999	1.38667	-0.60034	1.38667	0.04947	1.38667	-0.00644	1.38667	-0.01037	1.38667	-0.33283	1.38667	0.09084
1.39	0.0596	1.39	-0.02974	1.39	0.03988	1.39	-0.60081	1.39	0.04923	1.39	-0.00644	1.39	-0.01073	1.39	-0.33319	1.39	0.0906
1.39333	0.05949	1.39333	-0.02998	1.39333	0.03976	1.39333	-0.60129	1.39333	0.04911	1.39333	-0.00644	1.39333	-0.01115	1.39333	-0.33355	1.39333	0.09042
1.39667	0.05925	1.39667	-0.03022	1.39667	0.03964	1.39667	-0.60183	1.39667	0.04917	1.39667	-0.00656	1.39667	-0.01162	1.39667	-0.33391	1.39667	0.0903
1.4	0.05895	1.4	-0.03034	1.4	0.03952	1.4	-0.60254	1.4	0.04947	1.4	-0.00674	1.4	-0.0121	1.4	-0.33426	1.4	0.09018
1.40333	0.05853	1.40333	-0.03034	1.40333	0.03946	1.40333	-0.60332	1.40333	0.04989	1.40333	-0.00697	1.40333	-0.01258	1.40333	-0.33468	1.40333	0.09018
1.40667	0.05794	1.40667	-0.03022	1.40667	0.03934	1.40667	-0.60415	1.40667	0.05049	1.40667	-0.00727	1.40667	-0.01299	1.40667	-0.33504	1.40667	0.09018
1.41	0.05722	1.41	-0.02998	1.41	0.03922	1.41	-0.60505	1.41	0.05114	1.41	-0.00763	1.41	-0.01335	1.41	-0.33545	1.41	0.09024
1.41333	0.05633	1.41333	-0.02974	1.41333	0.0391	1.41333	-0.60588	1.41333	0.05186	1.41333	-0.00787	1.41333	-0.01359	1.41333	-0.33587	1.41333	0.09036
1.41667	0.05537	1.41667	-0.02944	1.41667	0.03898	1.41667	-0.60672	1.41667	0.05257	1.41667	-0.00811	1.41667	-0.01371	1.41667	-0.33629	1.41667	0.09042
1.42	0.05442	1.42	-0.02909	1.42	0.03886	1.42	-0.60737	1.42	0.05317	1.42	-0.00823	1.42	-0.01371	1.42	-0.33677	1.42	0.09054
1.42333	0.05352	1.42333	-0.02873	1.42333	0.03874	1.42333	-0.60797	1.42333	0.05364	1.42333	-0.00829	1.42333	-0.01359	1.42333	-0.3373	1.42333	0.09054
1.42667	0.05281	1.42667	-0.02837	1.42667	0.03868	1.42667	-0.60838	1.42667	0.05388	1.42667	-0.00823	1.42667	-0.01335	1.42667	-0.33796	1.42667	0.09054
1.43	0.05227	1.43	-0.02795	1.43	0.03862	1.43	-0.60874	1.43	0.05382	1.43	-0.00811	1.43	-0.01305	1.43	-0.33867	1.43	0.09048
1.43333	0.05198	1.43333	-0.02748	1.43333	0.03856	1.43333	-0.60898	1.43333	0.05352	1.43333	-0.00805	1.43333	-0.01276	1.43333	-0.33951	1.43333	0.09036
1.43667	0.05198	1.43667	-0.027	1.43667	0.03856	1.43667	-0.60916	1.43667	0.05299	1.43667	-0.00805	1.43667	-0.01246	1.43667	-0.3404	1.43667	0.09018
1.44	0.05215	1.44	-0.02652	1.44	0.0385	1.44	-0.60946	1.44	0.05215	1.44	-0.00811	1.44	-0.01228	1.44	-0.3413	1.44	0.09
1.44333	0.05257	1.44333	-0.02599	1.44333	0.0385	1.44333	-0.60976	1.44333	0.05126	1.44333	-0.00834	1.44333	-0.01216	1.44333	-0.34219	1.44333	0.08982
1.44667	0.05299	1.44667	-0.02533	1.44667	0.0385	1.44667	-0.61017	1.44667	0.05025	1.44667	-0.00864	1.44667	-0.01222	1.44667	-0.34302	1.44667	0.0897
1.45	0.05347	1.45	-0.02468	1.45	0.03844	1.45	-0.61071	1.45	0.04929	1.45	-0.00912	1.45	-0.0124	1.45	-0.34368	1.45	0.0897
1.45333	0.05388	1.45333	-0.02396	1.45333	0.03833	1.45333	-0.61131	1.45333	0.04846	1.45333	-0.00966	1.45333	-0.0127	1.45333	-0.34422	1.45333	0.0897
1.45667	0.05424	1.45667	-0.02331	1.45667	0.03827	1.45667	-0.61202	1.45667	0.04786	1.45667	-0.01025	1.45667	-0.01299	1.45667	-0.34457	1.45667	0.08982
1.46	0.05454	1.46	-0.02265	1.46	0.03815	1.46	-0.61285	1.46	0.0475	1.46	-0.01091	1.46	-0.01341	1.46	-0.34481	1.46	0.08994
1.46333	0.05472	1.46333	-0.02211	1.46333	0.03809	1.46333	-0.61381	1.46333	0.0475	1.46333	-0.01156	1.46333	-0.01371	1.46333	-0.34499	1.46333	0.09012
1.46667	0.05484	1.46667	-0.02176	1.46667	0.03797	1.46667	-0.61476	1.46667	0.04774	1.46667	-0.0121	1.46667	-0.01401	1.46667	-0.34511	1.46667	0.09042
1.47	0.05496	1.47	-0.02158	1.47	0.03785	1.47	-0.61584	1.47	0.04828	1.47	-0.01246	1.47	-0.01419	1.47	-0.34529	1.47	0.09072
1.47333	0.05502	1.47333	-0.02152	1.47333	0.03767	1.47333	-0.61697	1.47333	0.04905	1.47333	-0.01276	1.47333	-0.01419	1.47333	-0.34553	1.47333	0.09108
1.47667	0.05519	1.47667	-0.0217	1.47667	0.03749	1.47667	-0.6181	1.47667	0.05001	1.47667	-0.01281	1.47667	-0.01419	1.47667	-0.34583	1.47667	0.09143
1.48	0.05537	1.48	-0.02205	1.48	0.03731	1.48	-0.61923	1.48	0.05108	1.48	-0.0127	1.48	-0.01407	1.48	-0.34606	1.48	0.09197
1.48333	0.05555	1.48333	-0.02247	1.48333	0.03719	1.48333	-0.62037	1.48333	0.05221	1.48333	-0.01246	1.48333	-0.01401	1.48333	-0.34624	1.48333	0.09257
1.48667	0.05579	1.48667	-0.02289	1.48667	0.03707	1.48667	-0.62144	1.48667	0.05329	1.48667	-0.01204	1.48667	-0.01401	1.48667	-0.34642	1.48667	0.09328
1.49	0.05597	1.49	-0.02325	1.49	0.03713	1.49	-0.62239	1.49	0.05436	1.49	-0.01144	1.49	-0.01407	1.49	-0.3466	1.49	0.09406
1.49333	0.05621	1.49333	-0.02354	1.49333	0.03719	1.49333	-0.62317	1.49333	0.05543	1.49333	-0.01079	1.49333	-0.01425	1.49333	-0.34666	1.49333	0.09477
1.49667	0.05645	1.49667	-0.02366	1.49667	0.03743	1.49667	-0.62388	1.49667	0.05645	1.49667	-0.01001	1.49667	-0.0146	1.49667	-0.34678	1.49667	0.09549
1.5	0.05668	1.5	-0.02366	1.5	0.03773	1.5	-0.62442	1.5	0.05728	1.5	-0.00918	1.5	-0.01508	1.5	-0.34684	1.5	0.09602
1.50333	0.05704	1.50333	-0.02354	1.50333	0.03809	1.50333	-0.6249	1.50333	0.05805	1.50333	-0.00834	1.50333	-0.01568	1.50333	-0.3469	1.50333	0.09638
1.50667	0.05734	1.50667	-0.02342	1.50667	0.03839	1.50667	-0.62525	1.50667	0.05871	1.50667	-0.00745	1.50667	-0.01633	1.50667	-0.34708	1.50667	0.0965
1.51	0.05764	1.51	-0.02325	1.51	0.03868	1.51	-0.62561	1.51	0.05913	1.51	-0.00662	1.51	-0.01705	1.51	-0.34732	1.51	0.09638
1.51333	0.05794	1.51333	-0.02319	1.51333	0.03886	1.51333	-0.62591	1.51333	0.05949	1.51333	-0.00584	1.51333	-0.01776	1.51333	-0.34767	1.51333	0.09614
1.51667	0.05823	1.51667	-0.02313	1.51667	0.03886	1.51667	-0.62621	1.51667	0.05972	1.51667	-0.00513	1.51667	-0.01836	1.51667	-0.34809	1.51667	0.09584
1.52	0.05841	1.52	-0.02319	1.52	0.03874	1.52	-0.62656	1.52	0.0599	1.52	-0.00453	1.52	-0.01884	1.52	-0.34857	1.52	0.09555
1.52333	0.05847	1.52333	-0.02331	1.52333	0.03856	1.52333	-0.6268	1.52333	0.0599	1.52333	-0.00405	1.52333	-0.01913	1.52333	-0.34899	1.52333	0.09537
1.52667	0.05847	1.52667	-0.02342	1.52667	0.03833	1.52667	-0.6271	1.52667	0.05984	1.52667	-0.0037	1.52667	-0.01925	1.52667	-0.34946	1.52667	0.09543
1.53	0.05841	1.53	-0.0236	1.53	0.03815	1.53	-0.62728	1.53	0.05978	1.53	-0.00358	1.53	-0.01919	1.53	-0.34994	1.53	0.09567
1.53333	0.05829	1.53333	-0.02372	1.53333	0.03803	1.53333	-0.62734	1.53333	0.05972	1.53333	-0.0037	1.53333	-0.01895	1.53333	-0.35042	1.53333	0.09626
1.53667	0.05823	1.53667	-0.02372	1.53667	0.03803	1.53667	-0.6274	1.53667	0.05978	1.53667	-0.00399	1.53667	-0.0186	1.53667	-0.35095	1.53667	0.09698
1.54	0.05817	1.54	-0.0236	1.54	0.03815	1.54	-0.62746	1.54	0.05984	1.54	-0.00453	1.54	-0.01812	1.54	-0.35155	1.54	0.09793
1.54333	0.05817	1.54333	-0.02342	1.54333	0.03839	1.54333	-0.62758	1.54333	0.06002	1.54333	-0.00525	1.54333	-0.01752	1.54333	-0.35214	1.54333	0.09888
1.54667	0.05823	1.54667	-0.02325	1.54667	0.03874	1.54667	-0.62776	1.54667	0.06026	1.54667	-0.00608	1.54667	-0.01705	1.54667	-0.35286	1.54667	0.09978
1.55	0.05835	1.55	-0.02307	1.55	0.03922	1.55	-0.62811	1.55	0.06062	1.55	-0.00697	1.55	-0.01657	1.55	-0.35363	1.55	0.10055
1.55333	0.05847	1.55333	-0.02289	1.55333	0.03976	1.55333	-0.62853	1.55333	0.06104	1.55333	-0.00799	1.55333	-0.01627	1.55333	-0.35447	1.55333	0.10103
1.55667	0.05853	1.55667	-0.02283	1.55667	0.04041	1.55667	-0.62907	1.55667	0.06145	1.55667	-0.009	1.55667	-0.01609	1.55667	-0.3553	1.55667	0.10127
1.56	0.05853	1.56	-0.02277	1.56	0.04113	1.56	-0.62966	1.56	0.06199	1.56	-0.01001	1.56	-0.01603	1.56	-0.3562	1.56	0.10121
1.56333	0.05847	1.56333	-0.02283	1.56333	0.0419	1.56333	-0.63044	1.56333	0.06241	1.56333	-0.01097	1.56333	-0.01609	1.56333	-0.35709	1.56333	0.10091
1.56667	0.05829	1.56667	-0.02301	1.56667	0.04268	1.56667	-0.63121	1.56667	0.06282	1.56667	-0.0118	1.56667	-0.01627	1.56667	-0.35793	1.56667	0.10037
1.57	0.05811	1.57	-0.02325	1.57	0.04351	1.57	-0.63199	1.57	0.06306	1.57	-0.01258	1.57	-0.01651	1.57	-0.3587	1.57	0.09972
1.57333	0.05782	1.57333	-0.02354	1.57333	0.04429	1.57333	-0.63276	1.57333	0.06318	1.57333	-0.01317	1.57333	-0.01681	1.57333	-0.35942	1.57333	0.09894
1.57667	0.05758	1.57667	-0.0239	1.57667	0.04506	1.57667	-0.63348	1.57667	0.06318	1.57667	-0.01371	1.57667	-0.01705	1.57667	-0.36007	1.57667	0.09823
1.58	0.0574	1.58	-0.02432	1.58	0.04572	1.58	-0.63407	1.58	0.063	1.58	-0.01419	1.58	-0.01723	1.58	-0.36061	1.58	0.09751
1.58333	0.05728	1.58333	-0.02462	1.58333	0.04625	1.58333	-0.63455	1.58333	0.06282	1.58333	-0.01454	1.58333	-0.01723	1.58333	-0.36103	1.58333	0.09698
1.58667	0.05722	1.58667	-0.02491	1.58667	0.04661	1.58667	-0.63503	1.58667	0.06258	1.58667	-0.0149	1.58667	-0.01705	1.58667	-0.36126	1.58667	0.09662
1.59	0.05728	1.59	-0.02515	1.59	0.04679	1.59	-0.63539	1.59	0.06241	1.59	-0.01514	1.59	-0.01669	1.59	-0.36144	1.59	0.0965
1.59333	0.05746	1.59333	-0.02521	1.59333	0.04685	1.59333	-0.63562	1.59333	0.06217	1.59333	-0.01538	1.59333	-0.01609	1.59333	-0.36144	1.59333	0.09656
1.59667	0.05764	1.59667	-0.02521	1.59667	0.04673	1.59667	-0.63568	1.59667	0.06211	1.59667	-0.01544	1.59667	-0.01532	1.59667	-0.36138	1.59667	0.09686
1.6	0.05788	1.6	-0.02503	1.6	0.04655	1.6	-0.63562	1.6	0.06211	1.6	-0.01544	1.6	-0.01436	1.6	-0.36114	1.6	0.09739
1.60333	0.05805	1.60333	-0.02462	1.60333	0.04625	1.60333	-0.63527	1.60333	0.06223	1.60333	-0.01526	1.60333	-0.01323	1.60333	-0.36085	1.60333	0.09799
1.60667	0.05823	1.60667	-0.02402	1.60667	0.0459	1.60667	-0.63473	1.60667	0.06253	1.60667	-0.01496	1.60667	-0.01198	1.60667	-0.36031	1.60667	0.09876
1.61	0.05835	1.61	-0.02331	1.61	0.04554	1.61	-0.6339	1.61	0.06288	1.61	-0.01436	1.61	-0.01061	1.61	-0.35965	1.61	0.0996
1.61333	0.05835	1.61333	-0.02235	1.61333	0.04524	1.61333	-0.63276	1.61333	0.06336	1.61333	-0.01347	1.61333	-0.00924	1.61333	-0.35864	1.61333	0.10043
1.61667	0.05829	1.61667	-0.02134	1.61667	0.045	1.61667	-0.63145	1.61667	0.0639	1.61667	-0.01234	1.61667	-0.00775	1.61667	-0.35739	1.61667	0.10133
1.62	0.05811	1.62	-0.02027	1.62	0.04494	1.62	-0.6299	1.62	0.06455	1.62	-0.01097	1.62	-0.0062	1.62	-0.35572	1.62	0.10222
1.62333	0.05794	1.62333	-0.01913	1.62333	0.04506	1.62333	-0.62829	1.62333	0.06533	1.62333	-0.00942	1.62333	-0.00453	1.62333	-0.35357	1.62333	0.10318
1.62667	0.05776	1.62667	-0.01812	1.62667	0.04536	1.62667	-0.62656	1.62667	0.06622	1.62667	-0.00781	1.62667	-0.00268	1.62667	-0.35107	1.62667	0.10413
1.63	0.05764	1.63	-0.01717	1.63	0.04601	1.63	-0.62495	1.63	0.06723	1.63	-0.00614	1.63	-0.000715256	1.63	-0.34809	1.63	0.1052
1.63333	0.0577	1.63333	-0.01639	1.63333	0.04703	1.63333	-0.62346	1.63333	0.06837	1.63333	-0.00453	1.63333	0.00155	1.63333	-0.34475	1.63333	0.10645
1.63667	0.05794	1.63667	-0.01574	1.63667	0.04834	1.63667	-0.62221	1.63667	0.06962	1.63667	-0.0031	1.63667	0.00411	1.63667	-0.34118	1.63667	0.10794
1.64	0.05841	1.64	-0.01532	1.64	0.04995	1.64	-0.6212	1.64	0.07093	1.64	-0.00179	1.64	0.00709	1.64	-0.33748	1.64	0.10961
1.64333	0.05907	1.64333	-0.01508	1.64333	0.05186	1.64333	-0.62048	1.64333	0.0723	1.64333	-0.000715256	1.64333	0.01043	1.64333	-0.33379	1.64333	0.11158
1.64667	0.05996	1.64667	-0.01508	1.64667	0.05394	1.64667	-0.62001	1.64667	0.07373	1.64667	0.000238419	1.64667	0.01425	1.64667	-0.33021	1.64667	0.11379
1.65	0.06115	1.65	-0.01526	1.65	0.05615	1.65	-0.61983	1.65	0.07504	1.65	0.00107	1.65	0.01842	1.65	-0.32687	1.65	0.11611
1.65333	0.06264	1.65333	-0.01562	1.65333	0.05835	1.65333	-0.61989	1.65333	0.07635	1.65333	0.00185	1.65333	0.02295	1.65333	-0.32389	1.65333	0.11855
1.65667	0.06431	1.65667	-0.01615	1.65667	0.0605	1.65667	-0.62031	1.65667	0.07755	1.65667	0.00268	1.65667	0.02778	1.65667	-0.32139	1.65667	0.12106
1.66	0.06622	1.66	-0.01681	1.66	0.06247	1.66	-0.62096	1.66	0.07856	1.66	0.00358	1.66	0.03284	1.66	-0.31942	1.66	0.1235
1.66333	0.06831	1.66333	-0.01758	1.66333	0.06431	1.66333	-0.62197	1.66333	0.07945	1.66333	0.00465	1.66333	0.03809	1.66333	-0.31799	1.66333	0.12577
1.66667	0.07063	1.66667	-0.01836	1.66667	0.06592	1.66667	-0.62329	1.66667	0.08017	1.66667	0.00578	1.66667	0.04333	1.66667	-0.31716	1.66667	0.12791
1.67	0.07313	1.67	-0.01913	1.67	0.06735	1.67	-0.62484	1.67	0.08076	1.67	0.00697	1.67	0.0484	1.67	-0.31698	1.67	0.12976
1.67333	0.07582	1.67333	-0.01985	1.67333	0.06866	1.67333	-0.62674	1.67333	0.08112	1.67333	0.00829	1.67333	0.05323	1.67333	-0.31739	1.67333	0.13143
1.67667	0.07868	1.67667	-0.02044	1.67667	0.06992	1.67667	-0.62883	1.67667	0.08142	1.67667	0.0096	1.67667	0.05776	1.67667	-0.31847	1.67667	0.13286
1.68	0.08172	1.68	-0.0208	1.68	0.07111	1.68	-0.63109	1.68	0.0816	1.68	0.01085	1.68	0.06175	1.68	-0.32002	1.68	0.13411
1.68333	0.08482	1.68333	-0.02098	1.68333	0.07236	1.68333	-0.63348	1.68333	0.08178	1.68333	0.01192	1.68333	0.06521	1.68333	-0.32204	1.68333	0.13524
1.68667	0.08804	1.68667	-0.02092	1.68667	0.07367	1.68667	-0.63592	1.68667	0.0819	1.68667	0.01281	1.68667	0.06807	1.68667	-0.32449	1.68667	0.1362
1.69	0.09137	1.69	-0.02062	1.69	0.07516	1.69	-0.63837	1.69	0.08202	1.69	0.01353	1.69	0.07015	1.69	-0.32717	1.69	0.13697
1.69333	0.09471	1.69333	-0.02009	1.69333	0.07677	1.69333	-0.64075	1.69333	0.08202	1.69333	0.01401	1.69333	0.07141	1.69333	-0.33009	1.69333	0.13763
1.69667	0.09823	1.69667	-0.01931	1.69667	0.0785	1.69667	-0.64301	1.69667	0.08196	1.69667	0.01431	1.69667	0.07188	1.69667	-0.33307	1.69667	0.13816
1.7	0.10186	1.7	-0.01842	1.7	0.08017	1.7	-0.64516	1.7	0.08172	1.7	0.01431	1.7	0.07147	1.7	-0.33599	1.7	0.13846
1.70333	0.10568	1.70333	-0.01746	1.70333	0.08178	1.70333	-0.64713	1.70333	0.0813	1.70333	0.01419	1.70333	0.07027	1.70333	-0.33885	1.70333	0.13852
1.70667	0.10961	1.70667	-0.01645	1.70667	0.08315	1.70667	-0.64898	1.70667	0.0807	1.70667	0.01377	1.70667	0.06831	1.70667	-0.34153	1.70667	0.13834
1.71	0.11361	1.71	-0.01538	1.71	0.08428	1.71	-0.6507	1.71	0.07987	1.71	0.01329	1.71	0.06568	1.71	-0.3441	1.71	0.13793
1.71333	0.11772	1.71333	-0.01431	1.71333	0.08506	1.71333	-0.65237	1.71333	0.07892	1.71333	0.01264	1.71333	0.06253	1.71333	-0.34648	1.71333	0.13715
1.71667	0.12183	1.71667	-0.01329	1.71667	0.08547	1.71667	-0.65386	1.71667	0.0779	1.71667	0.01198	1.71667	0.05889	1.71667	-0.34869	1.71667	0.13614
1.72	0.12583	1.72	-0.01234	1.72	0.08547	1.72	-0.65523	1.72	0.07683	1.72	0.01132	1.72	0.05496	1.72	-0.35083	1.72	0.13489
1.72333	0.12958	1.72333	-0.01156	1.72333	0.08518	1.72333	-0.6566	1.72333	0.07594	1.72333	0.01067	1.72333	0.0509	1.72333	-0.3528	1.72333	0.13351
1.72667	0.13304	1.72667	-0.01085	1.72667	0.08452	1.72667	-0.65792	1.72667	0.07516	1.72667	0.01007	1.72667	0.04685	1.72667	-0.35471	1.72667	0.13214
1.73	0.13602	1.73	-0.01013	1.73	0.08374	1.73	-0.65929	1.73	0.07463	1.73	0.0096	1.73	0.04292	1.73	-0.35655	1.73	0.13077
1.73333	0.13846	1.73333	-0.0096	1.73333	0.08279	1.73333	-0.66066	1.73333	0.07433	1.73333	0.0093	1.73333	0.03922	1.73333	-0.35822	1.73333	0.12952
1.73667	0.14037	1.73667	-0.00906	1.73667	0.08184	1.73667	-0.66209	1.73667	0.07433	1.73667	0.00912	1.73667	0.0357	1.73667	-0.35977	1.73667	0.12851
1.74	0.1418	1.74	-0.00864	1.74	0.08094	1.74	-0.66352	1.74	0.07451	1.74	0.00918	1.74	0.03248	1.74	-0.36108	1.74	0.12767
1.74333	0.14269	1.74333	-0.0084	1.74333	0.08011	1.74333	-0.66501	1.74333	0.07492	1.74333	0.00942	1.74333	0.02962	1.74333	-0.36216	1.74333	0.12714
1.74667	0.14323	1.74667	-0.00823	1.74667	0.07945	1.74667	-0.66644	1.74667	0.07546	1.74667	0.00983	1.74667	0.02706	1.74667	-0.36305	1.74667	0.12672
1.75	0.14341	1.75	-0.00811	1.75	0.0791	1.75	-0.66775	1.75	0.07612	1.75	0.01043	1.75	0.02491	1.75	-0.36359	1.75	0.12648
1.75333	0.14335	1.75333	-0.00805	1.75333	0.07898	1.75333	-0.669	1.75333	0.07677	1.75333	0.01121	1.75333	0.02313	1.75333	-0.36395	1.75333	0.1263
1.75667	0.14317	1.75667	-0.00793	1.75667	0.07921	1.75667	-0.66996	1.75667	0.07749	1.75667	0.0121	1.75667	0.02182	1.75667	-0.36407	1.75667	0.12606
1.76	0.14293	1.76	-0.00793	1.76	0.07975	1.76	-0.67073	1.76	0.07814	1.76	0.01311	1.76	0.02092	1.76	-0.36395	1.76	0.12583
1.76333	0.14269	1.76333	-0.00787	1.76333	0.08053	1.76333	-0.67121	1.76333	0.07874	1.76333	0.01419	1.76333	0.02044	1.76333	-0.36377	1.76333	0.12541
1.76667	0.14246	1.76667	-0.00787	1.76667	0.0816	1.76667	-0.67145	1.76667	0.07933	1.76667	0.01526	1.76667	0.02044	1.76667	-0.36347	1.76667	0.12487
1.77	0.14222	1.77	-0.00775	1.77	0.08285	1.77	-0.67157	1.77	0.07981	1.77	0.01633	1.77	0.02086	1.77	-0.36311	1.77	0.12428
1.77333	0.14204	1.77333	-0.00757	1.77333	0.08416	1.77333	-0.67157	1.77333	0.08023	1.77333	0.0174	1.77333	0.0217	1.77333	-0.36269	1.77333	0.12368
1.77667	0.14186	1.77667	-0.00733	1.77667	0.08547	1.77667	-0.67163	1.77667	0.08065	1.77667	0.01836	1.77667	0.02289	1.77667	-0.36234	1.77667	0.12302
1.78	0.14174	1.78	-0.00703	1.78	0.08661	1.78	-0.6718	1.78	0.08088	1.78	0.01919	1.78	0.02432	1.78	-0.36204	1.78	0.12249
1.78333	0.14162	1.78333	-0.00674	1.78333	0.0875	1.78333	-0.6721	1.78333	0.08112	1.78333	0.01997	1.78333	0.02593	1.78333	-0.3618	1.78333	0.12195
1.78667	0.14162	1.78667	-0.00644	1.78667	0.0881	1.78667	-0.67258	1.78667	0.08124	1.78667	0.02074	1.78667	0.02772	1.78667	-0.36156	1.78667	0.12159
1.79	0.14168	1.79	-0.0062	1.79	0.08839	1.79	-0.67323	1.79	0.0813	1.79	0.02146	1.79	0.02956	1.79	-0.36144	1.79	0.12136
1.79333	0.14186	1.79333	-0.00596	1.79333	0.08839	1.79333	-0.67401	1.79333	0.0813	1.79333	0.02223	1.79333	0.03135	1.79333	-0.36138	1.79333	0.12124
1.79667	0.14222	1.79667	-0.00572	1.79667	0.08816	1.79667	-0.67484	1.79667	0.08124	1.79667	0.02295	1.79667	0.0332	1.79667	-0.36138	1.79667	0.1213
1.8	0.14269	1.8	-0.00566	1.8	0.08774	1.8	-0.67574	1.8	0.08118	1.8	0.02378	1.8	0.03493	1.8	-0.3615	1.8	0.12147
1.80333	0.14341	1.80333	-0.00566	1.80333	0.08726	1.80333	-0.67651	1.80333	0.08106	1.80333	0.02468	1.80333	0.03648	1.80333	-0.36174	1.80333	0.12171
1.80667	0.14424	1.80667	-0.00578	1.80667	0.08678	1.80667	-0.67723	1.80667	0.08094	1.80667	0.02569	1.80667	0.03791	1.80667	-0.3621	1.80667	0.12207
1.81	0.14526	1.81	-0.00596	1.81	0.08637	1.81	-0.67782	1.81	0.0807	1.81	0.02682	1.81	0.03916	1.81	-0.36252	1.81	0.12249
1.81333	0.14633	1.81333	-0.00632	1.81333	0.08607	1.81333	-0.6783	1.81333	0.08047	1.81333	0.02807	1.81333	0.04017	1.81333	-0.36293	1.81333	0.12296
1.81667	0.14746	1.81667	-0.00674	1.81667	0.08583	1.81667	-0.67878	1.81667	0.08017	1.81667	0.02939	1.81667	0.04095	1.81667	-0.36347	1.81667	0.12356
1.82	0.14853	1.82	-0.00727	1.82	0.08559	1.82	-0.67925	1.82	0.07975	1.82	0.0307	1.82	0.04143	1.82	-0.36401	1.82	0.12416
1.82333	0.14949	1.82333	-0.00787	1.82333	0.08535	1.82333	-0.67991	1.82333	0.07933	1.82333	0.03183	1.82333	0.04178	1.82333	-0.36454	1.82333	0.12487
1.82667	0.15026	1.82667	-0.00858	1.82667	0.085	1.82667	-0.68063	1.82667	0.07886	1.82667	0.03278	1.82667	0.0419	1.82667	-0.36514	1.82667	0.12565
1.83	0.1508	1.83	-0.0093	1.83	0.08434	1.83	-0.68152	1.83	0.07832	1.83	0.03344	1.83	0.04184	1.83	-0.36561	1.83	0.12654
1.83333	0.15116	1.83333	-0.00995	1.83333	0.08351	1.83333	-0.68259	1.83333	0.07784	1.83333	0.0338	1.83333	0.04178	1.83333	-0.36609	1.83333	0.12738
1.83667	0.15122	1.83667	-0.01049	1.83667	0.08237	1.83667	-0.68384	1.83667	0.07743	1.83667	0.03374	1.83667	0.04166	1.83667	-0.36657	1.83667	0.12815
1.84	0.1511	1.84	-0.01091	1.84	0.081	1.84	-0.68521	1.84	0.07707	1.84	0.03344	1.84	0.04154	1.84	-0.36693	1.84	0.12887
1.84333	0.1508	1.84333	-0.01115	1.84333	0.07951	1.84333	-0.68671	1.84333	0.07683	1.84333	0.03278	1.84333	0.04148	1.84333	-0.36728	1.84333	0.12946
1.84667	0.15032	1.84667	-0.01115	1.84667	0.0779	1.84667	-0.68825	1.84667	0.07665	1.84667	0.03195	1.84667	0.04143	1.84667	-0.36758	1.84667	0.12988
1.85	0.14979	1.85	-0.01091	1.85	0.07629	1.85	-0.68986	1.85	0.07659	1.85	0.03088	1.85	0.04143	1.85	-0.36788	1.85	0.13012
1.85333	0.14925	1.85333	-0.01037	1.85333	0.07486	1.85333	-0.69135	1.85333	0.07647	1.85333	0.0298	1.85333	0.04143	1.85333	-0.36806	1.85333	0.13012
1.85667	0.14871	1.85667	-0.00972	1.85667	0.07355	1.85667	-0.69284	1.85667	0.07629	1.85667	0.02873	1.85667	0.04137	1.85667	-0.36824	1.85667	0.13006
1.86	0.14818	1.86	-0.009	1.86	0.0726	1.86	-0.69422	1.86	0.07612	1.86	0.02772	1.86	0.04131	1.86	-0.36842	1.86	0.12988
1.86333	0.14776	1.86333	-0.00823	1.86333	0.07188	1.86333	-0.69541	1.86333	0.07576	1.86333	0.02676	1.86333	0.04113	1.86333	-0.36865	1.86333	0.1297
1.86667	0.14734	1.86667	-0.00751	1.86667	0.07153	1.86667	-0.69642	1.86667	0.07528	1.86667	0.02593	1.86667	0.04083	1.86667	-0.36895	1.86667	0.12958
1.87	0.14687	1.87	-0.00685	1.87	0.07141	1.87	-0.69731	1.87	0.07463	1.87	0.02515	1.87	0.04035	1.87	-0.36931	1.87	0.12958
1.87333	0.14639	1.87333	-0.00632	1.87333	0.07159	1.87333	-0.69797	1.87333	0.07385	1.87333	0.0245	1.87333	0.03976	1.87333	-0.36973	1.87333	0.1297
1.87667	0.14573	1.87667	-0.00584	1.87667	0.07188	1.87667	-0.69845	1.87667	0.07302	1.87667	0.0239	1.87667	0.03898	1.87667	-0.37026	1.87667	0.12994
1.88	0.1449	1.88	-0.00554	1.88	0.07236	1.88	-0.6988	1.88	0.07212	1.88	0.02337	1.88	0.03803	1.88	-0.37092	1.88	0.1303
1.88333	0.14389	1.88333	-0.00525	1.88333	0.0729	1.88333	-0.69898	1.88333	0.07129	1.88333	0.02283	1.88333	0.0369	1.88333	-0.37158	1.88333	0.13071
1.88667	0.14263	1.88667	-0.00507	1.88667	0.07343	1.88667	-0.6991	1.88667	0.07057	1.88667	0.02235	1.88667	0.03558	1.88667	-0.37223	1.88667	0.13113
1.89	0.1412	1.89	-0.00483	1.89	0.07391	1.89	-0.69916	1.89	0.06998	1.89	0.02187	1.89	0.03415	1.89	-0.37289	1.89	0.13149
1.89333	0.13965	1.89333	-0.00453	1.89333	0.07433	1.89333	-0.69922	1.89333	0.0695	1.89333	0.02146	1.89333	0.03266	1.89333	-0.37348	1.89333	0.13173
1.89667	0.13798	1.89667	-0.00417	1.89667	0.07474	1.89667	-0.69934	1.89667	0.06926	1.89667	0.02098	1.89667	0.03111	1.89667	-0.37402	1.89667	0.13185
1.9	0.13638	1.9	-0.00358	1.9	0.07504	1.9	-0.69946	1.9	0.06914	1.9	0.02062	1.9	0.02962	1.9	-0.37444	1.9	0.13185
1.90333	0.13489	1.90333	-0.00292	1.90333	0.07534	1.90333	-0.69964	1.90333	0.06926	1.90333	0.02038	1.90333	0.02819	1.90333	-0.37467	1.90333	0.13179
1.90667	0.13351	1.90667	-0.00209	1.90667	0.07558	1.90667	-0.69982	1.90667	0.06944	1.90667	0.02021	1.90667	0.02688	1.90667	-0.37485	1.90667	0.13173
1.91	0.13232	1.91	-0.00113	1.91	0.07576	1.91	-0.69994	1.91	0.0698	1.91	0.02015	1.91	0.02569	1.91	-0.37497	1.91	0.13167
1.91333	0.13131	1.91333	-0.000119209	1.91333	0.07582	1.91333	-0.7	1.91333	0.07021	1.91333	0.02015	1.91333	0.02468	1.91333	-0.37491	1.91333	0.13161
1.91667	0.13036	1.91667	0.00089407	1.91667	0.07588	1.91667	-0.69994	1.91667	0.07063	1.91667	0.02027	1.91667	0.02372	1.91667	-0.37485	1.91667	0.13161
1.92	0.1294	1.92	0.00185	1.92	0.07588	1.92	-0.69988	1.92	0.07111	1.92	0.0205	1.92	0.02289	1.92	-0.37473	1.92	0.13167
1.92333	0.12839	1.92333	0.00262	1.92333	0.07582	1.92333	-0.6997	1.92333	0.07159	1.92333	0.02074	1.92333	0.02205	1.92333	-0.37456	1.92333	0.13167
1.92667	0.12732	1.92667	0.0031	1.92667	0.0757	1.92667	-0.69946	1.92667	0.07212	1.92667	0.02098	1.92667	0.02122	1.92667	-0.3745	1.92667	0.13173
1.93	0.12612	1.93	0.00328	1.93	0.07546	1.93	-0.69916	1.93	0.0726	1.93	0.02116	1.93	0.02033	1.93	-0.37444	1.93	0.13173
1.93333	0.12487	1.93333	0.00316	1.93333	0.07516	1.93333	-0.6988	1.93333	0.07308	1.93333	0.02134	1.93333	0.01943	1.93333	-0.37444	1.93333	0.13161
1.93667	0.12356	1.93667	0.00274	1.93667	0.07486	1.93667	-0.69839	1.93667	0.07343	1.93667	0.02146	1.93667	0.01842	1.93667	-0.3745	1.93667	0.13149
1.94	0.12231	1.94	0.00215	1.94	0.07451	1.94	-0.69803	1.94	0.07379	1.94	0.02146	1.94	0.01729	1.94	-0.37462	1.94	0.13125
1.94333	0.12118	1.94333	0.00137	1.94333	0.07415	1.94333	-0.69767	1.94333	0.07409	1.94333	0.02146	1.94333	0.01615	1.94333	-0.37479	1.94333	0.13095
1.94667	0.12022	1.94667	0.000536442	1.94667	0.07391	1.94667	-0.69726	1.94667	0.07427	1.94667	0.0214	1.94667	0.01502	1.94667	-0.37509	1.94667	0.13065
1.95	0.11951	1.95	-0.000238419	1.95	0.07367	1.95	-0.69696	1.95	0.07439	1.95	0.02134	1.95	0.01383	1.95	-0.37545	1.95	0.13047
1.95333	0.11897	1.95333	-0.000953674	1.95333	0.07343	1.95333	-0.6966	1.95333	0.07439	1.95333	0.02128	1.95333	0.0127	1.95333	-0.37593	1.95333	0.13036
1.95667	0.11861	1.95667	-0.00143	1.95667	0.07325	1.95667	-0.6963	1.95667	0.07427	1.95667	0.02122	1.95667	0.01162	1.95667	-0.37646	1.95667	0.13041
1.96	0.11837	1.96	-0.00179	1.96	0.07302	1.96	-0.69612	1.96	0.07409	1.96	0.02122	1.96	0.01067	1.96	-0.37712	1.96	0.13053
1.96333	0.11826	1.96333	-0.00185	1.96333	0.07278	1.96333	-0.69612	1.96333	0.07385	1.96333	0.02122	1.96333	0.00989	1.96333	-0.37777	1.96333	0.13083
1.96667	0.11808	1.96667	-0.00179	1.96667	0.07254	1.96667	-0.6963	1.96667	0.07367	1.96667	0.02128	1.96667	0.00936	1.96667	-0.37849	1.96667	0.13113
1.97	0.1179	1.97	-0.00155	1.97	0.07224	1.97	-0.69678	1.97	0.07355	1.97	0.0214	1.97	0.009	1.97	-0.37915	1.97	0.13161
1.97333	0.11754	1.97333	-0.00119	1.97333	0.07182	1.97333	-0.69737	1.97333	0.07349	1.97333	0.02164	1.97333	0.00888	1.97333	-0.37974	1.97333	0.13208
1.97667	0.117	1.97667	-0.000834465	1.97667	0.07141	1.97667	-0.69827	1.97667	0.07349	1.97667	0.02199	1.97667	0.00894	1.97667	-0.38022	1.97667	0.13256
1.98	0.11635	1.98	-0.000357628	1.98	0.07081	1.98	-0.69928	1.98	0.07355	1.98	0.02241	1.98	0.00924	1.98	-0.38058	1.98	0.13304
1.98333	0.11563	1.98333	5.96046e-05	1.98333	0.07021	1.98333	-0.70053	1.98333	0.07367	1.98333	0.02283	1.98333	0.00966	1.98333	-0.38075	1.98333	0.13351
1.98667	0.1148	1.98667	0.000476837	1.98667	0.06968	1.98667	-0.70184	1.98667	0.07385	1.98667	0.02331	1.98667	0.01019	1.98667	-0.38087	1.98667	0.13399
1.99	0.1139	1.99	0.000834465	1.99	0.06908	1.99	-0.70328	1.99	0.07403	1.99	0.02372	1.99	0.01079	1.99	-0.38093	1.99	0.13441
1.99333	0.11301	1.99333	0.00113	1.99333	0.0686	1.99333	-0.70471	1.99333	0.07421	1.99333	0.02402	1.99333	0.01132	1.99333	-0.38093	1.99333	0.13494
1.99667	0.11206	1.99667	0.00137	1.99667	0.06819	1.99667	-0.7062	1.99667	0.07433	1.99667	0.02432	1.99667	0.01174	1.99667	-0.38105	1.99667	0.13554
2	0.11122	2	0.00149	2	0.06789	2	-0.70769	2	0.07439	2	0.02444	2	0.01204	2	-0.38129	2	0.13626
2.00333	0.11051	2.00333	0.00161	2.00333	0.06765	2.00333	-0.70918	2.00333	0.07433	2.00333	0.02444	2.00333	0.01222	2.00333	-0.38165	2.00333	0.13703
2.00667	0.10985	2.00667	0.00167	2.00667	0.06753	2.00667	-0.71067	2.00667	0.07427	2.00667	0.02432	2.00667	0.01228	2.00667	-0.38218	2.00667	0.13793
2.01	0.10937	2.01	0.00173	2.01	0.06753	2.01	-0.71216	2.01	0.07415	2.01	0.02414	2.01	0.01222	2.01	-0.38284	2.01	0.13888
2.01333	0.10896	2.01333	0.00185	2.01333	0.06765	2.01333	-0.71365	2.01333	0.07403	2.01333	0.0239	2.01333	0.01216	2.01333	-0.38362	2.01333	0.13995
2.01667	0.10866	2.01667	0.00185	2.01667	0.06777	2.01667	-0.71508	2.01667	0.07397	2.01667	0.02366	2.01667	0.01204	2.01667	-0.38439	2.01667	0.14114
2.02	0.10848	2.02	0.00191	2.02	0.06795	2.02	-0.71657	2.02	0.07403	2.02	0.02337	2.02	0.01192	2.02	-0.38517	2.02	0.14234
2.02333	0.10842	2.02333	0.00191	2.02333	0.06813	2.02333	-0.718	2.02333	0.07409	2.02333	0.02313	2.02333	0.01192	2.02333	-0.38588	2.02333	0.14347
2.02667	0.10842	2.02667	0.00185	2.02667	0.06831	2.02667	-0.71943	2.02667	0.07427	2.02667	0.02289	2.02667	0.01192	2.02667	-0.38648	2.02667	0.14454
2.03	0.10848	2.03	0.00173	2.03	0.06849	2.03	-0.72086	2.03	0.07457	2.03	0.02265	2.03	0.01204	2.03	-0.38701	2.03	0.14549
2.03333	0.10848	2.03333	0.00149	2.03333	0.06855	2.03333	-0.72229	2.03333	0.07486	2.03333	0.02241	2.03333	0.01222	2.03333	-0.38749	2.03333	0.14633
2.03667	0.10848	2.03667	0.00113	2.03667	0.0686	2.03667	-0.72372	2.03667	0.07516	2.03667	0.02223	2.03667	0.0124	2.03667	-0.38803	2.03667	0.14716
2.04	0.10842	2.04	0.000715256	2.04	0.06849	2.04	-0.72515	2.04	0.0754	2.04	0.02199	2.04	0.01264	2.04	-0.38856	2.04	0.14806
2.04333	0.10824	2.04333	0.000178814	2.04333	0.06831	2.04333	-0.72652	2.04333	0.07558	2.04333	0.02182	2.04333	0.01276	2.04333	-0.38928	2.04333	0.14907
2.04667	0.108	2.04667	-0.000417233	2.04667	0.06807	2.04667	-0.72777	2.04667	0.07564	2.04667	0.02152	2.04667	0.01276	2.04667	-0.39005	2.04667	0.15038
2.05	0.10777	2.05	-0.000953674	2.05	0.06777	2.05	-0.72896	2.05	0.07558	2.05	0.02128	2.05	0.01264	2.05	-0.39101	2.05	0.15193
2.05333	0.10741	2.05333	-0.00149	2.05333	0.06741	2.05333	-0.73004	2.05333	0.0754	2.05333	0.02104	2.05333	0.01246	2.05333	-0.39202	2.05333	0.15402
2.05667	0.10711	2.05667	-0.00191	2.05667	0.06711	2.05667	-0.73105	2.05667	0.07516	2.05667	0.02086	2.05667	0.01222	2.05667	-0.39315	2.05667	0.15658
2.06	0.10675	2.06	-0.00215	2.06	0.06688	2.06	-0.73195	2.06	0.07492	2.06	0.02068	2.06	0.01186	2.06	-0.39428	2.06	0.15974
2.06333	0.10645	2.06333	-0.00221	2.06333	0.06676	2.06333	-0.73266	2.06333	0.07474	2.06333	0.02062	2.06333	0.01144	2.06333	-0.39536	2.06333	0.16338
2.06667	0.10622	2.06667	-0.00209	2.06667	0.0667	2.06667	-0.73332	2.06667	0.07457	2.06667	0.02062	2.06667	0.01091	2.06667	-0.39637	2.06667	0.16743
2.07	0.10604	2.07	-0.00179	2.07	0.06688	2.07	-0.73391	2.07	0.07445	2.07	0.0208	2.07	0.01037	2.07	-0.39715	2.07	0.1719
2.07333	0.10592	2.07333	-0.00131	2.07333	0.06711	2.07333	-0.73445	2.07333	0.07439	2.07333	0.0211	2.07333	0.00978	2.07333	-0.39774	2.07333	0.17649
2.07667	0.1058	2.07667	-0.000655651	2.07667	0.06741	2.07667	-0.73498	2.07667	0.07433	2.07667	0.02158	2.07667	0.00912	2.07667	-0.39816	2.07667	0.18126
2.08	0.10574	2.08	5.96046e-05	2.08	0.06783	2.08	-0.73558	2.08	0.07421	2.08	0.02223	2.08	0.00852	2.08	-0.39834	2.08	0.18609
2.08333	0.10568	2.08333	0.000834465	2.08333	0.06819	2.08333	-0.73624	2.08333	0.07409	2.08333	0.02295	2.08333	0.00793	2.08333	-0.39828	2.08333	0.19085
2.08667	0.10574	2.08667	0.00161	2.08667	0.0686	2.08667	-0.73701	2.08667	0.07391	2.08667	0.02372	2.08667	0.00745	2.08667	-0.39798	2.08667	0.1955
2.09	0.1058	2.09	0.00232	2.09	0.0689	2.09	-0.73785	2.09	0.07367	2.09	0.02444	2.09	0.00703	2.09	-0.3975	2.09	0.19997
2.09333	0.10586	2.09333	0.00292	2.09333	0.0692	2.09333	-0.7388	2.09333	0.07343	2.09333	0.02515	2.09333	0.00674	2.09333	-0.39685	2.09333	0.20432
2.09667	0.10598	2.09667	0.00346	2.09667	0.06944	2.09667	-0.73981	2.09667	0.07319	2.09667	0.02575	2.09667	0.00662	2.09667	-0.39601	2.09667	0.2085
2.1	0.10604	2.1	0.00393	2.1	0.06962	2.1	-0.74095	2.1	0.0729	2.1	0.02617	2.1	0.00662	2.1	-0.39512	2.1	0.21249
[truncated: 3,871 more rows]

## Sheet: Fig S7 Tz1 resideu
Group	Analytes	Tz1 Area	The residue of Tz1
[truncated: 9 more rows]

[truncated: 40 more sheets: FigS8, FigS9, FigS10, FigS11, Fig S12, FigS13, FigS14, FigS15, Fig S16, FigS17, FigS18, FigS19, FigS20, FigS21, Fig S22, Fig S27, Fig S28, Fig S29, Fig S30, Fig S31 …]
