# Supplementary material for: 1,2,4,5-Tetrazine-tethered probes for fluorogenically imaging superoxide in live cells with ultrahigh specificity
Source: Nat Commun. 2023 Mar 14;14:1401. doi: 10.1038/s41467-023-37121-8 (PMC10014963; doi:10.1038/s41467-023-37121-8)
Supplement: Supplementary file 7 — Source Data [file 41467_2023_37121_MOESM7_ESM.zip › Source Data/Source data for figures in the main article.xlsx]

## Sheet: Fig 1D
Time （min）	O1(Tz1+KO2)	Time （min）	Tz1
0	-0.02599	0	0.05132
0.00333	-0.02623	0.00333	0.05203
0.00667	-0.0264	0.00667	0.05275
0.01	-0.02658	0.01	0.05335
0.01333	-0.02664	0.01333	0.05394
0.01667	-0.0267	0.01667	0.05442
0.02	-0.02658	0.02	0.0549
0.02333	-0.02635	0.02333	0.05525
0.02667	-0.02599	0.02667	0.05561
0.03	-0.02551	0.03	0.05579
0.03333	-0.02497	0.03333	0.05597
0.03667	-0.02438	0.03667	0.05603
0.04	-0.02372	0.04	0.05597
0.04333	-0.02313	0.04333	0.05585
0.04667	-0.02265	0.04667	0.05573
0.05	-0.02235	0.05	0.05555
0.05333	-0.02223	0.05333	0.05543
0.05667	-0.02229	0.05667	0.05537
0.06	-0.02253	0.06	0.05537
0.06333	-0.02289	0.06333	0.05543
0.06667	-0.02331	0.06667	0.05561
0.07	-0.02366	0.07	0.05585
0.07333	-0.02396	0.07333	0.05609
0.07667	-0.0242	0.07667	0.05633
0.08	-0.02438	0.08	0.05651
0.08333	-0.0245	0.08333	0.05662
0.08667	-0.02462	0.08667	0.05662
0.09	-0.0248	0.09	0.05651
0.09333	-0.02503	0.09333	0.05627
0.09667	-0.02539	0.09667	0.05597
0.1	-0.02581	0.1	0.05567
0.10333	-0.02635	0.10333	0.05531
0.10667	-0.02688	0.10667	0.05496
0.11	-0.02742	0.11	0.05466
0.11333	-0.02795	0.11333	0.05448
0.11667	-0.02837	0.11667	0.0543
0.12	-0.02873	0.12	0.05424
0.12333	-0.02903	0.12333	0.05412
0.12667	-0.02927	0.12667	0.05406
0.13	-0.0295	0.13	0.054
0.13333	-0.02962	0.13333	0.05394
0.13667	-0.02974	0.13667	0.05388
0.14	-0.02974	0.14	0.05382
0.14333	-0.02974	0.14333	0.05382
0.14667	-0.02968	0.14667	0.05388
0.15	-0.02956	0.15	0.05394
0.15333	-0.02944	0.15333	0.05406
0.15667	-0.02921	0.15667	0.05412
0.16	-0.02903	0.16	0.05418
0.16333	-0.02885	0.16333	0.05406
0.16667	-0.02873	0.16667	0.05388
0.17	-0.02867	0.17	0.05352
0.17333	-0.02867	0.17333	0.05305
0.17667	-0.02873	0.17667	0.05251
0.18	-0.02885	0.18	0.05192
0.18333	-0.02897	0.18333	0.05138
0.18667	-0.02915	0.18667	0.05096
0.19	-0.02927	0.19	0.0506
0.19333	-0.02939	0.19333	0.05049
0.19667	-0.02944	0.19667	0.05049
0.2	-0.02944	0.2	0.0506
0.20333	-0.02933	0.20333	0.05084
0.20667	-0.02921	0.20667	0.05114
0.21	-0.02903	0.21	0.05144
0.21333	-0.02885	0.21333	0.05174
0.21667	-0.02861	0.21667	0.05198
0.22	-0.02831	0.22	0.05221
0.22333	-0.02807	0.22333	0.05239
0.22667	-0.02778	0.22667	0.05257
0.23	-0.02748	0.23	0.05275
0.23333	-0.02724	0.23333	0.05293
0.23667	-0.02706	0.23667	0.05311
0.24	-0.02688	0.24	0.05329
0.24333	-0.02682	0.24333	0.05335
0.24667	-0.02682	0.24667	0.05341
0.25	-0.02694	0.25	0.05329
0.25333	-0.0273	0.25333	0.05305
0.25667	-0.02772	0.25667	0.05269
0.26	-0.02831	0.26	0.05221
0.26333	-0.02897	0.26333	0.05162
0.26667	-0.02968	0.26667	0.05096
0.27	-0.03046	0.27	0.05031
0.27333	-0.03123	0.27333	0.04977
0.27667	-0.03189	0.27667	0.04935
0.28	-0.03248	0.28	0.04917
0.28333	-0.03296	0.28333	0.04917
0.28667	-0.03326	0.28667	0.04947
0.29	-0.03338	0.29	0.04995
0.29333	-0.03332	0.29333	0.0506
0.29667	-0.03314	0.29667	0.05138
0.3	-0.03284	0.3	0.05215
0.30333	-0.03242	0.30333	0.05287
0.30667	-0.03189	0.30667	0.05358
0.31	-0.03141	0.31	0.05412
0.31333	-0.03093	0.31333	0.05454
0.31667	-0.03064	0.31667	0.05478
0.32	-0.03052	0.32	0.0549
0.32333	-0.03064	0.32333	0.05484
0.32667	-0.03099	0.32667	0.0546
0.33	-0.03159	0.33	0.0543
0.33333	-0.03248	0.33333	0.05394
0.33667	-0.03356	0.33667	0.05352
0.34	-0.03487	0.34	0.05299
0.34333	-0.03624	0.34333	0.05251
0.34667	-0.03755	0.34667	0.05203
0.35	-0.03868	0.35	0.05168
0.35333	-0.03964	0.35333	0.05144
0.35667	-0.04035	0.35667	0.05138
0.36	-0.04071	0.36	0.05144
0.36333	-0.04077	0.36333	0.05168
0.36667	-0.04053	0.36667	0.05209
0.37	-0.04005	0.37	0.05269
0.37333	-0.0394	0.37333	0.05329
0.37667	-0.03874	0.37667	0.05394
0.38	-0.03815	0.38	0.05454
0.38333	-0.03767	0.38333	0.05496
0.38667	-0.03731	0.38667	0.05525
0.39	-0.03713	0.39	0.05531
0.39333	-0.03701	0.39333	0.05519
0.39667	-0.03707	0.39667	0.0549
0.4	-0.03713	0.4	0.05448
0.40333	-0.03713	0.40333	0.054
0.40667	-0.03713	0.40667	0.05347
0.41	-0.03695	0.41	0.05293
0.41333	-0.0366	0.41333	0.05251
0.41667	-0.03606	0.41667	0.05221
0.42	-0.03541	0.42	0.05198
0.42333	-0.03463	0.42333	0.05192
0.42667	-0.03374	0.42667	0.05192
0.43	-0.03284	0.43	0.05203
0.43333	-0.03195	0.43333	0.05221
0.43667	-0.03105	0.43667	0.05239
0.44	-0.03028	0.44	0.05257
0.44333	-0.02962	0.44333	0.05269
0.44667	-0.02903	0.44667	0.05275
0.45	-0.02861	0.45	0.05269
0.45333	-0.02831	0.45333	0.05251
0.45667	-0.02819	0.45667	0.05221
0.46	-0.02813	0.46	0.05186
0.46333	-0.02825	0.46333	0.05144
0.46667	-0.02843	0.46667	0.05114
0.47	-0.02873	0.47	0.05084
0.47333	-0.02903	0.47333	0.05066
0.47667	-0.02933	0.47667	0.05066
0.48	-0.0295	0.48	0.05072
0.48333	-0.02962	0.48333	0.05096
0.48667	-0.02968	0.48667	0.05126
0.49	-0.02962	0.49	0.05162
0.49333	-0.0295	0.49333	0.05198
0.49667	-0.02933	0.49667	0.05233
0.5	-0.02909	0.5	0.05263
0.50333	-0.02897	0.50333	0.05299
0.50667	-0.02885	0.50667	0.05335
0.51	-0.02885	0.51	0.0537
0.51333	-0.02891	0.51333	0.054
0.51667	-0.02903	0.51667	0.05424
0.52	-0.02915	0.52	0.05442
0.52333	-0.02933	0.52333	0.05442
0.52667	-0.02944	0.52667	0.05418
0.53	-0.02962	0.53	0.05376
0.53333	-0.02974	0.53333	0.05311
0.53667	-0.02986	0.53667	0.05233
0.54	-0.02998	0.54	0.0515
0.54333	-0.0301	0.54333	0.05084
0.54667	-0.03022	0.54667	0.05031
0.55	-0.0304	0.55	0.05013
0.55333	-0.03064	0.55333	0.05025
0.55667	-0.03099	0.55667	0.05078
0.56	-0.03147	0.56	0.05156
0.56333	-0.03195	0.56333	0.05263
0.56667	-0.03237	0.56667	0.05382
0.57	-0.03278	0.57	0.05507
0.57333	-0.03308	0.57333	0.05615
0.57667	-0.03332	0.57667	0.0571
0.58	-0.03332	0.58	0.05776
0.58333	-0.0332	0.58333	0.05817
0.58667	-0.0329	0.58667	0.05835
0.59	-0.03248	0.59	0.05823
0.59333	-0.03207	0.59333	0.05794
0.59667	-0.03165	0.59667	0.05746
0.6	-0.03129	0.6	0.05686
0.60333	-0.03105	0.60333	0.05627
0.60667	-0.03088	0.60667	0.05567
0.61	-0.03076	0.61	0.05519
0.61333	-0.03076	0.61333	0.05478
0.61667	-0.03076	0.61667	0.05454
0.62	-0.03088	0.62	0.05436
0.62333	-0.03099	0.62333	0.0543
0.62667	-0.03111	0.62667	0.0543
0.63	-0.03117	0.63	0.05436
0.63333	-0.03123	0.63333	0.05448
0.63667	-0.03129	0.63667	0.0546
0.64	-0.03129	0.64	0.05472
0.64333	-0.03129	0.64333	0.0549
0.64667	-0.03123	0.64667	0.05519
0.65	-0.03117	0.65	0.05543
0.65333	-0.03111	0.65333	0.05579
0.65667	-0.03105	0.65667	0.05609
0.66	-0.03093	0.66	0.05645
0.66333	-0.03088	0.66333	0.05674
0.66667	-0.03076	0.66667	0.05692
0.67	-0.0307	0.67	0.05704
0.67333	-0.03064	0.67333	0.05704
0.67667	-0.03058	0.67667	0.05692
0.68	-0.03058	0.68	0.0568
0.68333	-0.03064	0.68333	0.05662
0.68667	-0.03076	0.68667	0.05645
0.69	-0.03099	0.69	0.05633
0.69333	-0.03129	0.69333	0.05615
0.69667	-0.03159	0.69667	0.05603
0.7	-0.03189	0.7	0.05585
0.70333	-0.03225	0.70333	0.05561
0.70667	-0.03254	0.70667	0.05543
0.71	-0.03278	0.71	0.05513
0.71333	-0.03302	0.71333	0.0549
0.71667	-0.03314	0.71667	0.05466
0.72	-0.03326	0.72	0.05448
0.72333	-0.03338	0.72333	0.05442
0.72667	-0.03356	0.72667	0.05454
0.73	-0.03368	0.73	0.05478
0.73333	-0.03386	0.73333	0.05519
0.73667	-0.03392	0.73667	0.05573
0.74	-0.03397	0.74	0.05633
0.74333	-0.03392	0.74333	0.05686
0.74667	-0.03386	0.74667	0.0574
0.75	-0.03374	0.75	0.05776
0.75333	-0.03362	0.75333	0.05805
0.75667	-0.03356	0.75667	0.05817
0.76	-0.0335	0.76	0.05811
0.76333	-0.03356	0.76333	0.05805
0.76667	-0.0338	0.76667	0.05788
0.77	-0.03415	0.77	0.05776
0.77333	-0.03463	0.77333	0.0577
0.77667	-0.03523	0.77667	0.05764
0.78	-0.03582	0.78	0.05764
0.78333	-0.03636	0.78333	0.05758
0.78667	-0.03684	0.78667	0.05758
0.79	-0.03731	0.79	0.05758
0.79333	-0.03761	0.79333	0.05752
0.79667	-0.03785	0.79667	0.05746
0.8	-0.03797	0.8	0.05728
0.80333	-0.03797	0.80333	0.0571
0.80667	-0.03791	0.80667	0.05686
0.81	-0.03779	0.81	0.05668
0.81333	-0.03767	0.81333	0.05656
0.81667	-0.03755	0.81667	0.05645
0.82	-0.03743	0.82	0.05633
0.82333	-0.03725	0.82333	0.05621
0.82667	-0.03701	0.82667	0.05609
0.83	-0.03684	0.83	0.05597
0.83333	-0.03666	0.83333	0.05591
0.83667	-0.03648	0.83667	0.05591
0.84	-0.0363	0.84	0.05597
0.84333	-0.03618	0.84333	0.05609
0.84667	-0.03612	0.84667	0.05627
0.85	-0.03606	0.85	0.05645
0.85333	-0.036	0.85333	0.05668
0.85667	-0.03594	0.85667	0.05698
0.86	-0.03582	0.86	0.05728
0.86333	-0.0357	0.86333	0.05752
0.86667	-0.03546	0.86667	0.05776
0.87	-0.03523	0.87	0.058
0.87333	-0.03493	0.87333	0.05835
0.87667	-0.03457	0.87667	0.05871
0.88	-0.03427	0.88	0.05919
0.88333	-0.03392	0.88333	0.0596
0.88667	-0.03368	0.88667	0.06002
0.89	-0.03356	0.89	0.06026
0.89333	-0.0335	0.89333	0.06032
0.89667	-0.03362	0.89667	0.06014
0.9	-0.03392	0.9	0.05978
0.90333	-0.03433	0.90333	0.05913
0.90667	-0.03487	0.90667	0.05835
0.91	-0.03552	0.91	0.0574
0.91333	-0.03612	0.91333	0.05651
0.91667	-0.03678	0.91667	0.05573
0.92	-0.03731	0.92	0.05513
0.92333	-0.03779	0.92333	0.05484
0.92667	-0.03815	0.92667	0.05472
0.93	-0.03844	0.93	0.0549
0.93333	-0.03862	0.93333	0.05525
0.93667	-0.03874	0.93667	0.05567
0.94	-0.0388	0.94	0.05615
0.94333	-0.0388	0.94333	0.05662
0.94667	-0.0388	0.94667	0.05698
0.95	-0.03874	0.95	0.05728
0.95333	-0.03862	0.95333	0.05752
0.95667	-0.03844	0.95667	0.05764
0.96	-0.03821	0.96	0.05776
0.96333	-0.03785	0.96333	0.05782
0.96667	-0.03743	0.96667	0.05794
0.97	-0.03695	0.97	0.05811
0.97333	-0.03648	0.97333	0.05841
0.97667	-0.03606	0.97667	0.05865
0.98	-0.03564	0.98	0.05901
0.98333	-0.03523	0.98333	0.05925
0.98667	-0.03487	0.98667	0.05949
0.99	-0.03457	0.99	0.0596
0.99333	-0.03433	0.99333	0.05966
0.99667	-0.03409	0.99667	0.0596
1	-0.03397	1	0.05943
1.00333	-0.03386	1.00333	0.05925
1.00667	-0.03386	1.00667	0.05895
1.01	-0.03392	1.01	0.05865
1.01333	-0.03409	1.01333	0.05835
1.01667	-0.03445	1.01667	0.05805
1.02	-0.03493	1.02	0.05782
1.02333	-0.03564	1.02333	0.05752
1.02667	-0.03642	1.02667	0.05716
1.03	-0.03731	1.03	0.05686
1.03333	-0.03827	1.03333	0.05651
1.03667	-0.03916	1.03667	0.05621
1.04	-0.03999	1.04	0.05597
1.04333	-0.04065	1.04333	0.05585
1.04667	-0.04107	1.04667	0.05573
1.05	-0.04125	1.05	0.05573
1.05333	-0.04113	1.05333	0.05579
1.05667	-0.04077	1.05667	0.05591
1.06	-0.04029	1.06	0.05591
1.06333	-0.03964	1.06333	0.05591
1.06667	-0.03892	1.06667	0.05579
1.07	-0.03821	1.07	0.05561
1.07333	-0.03761	1.07333	0.05537
1.07667	-0.03713	1.07667	0.05507
1.08	-0.0369	1.08	0.05484
1.08333	-0.03678	1.08333	0.05466
1.08667	-0.03678	1.08667	0.0546
1.09	-0.03701	1.09	0.05466
1.09333	-0.03731	1.09333	0.0549
1.09667	-0.03767	1.09667	0.05519
1.1	-0.03803	1.1	0.05555
1.10333	-0.03833	1.10333	0.05597
1.10667	-0.03844	1.10667	0.05627
1.11	-0.03844	1.11	0.05651
1.11333	-0.03821	1.11333	0.05662
1.11667	-0.03779	1.11667	0.05662
1.12	-0.03725	1.12	0.05656
1.12333	-0.0366	1.12333	0.05639
1.12667	-0.03594	1.12667	0.05609
1.13	-0.03541	1.13	0.05567
1.13333	-0.03487	1.13333	0.05513
1.13667	-0.03457	1.13667	0.05442
1.14	-0.03433	1.14	0.05364
1.14333	-0.03433	1.14333	0.05281
1.14667	-0.03439	1.14667	0.05198
1.15	-0.03457	1.15	0.05114
1.15333	-0.03481	1.15333	0.05049
1.15667	-0.03511	1.15667	0.04995
1.16	-0.03535	1.16	0.04965
1.16333	-0.03558	1.16333	0.04953
1.16667	-0.03582	1.16667	0.04965
1.17	-0.03594	1.17	0.04989
1.17333	-0.03594	1.17333	0.05013
1.17667	-0.03582	1.17667	0.05031
1.18	-0.03546	1.18	0.05043
1.18333	-0.03499	1.18333	0.05049
1.18667	-0.03427	1.18667	0.05037
1.19	-0.0335	1.19	0.05025
1.19333	-0.0326	1.19333	0.05007
1.19667	-0.03171	1.19667	0.05001
1.2	-0.03093	1.2	0.05001
1.20333	-0.03034	1.20333	0.05019
1.20667	-0.03004	1.20667	0.05049
1.21	-0.02998	1.21	0.05096
1.21333	-0.03022	1.21333	0.0515
1.21667	-0.03064	1.21667	0.05209
1.22	-0.03123	1.22	0.05275
1.22333	-0.03189	1.22333	0.05341
1.22667	-0.03248	1.22667	0.054
1.23	-0.03296	1.23	0.05454
1.23333	-0.03332	1.23333	0.05502
1.23667	-0.0335	1.23667	0.05543
1.24	-0.03356	1.24	0.05579
1.24333	-0.0335	1.24333	0.05603
1.24667	-0.03344	1.24667	0.05621
1.25	-0.03338	1.25	0.05615
1.25333	-0.03338	1.25333	0.05603
1.25667	-0.03344	1.25667	0.05573
1.26	-0.0335	1.26	0.05531
1.26333	-0.03356	1.26333	0.05484
1.26667	-0.03356	1.26667	0.0543
1.27	-0.03338	1.27	0.05376
1.27333	-0.03314	1.27333	0.05329
1.27667	-0.03272	1.27667	0.05293
1.28	-0.03219	1.28	0.05275
1.28333	-0.03159	1.28333	0.05269
1.28667	-0.03093	1.28667	0.05275
1.29	-0.03046	1.29	0.05287
1.29333	-0.03004	1.29333	0.05311
1.29667	-0.0298	1.29667	0.05341
1.3	-0.0298	1.3	0.0537
1.30333	-0.02998	1.30333	0.05406
1.30667	-0.03034	1.30667	0.05442
1.31	-0.03076	1.31	0.05478
1.31333	-0.03117	1.31333	0.05513
1.31667	-0.03153	1.31667	0.05549
1.32	-0.03171	1.32	0.05591
1.32333	-0.03177	1.32333	0.05633
1.32667	-0.03165	1.32667	0.05668
1.33	-0.03135	1.33	0.05704
1.33333	-0.03093	1.33333	0.05734
1.33667	-0.0304	1.33667	0.05764
1.34	-0.02986	1.34	0.05788
1.34333	-0.02939	1.34333	0.05817
1.34667	-0.02897	1.34667	0.05841
1.35	-0.02861	1.35	0.05871
1.35333	-0.02843	1.35333	0.05901
1.35667	-0.02831	1.35667	0.05925
1.36	-0.02825	1.36	0.05949
1.36333	-0.02825	1.36333	0.05966
1.36667	-0.02825	1.36667	0.05984
1.37	-0.02831	1.37	0.0599
1.37333	-0.02849	1.37333	0.05996
1.37667	-0.02867	1.37667	0.0599
1.38	-0.02891	1.38	0.05984
1.38333	-0.02921	1.38333	0.05978
1.38667	-0.02944	1.38667	0.05972
1.39	-0.02974	1.39	0.0596
1.39333	-0.02998	1.39333	0.05949
1.39667	-0.03022	1.39667	0.05925
1.4	-0.03034	1.4	0.05895
1.40333	-0.03034	1.40333	0.05853
1.40667	-0.03022	1.40667	0.05794
1.41	-0.02998	1.41	0.05722
1.41333	-0.02974	1.41333	0.05633
1.41667	-0.02944	1.41667	0.05537
1.42	-0.02909	1.42	0.05442
1.42333	-0.02873	1.42333	0.05352
1.42667	-0.02837	1.42667	0.05281
1.43	-0.02795	1.43	0.05227
1.43333	-0.02748	1.43333	0.05198
1.43667	-0.027	1.43667	0.05198
1.44	-0.02652	1.44	0.05215
1.44333	-0.02599	1.44333	0.05257
1.44667	-0.02533	1.44667	0.05299
1.45	-0.02468	1.45	0.05347
1.45333	-0.02396	1.45333	0.05388
1.45667	-0.02331	1.45667	0.05424
1.46	-0.02265	1.46	0.05454
1.46333	-0.02211	1.46333	0.05472
1.46667	-0.02176	1.46667	0.05484
1.47	-0.02158	1.47	0.05496
1.47333	-0.02152	1.47333	0.05502
1.47667	-0.0217	1.47667	0.05519
1.48	-0.02205	1.48	0.05537
1.48333	-0.02247	1.48333	0.05555
1.48667	-0.02289	1.48667	0.05579
1.49	-0.02325	1.49	0.05597
1.49333	-0.02354	1.49333	0.05621
1.49667	-0.02366	1.49667	0.05645
1.5	-0.02366	1.5	0.05668
1.50333	-0.02354	1.50333	0.05704
1.50667	-0.02342	1.50667	0.05734
1.51	-0.02325	1.51	0.05764
1.51333	-0.02319	1.51333	0.05794
1.51667	-0.02313	1.51667	0.05823
1.52	-0.02319	1.52	0.05841
1.52333	-0.02331	1.52333	0.05847
1.52667	-0.02342	1.52667	0.05847
1.53	-0.0236	1.53	0.05841
1.53333	-0.02372	1.53333	0.05829
1.53667	-0.02372	1.53667	0.05823
1.54	-0.0236	1.54	0.05817
1.54333	-0.02342	1.54333	0.05817
1.54667	-0.02325	1.54667	0.05823
1.55	-0.02307	1.55	0.05835
1.55333	-0.02289	1.55333	0.05847
1.55667	-0.02283	1.55667	0.05853
1.56	-0.02277	1.56	0.05853
1.56333	-0.02283	1.56333	0.05847
1.56667	-0.02301	1.56667	0.05829
1.57	-0.02325	1.57	0.05811
1.57333	-0.02354	1.57333	0.05782
1.57667	-0.0239	1.57667	0.05758
1.58	-0.02432	1.58	0.0574
1.58333	-0.02462	1.58333	0.05728
1.58667	-0.02491	1.58667	0.05722
1.59	-0.02515	1.59	0.05728
1.59333	-0.02521	1.59333	0.05746
1.59667	-0.02521	1.59667	0.05764
1.6	-0.02503	1.6	0.05788
1.60333	-0.02462	1.60333	0.05805
1.60667	-0.02402	1.60667	0.05823
1.61	-0.02331	1.61	0.05835
1.61333	-0.02235	1.61333	0.05835
1.61667	-0.02134	1.61667	0.05829
1.62	-0.02027	1.62	0.05811
1.62333	-0.01913	1.62333	0.05794
1.62667	-0.01812	1.62667	0.05776
1.63	-0.01717	1.63	0.05764
1.63333	-0.01639	1.63333	0.0577
1.63667	-0.01574	1.63667	0.05794
1.64	-0.01532	1.64	0.05841
1.64333	-0.01508	1.64333	0.05907
1.64667	-0.01508	1.64667	0.05996
1.65	-0.01526	1.65	0.06115
1.65333	-0.01562	1.65333	0.06264
1.65667	-0.01615	1.65667	0.06431
1.66	-0.01681	1.66	0.06622
1.66333	-0.01758	1.66333	0.06831
1.66667	-0.01836	1.66667	0.07063
1.67	-0.01913	1.67	0.07313
1.67333	-0.01985	1.67333	0.07582
1.67667	-0.02044	1.67667	0.07868
1.68	-0.0208	1.68	0.08172
1.68333	-0.02098	1.68333	0.08482
1.68667	-0.02092	1.68667	0.08804
1.69	-0.02062	1.69	0.09137
1.69333	-0.02009	1.69333	0.09471
1.69667	-0.01931	1.69667	0.09823
1.7	-0.01842	1.7	0.10186
1.70333	-0.01746	1.70333	0.10568
1.70667	-0.01645	1.70667	0.10961
1.71	-0.01538	1.71	0.11361
1.71333	-0.01431	1.71333	0.11772
1.71667	-0.01329	1.71667	0.12183
1.72	-0.01234	1.72	0.12583
1.72333	-0.01156	1.72333	0.12958
1.72667	-0.01085	1.72667	0.13304
1.73	-0.01013	1.73	0.13602
1.73333	-0.0096	1.73333	0.13846
1.73667	-0.00906	1.73667	0.14037
1.74	-0.00864	1.74	0.1418
1.74333	-0.0084	1.74333	0.14269
1.74667	-0.00823	1.74667	0.14323
1.75	-0.00811	1.75	0.14341
1.75333	-0.00805	1.75333	0.14335
1.75667	-0.00793	1.75667	0.14317
1.76	-0.00793	1.76	0.14293
1.76333	-0.00787	1.76333	0.14269
1.76667	-0.00787	1.76667	0.14246
1.77	-0.00775	1.77	0.14222
1.77333	-0.00757	1.77333	0.14204
1.77667	-0.00733	1.77667	0.14186
1.78	-0.00703	1.78	0.14174
1.78333	-0.00674	1.78333	0.14162
1.78667	-0.00644	1.78667	0.14162
1.79	-0.0062	1.79	0.14168
1.79333	-0.00596	1.79333	0.14186
1.79667	-0.00572	1.79667	0.14222
1.8	-0.00566	1.8	0.14269
1.80333	-0.00566	1.80333	0.14341
1.80667	-0.00578	1.80667	0.14424
1.81	-0.00596	1.81	0.14526
1.81333	-0.00632	1.81333	0.14633
1.81667	-0.00674	1.81667	0.14746
1.82	-0.00727	1.82	0.14853
1.82333	-0.00787	1.82333	0.14949
1.82667	-0.00858	1.82667	0.15026
1.83	-0.0093	1.83	0.1508
1.83333	-0.00995	1.83333	0.15116
1.83667	-0.01049	1.83667	0.15122
1.84	-0.01091	1.84	0.1511
1.84333	-0.01115	1.84333	0.1508
1.84667	-0.01115	1.84667	0.15032
1.85	-0.01091	1.85	0.14979
1.85333	-0.01037	1.85333	0.14925
1.85667	-0.00972	1.85667	0.14871
1.86	-0.009	1.86	0.14818
1.86333	-0.00823	1.86333	0.14776
1.86667	-0.00751	1.86667	0.14734
1.87	-0.00685	1.87	0.14687
1.87333	-0.00632	1.87333	0.14639
1.87667	-0.00584	1.87667	0.14573
1.88	-0.00554	1.88	0.1449
1.88333	-0.00525	1.88333	0.14389
1.88667	-0.00507	1.88667	0.14263
1.89	-0.00483	1.89	0.1412
1.89333	-0.00453	1.89333	0.13965
1.89667	-0.00417	1.89667	0.13798
1.9	-0.00358	1.9	0.13638
1.90333	-0.00292	1.90333	0.13489
1.90667	-0.00209	1.90667	0.13351
1.91	-0.00113	1.91	0.13232
1.91333	-0.000119209	1.91333	0.13131
1.91667	0.00089407	1.91667	0.13036
1.92	0.00185	1.92	0.1294
1.92333	0.00262	1.92333	0.12839
1.92667	0.0031	1.92667	0.12732
1.93	0.00328	1.93	0.12612
1.93333	0.00316	1.93333	0.12487
1.93667	0.00274	1.93667	0.12356
1.94	0.00215	1.94	0.12231
1.94333	0.00137	1.94333	0.12118
1.94667	0.000536442	1.94667	0.12022
1.95	-0.000238419	1.95	0.11951
1.95333	-0.000953674	1.95333	0.11897
1.95667	-0.00143	1.95667	0.11861
1.96	-0.00179	1.96	0.11837
1.96333	-0.00185	1.96333	0.11826
1.96667	-0.00179	1.96667	0.11808
1.97	-0.00155	1.97	0.1179
1.97333	-0.00119	1.97333	0.11754
1.97667	-0.000834465	1.97667	0.117
1.98	-0.000357628	1.98	0.11635
1.98333	5.96046e-05	1.98333	0.11563
1.98667	0.000476837	1.98667	0.1148
1.99	0.000834465	1.99	0.1139
1.99333	0.00113	1.99333	0.11301
1.99667	0.00137	1.99667	0.11206
2	0.00149	2	0.11122
2.00333	0.00161	2.00333	0.11051
2.00667	0.00167	2.00667	0.10985
2.01	0.00173	2.01	0.10937
2.01333	0.00185	2.01333	0.10896
2.01667	0.00185	2.01667	0.10866
2.02	0.00191	2.02	0.10848
2.02333	0.00191	2.02333	0.10842
2.02667	0.00185	2.02667	0.10842
2.03	0.00173	2.03	0.10848
2.03333	0.00149	2.03333	0.10848
2.03667	0.00113	2.03667	0.10848
2.04	0.000715256	2.04	0.10842
2.04333	0.000178814	2.04333	0.10824
2.04667	-0.000417233	2.04667	0.108
2.05	-0.000953674	2.05	0.10777
2.05333	-0.00149	2.05333	0.10741
2.05667	-0.00191	2.05667	0.10711
2.06	-0.00215	2.06	0.10675
2.06333	-0.00221	2.06333	0.10645
2.06667	-0.00209	2.06667	0.10622
2.07	-0.00179	2.07	0.10604
2.07333	-0.00131	2.07333	0.10592
2.07667	-0.000655651	2.07667	0.1058
2.08	5.96046e-05	2.08	0.10574
2.08333	0.000834465	2.08333	0.10568
2.08667	0.00161	2.08667	0.10574
2.09	0.00232	2.09	0.1058
2.09333	0.00292	2.09333	0.10586
2.09667	0.00346	2.09667	0.10598
2.1	0.00393	2.1	0.10604
2.10333	0.00447	2.10333	0.10616
2.10667	0.00501	2.10667	0.10616
2.11	0.0056	2.11	0.10622
2.11333	0.00638	2.11333	0.10616
2.11667	0.00727	2.11667	0.10604
2.12	0.00829	2.12	0.1058
2.12333	0.00942	2.12333	0.1055
2.12667	0.01061	2.12667	0.1052
2.13	0.01192	2.13	0.10478
2.13333	0.01323	2.13333	0.10437
2.13667	0.01454	2.13667	0.10389
2.14	0.01591	2.14	0.10335
2.14333	0.01729	2.14333	0.10276
2.14667	0.01878	2.14667	0.10204
2.15	0.02033	2.15	0.10139
2.15333	0.02199	2.15333	0.10067
2.15667	0.02384	2.15667	0.10002
2.16	0.02581	2.16	0.09948
2.16333	0.02795	2.16333	0.099
2.16667	0.03022	2.16667	0.09876
2.17	0.0326	2.17	0.09876
2.17333	0.03505	2.17333	0.09888
2.17667	0.03737	2.17667	0.09924
2.18	0.0397	2.18	0.09978
2.18333	0.04196	2.18333	0.10037
2.18667	0.04411	2.18667	0.10097
2.19	0.04613	2.19	0.10157
2.19333	0.0481	2.19333	0.10198
2.19667	0.04995	2.19667	0.10228
2.2	0.0518	2.2	0.10252
2.20333	0.05358	2.20333	0.10258
2.20667	0.05543	2.20667	0.10264
2.21	0.05734	2.21	0.10264
2.21333	0.05937	2.21333	0.1027
2.21667	0.06151	2.21667	0.10288
2.22	0.06384	2.22	0.10318
2.22333	0.0664	2.22333	0.10365
2.22667	0.0692	2.22667	0.10419
2.23	0.07236	2.23	0.10478
2.23333	0.07588	2.23333	0.10544
2.23667	0.07981	2.23667	0.10598
2.24	0.0841	2.24	0.10645
2.24333	0.08881	2.24333	0.10669
2.24667	0.09394	2.24667	0.10669
2.25	0.09948	2.25	0.10645
2.25333	0.10544	2.25333	0.10604
2.25667	0.11176	2.25667	0.10544
2.26	0.11837	2.26	0.10473
2.26333	0.12535	2.26333	0.10401
2.26667	0.13262	2.26667	0.10335
2.27	0.14025	2.27	0.10288
2.27333	0.14812	2.27333	0.10258
2.27667	0.15628	2.27667	0.10258
2.28	0.16463	2.28	0.10288
2.28333	0.17309	2.28333	0.10347
2.28667	0.18156	2.28667	0.10431
2.29	0.18996	2.29	0.10532
2.29333	0.19807	2.29333	0.10639
2.29667	0.20587	2.29667	0.10747
2.3	0.21321	2.3	0.10848
2.30333	0.22006	2.30333	0.10926
2.30667	0.22638	2.30667	0.10979
2.31	0.2321	2.31	0.10997
2.31333	0.23741	2.31333	0.10973
2.31667	0.24217	2.31667	0.10914
2.32	0.24664	2.32	0.10824
2.32333	0.25088	2.32333	0.10705
2.32667	0.25493	2.32667	0.10574
2.33	0.25892	2.33	0.10431
2.33333	0.26309	2.33333	0.10294
2.33667	0.26757	2.33667	0.10157
2.34	0.27263	2.34	0.10031
2.34333	0.27865	2.34333	0.09912
2.34667	0.28592	2.34667	0.09799
2.35	0.29486	2.35	0.09686
2.35333	0.30583	2.35333	0.09573
2.35667	0.319	2.35667	0.09447
2.36	0.3345	2.36	0.09322
2.36333	0.35226	2.36333	0.09185
2.36667	0.37193	2.36667	0.09042
2.37	0.39309	2.37	0.08893
2.37333	0.41503	2.37333	0.08744
2.37667	0.43702	2.37667	0.08589
2.38	0.45818	2.38	0.08434
2.38333	0.47773	2.38333	0.08273
2.38667	0.49514	2.38667	0.08106
2.39	0.50986	2.39	0.07927
2.39333	0.52172	2.39333	0.07749
2.39667	0.5306	2.39667	0.07564
2.4	0.5368	2.4	0.07373
2.40333	0.54049	2.40333	0.07188
2.40667	0.54222	2.40667	0.0701
2.41	0.54234	2.41	0.06837
2.41333	0.54133	2.41333	0.06688
2.41667	0.53978	2.41667	0.06551
2.42	0.53799	2.42	0.06437
2.42333	0.53644	2.42333	0.06348
2.42667	0.53549	2.42667	0.0627
2.43	0.53561	2.43	0.06217
2.43333	0.53722	2.43333	0.06175
2.43667	0.54061	2.43667	0.06139
2.44	0.54616	2.44	0.06109
2.44333	0.55403	2.44333	0.0608
2.44667	0.56428	2.44667	0.0605
2.45	0.57697	2.45	0.06008
2.45333	0.59175	2.45333	0.0596
2.45667	0.60821	2.45667	0.05901
2.46	0.62573	2.46	0.05823
2.46333	0.64361	2.46333	0.0574
2.46667	0.66119	2.46667	0.05651
2.47	0.67782	2.47	0.05561
2.47333	0.69308	2.47333	0.05472
2.47667	0.70673	2.47667	0.054
2.48	0.71889	2.48	0.05341
2.48333	0.72992	2.48333	0.05311
2.48667	0.74041	2.48667	0.05311
2.49	0.75126	2.49	0.05335
2.49333	0.76342	2.49333	0.05388
2.49667	0.77784	2.49667	0.05454
2.5	0.7953	2.5	0.05531
2.50333	0.8164	2.50333	0.05609
2.50667	0.8415	2.50667	0.05674
2.51	0.87059	2.51	0.05734
2.51333	0.90331	2.51333	0.05776
2.51667	0.93907	2.51667	0.05805
2.52	0.9771	2.52	0.05823
2.52333	1.01638	2.52333	0.05841
2.52667	1.05584	2.52667	0.05865
2.53	1.09446	2.53	0.05895
2.53333	1.13118	2.53333	0.05943
2.53667	1.16521	2.53667	0.06008
2.54	1.19561	2.54	0.06098
2.54333	1.22184	2.54333	0.06211
2.54667	1.24335	2.54667	0.06348
2.55	1.26004	2.55	0.06509
2.55333	1.27172	2.55333	0.06711
2.55667	1.27864	2.55667	0.06956
2.56	1.2812	2.56	0.07254
2.56333	1.27989	2.56333	0.07612
2.56667	1.27554	2.56667	0.08047
2.57	1.26886	2.57	0.08565
2.57333	1.26082	2.57333	0.09173
2.57667	1.25223	2.57667	0.09882
2.58	1.24401	2.58	0.10687
2.58333	1.23668	2.58333	0.11593
2.58667	1.23066	2.58667	0.12594
2.59	1.22613	2.59	0.13685
2.59333	1.22309	2.59333	0.14842
2.59667	1.22112	2.59667	0.16063
2.6	1.21981	2.6	0.17321
2.60333	1.21856	2.60333	0.18591
2.60667	1.21659	2.60667	0.1986
2.61	1.21331	2.61	0.21112
2.61333	1.20813	2.61333	0.22322
2.61667	1.2005	2.61667	0.23484
2.62	1.1903	2.62	0.24593
2.62333	1.17755	2.62333	0.25636
2.62667	1.16277	2.62667	0.26613
2.63	1.14667	2.63	0.27537
2.63333	1.1304	2.63333	0.28402
2.63667	1.11544	2.63667	0.29212
2.64	1.10346	2.64	0.29981
2.64333	1.09613	2.64333	0.30708
2.64667	1.09494	2.64667	0.31406
2.65	1.10114	2.65	0.32079
2.65333	1.11532	2.65333	0.32747
2.65667	1.13738	2.65667	0.33408
2.66	1.16646	2.66	0.34088
2.66333	1.20091	2.66333	0.34797
2.66667	1.23858	2.66667	0.35548
2.67	1.27679	2.67	0.36365
2.67333	1.31303	2.67333	0.37253
2.67667	1.34486	2.67667	0.38242
2.68	1.37031	2.68	0.39339
2.68333	1.38813	2.68333	0.40555
2.68667	1.39779	2.68667	0.41896
2.69	1.39928	2.69	0.4335
2.69333	1.3935	2.69333	0.4493
2.69667	1.38152	2.69667	0.46605
2.7	1.36477	2.7	0.48363
2.70333	1.34468	2.70333	0.50169
2.70667	1.32257	2.70667	0.51981
2.71	1.29956	2.71	0.53769
2.71333	1.27649	2.71333	0.55474
2.71667	1.25414	2.71667	0.57054
2.72	1.23298	2.72	0.58454
2.72333	1.21355	2.72333	0.59623
2.72667	1.19621	2.72667	0.60534
2.73	1.18136	2.73	0.61142
2.73333	1.16938	2.73333	0.6144
2.73667	1.16056	2.73667	0.61423
2.74	1.15514	2.74	0.61095
2.74333	1.15317	2.74333	0.60493
2.74667	1.15466	2.74667	0.5964
2.75	1.15919	2.75	0.58603
2.75333	1.16634	2.75333	0.57417
2.75667	1.17534	2.75667	0.56148
2.76	1.18566	2.76	0.54842
2.76333	1.19656	2.76333	0.53561
2.76667	1.20753	2.76667	0.52345
2.77	1.2182	2.77	0.51254
2.77333	1.22839	2.77333	0.5033
2.77667	1.23793	2.77667	0.49639
2.78	1.24675	2.78	0.49233
2.78333	1.2548	2.78333	0.49204
2.78667	1.26195	2.78667	0.49633
2.79	1.26785	2.79	0.5061
2.79333	1.27208	2.79333	0.52226
2.79667	1.27423	2.79667	0.54562
2.8	1.27387	2.8	0.57673
2.80333	1.27077	2.80333	0.61584
2.80667	1.26493	2.80667	0.6628
2.81	1.25682	2.81	0.71692
2.81333	1.24711	2.81333	0.77713
2.81667	1.23709	2.81667	0.84192
2.82	1.22815	2.82	0.90939
2.82333	1.2216	2.82333	0.97769
2.82667	1.2188	2.82667	1.04481
2.83	1.22052	2.83	1.10888
2.83333	1.2269	2.83333	1.16843
2.83667	1.23739	2.83667	1.22225
2.84	1.2508	2.84	1.2697
2.84333	1.26511	2.84333	1.31035
2.84667	1.27804	2.84667	1.34432
2.85	1.2871	2.85	1.37186
2.85333	1.29008	2.85333	1.39362
2.85667	1.28525	2.85667	1.41031
2.86	1.27178	2.86	1.42276
2.86333	1.24961	2.86333	1.43194
2.86667	1.21987	2.86667	1.43886
2.87	1.18428	2.87	1.44428
2.87333	1.14536	2.87333	1.44935
2.87667	1.10579	2.87667	1.45489
2.88	1.06817	2.88	1.46186
2.88333	1.03492	2.88333	1.47128
2.88667	1.0078	2.88667	1.4838
2.89	0.98783	2.89	1.50013
2.89333	0.97537	2.89333	1.52063
2.89667	0.97018	2.89667	1.54549
2.9	0.97126	2.9	1.5747
2.90333	0.97728	2.90333	1.60766
2.90667	0.98681	2.90667	1.64372
2.91	0.99814	2.91	1.6818
2.91333	1.01	2.91333	1.72055
2.91667	1.02109	2.91667	1.75858
2.92	1.03056	2.92	1.79434
2.92333	1.03784	2.92333	1.82658
2.92667	1.04272	2.92667	1.85394
2.93	1.04535	2.93	1.87552
2.93333	1.04612	2.93333	1.89066
2.93667	1.04553	2.93667	1.89894
2.94	1.04433	2.94	1.90055
2.94333	1.04308	2.94333	1.89579
2.94667	1.04243	2.94667	1.88524
2.95	1.04278	2.95	1.86974
2.95333	1.04439	2.95333	1.85013
2.95667	1.04725	2.95667	1.82718
2.96	1.05125	2.96	1.80185
2.96333	1.0559	2.96333	1.77473
2.96667	1.06061	2.96667	1.74642
2.97	1.06442	2.97	1.71727
2.97333	1.06657	2.97333	1.68765
2.97667	1.06621	2.97667	1.65761
2.98	1.06257	2.98	1.62727
2.98333	1.05518	2.98333	1.59681
2.98667	1.04386	2.98667	1.56617
2.99	1.0286	2.99	1.53565
2.99333	1.01006	2.99333	1.50537
2.99667	0.98902	2.99667	1.47557
3	0.96649	3	1.4466
3.00333	0.94366	3.00333	1.41871
3.00667	0.92167	3.00667	1.39213
3.01	0.90152	3.01	1.36697
3.01333	0.88394	3.01333	1.34331
3.01667	0.86945	3.01667	1.3209
3.02	0.85819	3.02	1.29938
3.02333	0.85014	3.02333	1.27834
3.02667	0.84507	3.02667	1.25718
3.03	0.84245	3.03	1.23543
3.03333	0.84203	3.03333	1.21266
3.03667	0.84329	3.03667	1.18864
3.04	0.84603	3.04	1.16342
3.04333	0.84996	3.04333	1.13732
3.04667	0.85491	3.04667	1.11103
3.05	0.86081	3.05	1.08534
3.05333	0.86778	3.05333	1.06138
3.05667	0.87577	3.05667	1.04016
3.06	0.88489	3.06	1.02264
3.06333	0.89514	3.06333	1.00946
3.06667	0.90653	3.06667	1.00124
3.07	0.91898	3.07	0.99796
3.07333	0.93251	3.07333	0.99945
3.07667	0.94688	3.07667	1.00529
3.08	0.96202	3.08	1.01483
3.08333	0.97764	3.08333	1.02729
3.08667	0.99337	3.08667	1.04195
3.09	1.00893	3.09	1.05798
3.09333	1.02395	3.09333	1.07491
3.09667	1.03801	3.09667	1.09214
3.1	1.05077	3.1	1.1093
3.10333	1.0618	3.10333	1.12623
3.10667	1.07074	3.10667	1.14268
3.11	1.07735	3.11	1.15842
3.11333	1.08141	3.11333	1.17332
3.11667	1.08266	3.11667	1.18726
3.12	1.08111	3.12	1.20008
3.12333	1.0767	3.12333	1.21164
3.12667	1.06966	3.12667	1.22184
3.13	1.06001	3.13	1.23048
3.13333	1.04815	3.13333	1.23757
3.13667	1.0342	3.13667	1.243
3.14	1.01852	3.14	1.24669
3.14333	1.00148	3.14333	1.24884
3.14667	0.98324	3.14667	1.24931
3.15	0.96411	3.15	1.2483
3.15333	0.94444	3.15333	1.2458
3.15667	0.92429	3.15667	1.24198
3.16	0.90408	3.16	1.23686
3.16333	0.88394	3.16333	1.23042
3.16667	0.86409	3.16667	1.22261
3.17	0.84478	3.17	1.21307
3.17333	0.8263	3.17333	1.20139
3.17667	0.80884	3.17667	1.18679
3.18	0.79256	3.18	1.16837
3.18333	0.77766	3.18333	1.14489
3.18667	0.76431	3.18667	1.11514
3.19	0.75269	3.19	1.07831
3.19333	0.74279	3.19333	1.0348
3.19667	0.73487	3.19667	0.98711
3.2	0.72891	3.2	0.9405
3.20333	0.72503	3.20333	0.90379
3.20667	0.7233	3.20667	0.88847
3.21	0.72384	3.21	0.90796
3.21333	0.72652	3.21333	0.97567
3.21667	0.73141	3.21667	1.10298
3.22	0.73832	3.22	1.29718
3.22333	0.74703	3.22333	1.55985
3.22667	0.75734	3.22667	1.88535
3.23	0.7689	3.23	2.2608
3.23333	0.78142	3.23333	2.66707
3.23667	0.79435	3.23667	3.08114
3.24	0.80729	3.24	3.47954
3.24333	0.81986	3.24333	3.84134
3.24667	0.83154	3.24667	4.15069
3.25	0.84198	3.25	4.39787
3.25333	0.85062	3.25333	4.57925
3.25667	0.85717	3.25667	4.69601
3.26	0.86135	3.26	4.75258
3.26333	0.86278	3.26333	4.75478
3.26667	0.86141	3.26667	4.70787
3.27	0.85706	3.27	4.61537
3.27333	0.84972	3.27333	4.47857
3.27667	0.83959	3.27667	4.29761
3.28	0.82684	3.28	4.07255
3.28333	0.81182	3.28333	3.80528
3.28667	0.79483	3.28667	3.50034
3.29	0.77635	3.29	3.1659
3.29333	0.7568	3.29333	2.81286
3.29667	0.73665	3.29667	2.45434
3.3	0.71633	3.3	2.10387
3.30333	0.6963	3.30333	1.77419
3.30667	0.67687	3.30667	1.47569
3.31	0.65833	3.31	1.21546
3.31333	0.64081	3.31333	0.99683
3.31667	0.62454	3.31667	0.81962
3.32	0.60952	3.32	0.68092
3.32333	0.59581	3.32333	0.57584
3.32667	0.58329	3.32667	0.49853
3.33	0.57197	3.33	0.44316
3.33333	0.56165	3.33333	0.40418
3.33667	0.55224	3.33667	0.37706
3.34	0.54359	3.34	0.3581
3.34333	0.53567	3.34333	0.34457
3.34667	0.52834	3.34667	0.33462
3.35	0.52154	3.35	0.32711
3.35333	0.51528	3.35333	0.32133
3.35667	0.50944	3.35667	0.3168
3.36	0.50414	3.36	0.31328
3.36333	0.49925	3.36333	0.31054
3.36667	0.49484	3.36667	0.30857
3.37	0.4909	3.37	0.30708
3.37333	0.48745	3.37333	0.30601
3.37667	0.48441	3.37667	0.30518
3.38	0.48178	3.38	0.30446
3.38333	0.47964	3.38333	0.30375
3.38667	0.47785	3.38667	0.30297
3.39	0.47648	3.39	0.3022
3.39333	0.47553	3.39333	0.30136
3.39667	0.47481	3.39667	0.30041
3.4	0.47445	3.4	0.29933
3.40333	0.47439	3.40333	0.29832
3.40667	0.47451	3.40667	0.29731
3.41	0.47475	3.41	0.29641
3.41333	0.47517	3.41333	0.29552
3.41667	0.47565	3.41667	0.29463
3.42	0.47618	3.42	0.29379
3.42333	0.47678	3.42333	0.2929
3.42667	0.47737	3.42667	0.29206
3.43	0.47797	3.43	0.29129
3.43333	0.47857	3.43333	0.29057
3.43667	0.47922	3.43667	0.28986
3.44	0.47994	3.44	0.2892
3.44333	0.48065	3.44333	0.28849
3.44667	0.48149	3.44667	0.28789
3.45	0.48238	3.45	0.28729
3.45333	0.48345	3.45333	0.28676
3.45667	0.48465	3.45667	0.28616
3.46	0.48596	3.46	0.28563
3.46333	0.48751	3.46333	0.28509
3.46667	0.48923	3.46667	0.28461
3.47	0.49108	3.47	0.28419
3.47333	0.49299	3.47333	0.2839
3.47667	0.49508	3.47667	0.28384
3.48	0.49722	3.48	0.28384
3.48333	0.49937	3.48333	0.28402
3.48667	0.50151	3.48667	0.28431
3.49	0.5036	3.49	0.28467
3.49333	0.50569	3.49333	0.28509
3.49667	0.50771	3.49667	0.28551
3.5	0.50968	3.5	0.28586
3.50333	0.51153	3.50333	0.28622
3.50667	0.51314	3.50667	0.28646
3.51	0.51457	3.51	0.28664
3.51333	0.5157	3.51333	0.28682
3.51667	0.51653	3.51667	0.28712
3.52	0.51713	3.52	0.28753
3.52333	0.51743	3.52333	0.28807
3.52667	0.51749	3.52667	0.28878
3.53	0.51737	3.53	0.28974
3.53333	0.51707	3.53333	0.29093
3.53667	0.51683	3.53667	0.2923
3.54	0.51671	3.54	0.29391
3.54333	0.51671	3.54333	0.2957
3.54667	0.51689	3.54667	0.29761
3.55	0.51725	3.55	0.29957
3.55333	0.51773	3.55333	0.30154
3.55667	0.51844	3.55667	0.30357
3.56	0.51928	3.56	0.30559
3.56333	0.52023	3.56333	0.30762
3.56667	0.52136	3.56667	0.30953
3.57	0.52255	3.57	0.31143
3.57333	0.52387	3.57333	0.31322
3.57667	0.52536	3.57667	0.31495
3.58	0.52708	3.58	0.31662
3.58333	0.52917	3.58333	0.31823
3.58667	0.53167	3.58667	0.31984
3.59	0.53465	3.59	0.32133
3.59333	0.53817	3.59333	0.32282
3.59667	0.54228	3.59667	0.32425
3.6	0.54699	3.6	0.32568
3.60333	0.55236	3.60333	0.32711
3.60667	0.55832	3.60667	0.32854
3.61	0.56481	3.61	0.33003
3.61333	0.57167	3.61333	0.33158
3.61667	0.57888	3.61667	0.33313
3.62	0.58633	3.62	0.33468
3.62333	0.59396	3.62333	0.33617
3.62667	0.60177	3.62667	0.33766
3.63	0.6097	3.63	0.33903
3.63333	0.61774	3.63333	0.34022
3.63667	0.62603	3.63667	0.34124
3.64	0.63449	3.64	0.34201
3.64333	0.64319	3.64333	0.34261
3.64667	0.65219	3.64667	0.34308
3.65	0.66155	3.65	0.34338
3.65333	0.67121	3.65333	0.34374
3.65667	0.68116	3.65667	0.34404
3.66	0.69153	3.66	0.34451
3.66333	0.70232	3.66333	0.34505
3.66667	0.71359	3.66667	0.34571
3.67	0.72533	3.67	0.34636
3.67333	0.73761	3.67333	0.34708
3.67667	0.75054	3.67667	0.34779
3.68	0.76413	3.68	0.34833
3.68333	0.7785	3.68333	0.34887
3.68667	0.79381	3.68667	0.34922
3.69	0.81009	3.69	0.34958
3.69333	0.82749	3.69333	0.34988
3.69667	0.84615	3.69667	0.35024
3.7	0.86635	3.7	0.35065
3.70333	0.88817	3.70333	0.35113
3.70667	0.91189	3.70667	0.35167
3.71	0.93776	3.71	0.35214
3.71333	0.96607	3.71333	0.35256
3.71667	0.99701	3.71667	0.3528
3.72	1.03092	3.72	0.35274
3.72333	1.06823	3.72333	0.3525
3.72667	1.10912	3.72667	0.35197
3.73	1.15412	3.73	0.35119
3.73333	1.2036	3.73333	0.35024
3.73667	1.25802	3.73667	0.34916
3.74	1.31792	3.74	0.34797
3.74333	1.38384	3.74333	0.34672
3.74667	1.45644	3.74667	0.34547
3.75	1.53637	3.75	0.3441
3.75333	1.62441	3.75333	0.34255
3.75667	1.72144	3.75667	0.34082
3.76	1.82843	3.76	0.33885
3.76333	1.94645	3.76333	0.33665
3.76667	2.07651	3.76667	0.33414
3.77	2.22003	3.77	0.33134
3.77333	2.37823	3.77333	0.32836
3.77667	2.55263	3.77667	0.32514
3.78	2.74479	3.78	0.32175
3.78333	2.95645	3.78333	0.31835
3.78667	3.18944	3.78667	0.31489
3.79	3.44563	3.79	0.31149
3.79333	3.72702	3.79333	0.3081
3.79667	4.03577	3.79667	0.3047
3.8	4.37397	3.8	0.3013
3.80333	4.74381	3.80333	0.29778
3.80667	5.14752	3.80667	0.29427
3.81	5.58716	3.81	0.29057
3.81333	6.06495	3.81333	0.28676
3.81667	6.58268	3.81667	0.28282
3.82	7.14231	3.82	0.27865
3.82333	7.74533	3.82333	0.27442
3.82667	8.39305	3.82667	0.27001
3.83	9.08655	3.83	0.26554
3.83333	9.8266	3.83333	0.26107
3.83667	10.6136	3.83667	0.25648
3.84	11.4474	3.84	0.25195
3.84333	12.3278	3.84333	0.24736
3.84667	13.2542	3.84667	0.24283
3.85	14.2252	3.85	0.23842
3.85333	15.2396	3.85333	0.23413
3.85667	16.2957	3.85667	0.23001
3.86	17.3917	3.86	0.22608
3.86333	18.5254	3.86333	0.22238
3.86667	19.6949	3.86667	0.21893
3.87	20.898	3.87	0.21571
3.87333	22.1331	3.87333	0.21267
3.87667	23.3982	3.87667	0.20981
3.88	24.6925	3.88	0.20701
3.88333	26.0152	3.88333	0.20415
3.88667	27.366	3.88667	0.20128
3.89	28.7456	3.89	0.19836
3.89333	30.1552	3.89333	0.19532
3.89667	31.5968	3.89667	0.19222
3.9	33.0731	3.9	0.18913
3.90333	34.5879	3.90333	0.18603
3.90667	36.1452	3.90667	0.18305
3.91	37.7501	3.91	0.18018
3.91333	39.4082	3.91333	0.17762
3.91667	41.1258	3.91667	0.1753
3.92	42.9095	3.92	0.17327
3.92333	44.7667	3.92333	0.17148
3.92667	46.7048	3.92667	0.16993
3.93	48.7316	3.93	0.16856
3.93333	50.855	3.93333	0.16731
3.93667	53.0831	3.93667	0.16618
3.94	55.4239	3.94	0.16499
3.94333	57.8854	3.94333	0.16379
3.94667	60.4754	3.94667	0.16248
3.95	63.2017	3.95	0.16105
3.95333	66.0717	3.95333	0.15944
3.95667	69.093	3.95667	0.15783
3.96	72.2726	3.96	0.15616
3.96333	75.6178	3.96333	0.1545
3.96667	79.1353	3.96667	0.15295
3.97	82.8319	3.97	0.15157
3.97333	86.7138	3.97333	0.15038
3.97667	90.7868	3.97667	0.14943
3.98	95.0558	3.98	0.14871
3.98333	99.5243	3.98333	0.1483
3.98667	104.194	3.98667	0.14818
3.99	109.063	3.99	0.14824
3.99333	114.128	3.99333	0.14842
3.99667	119.379	3.99667	0.14865
4	124.801	4	0.14889
4.00333	130.372	4.00333	0.14907
4.00667	136.063	4.00667	0.14919
4.01	141.838	4.01	0.14925
4.01333	147.648	4.01333	0.14919
4.01667	153.44	4.01667	0.14907
4.02	159.149	4.02	0.14901
4.02333	164.702	4.02333	0.14895
4.02667	170.022	4.02667	0.14907
4.03	175.025	4.03	0.14937
4.03333	179.626	4.03333	0.14979
4.03667	183.738	4.03667	0.15044
4.04	187.278	4.04	0.15122
4.04333	190.17	4.04333	0.15217
4.04667	192.347	4.04667	0.15318
4.05	193.75	4.05	0.15426
4.05333	194.339	4.05333	0.15539
4.05667	194.086	4.05667	0.15658
4.06	192.98	4.06	0.15789
4.06333	191.029	4.06333	0.15932
4.06667	188.257	4.06667	0.16099
4.07	184.704	4.07	0.16296
4.07333	180.424	4.07333	0.16528
4.07667	175.484	4.07667	0.16797
4.08	169.961	4.08	0.17112
4.08333	163.939	4.08333	0.17488
4.08667	157.506	4.08667	0.17923
4.09	150.754	4.09	0.1843
4.09333	143.771	4.09333	0.1902
4.09667	136.644	4.09667	0.19711
4.1	129.455	4.1	0.20522
4.10333	122.279	4.10333	0.2147
4.10667	115.184	4.10667	0.22584
4.11	108.229	4.11	0.23884
4.11333	101.464	4.11333	0.25403
4.11667	94.9318	4.11667	0.27174
4.12	88.665	4.12	0.2923
4.12333	82.6887	4.12333	0.31602
4.12667	77.0208	4.12667	0.34332
4.13	71.672	4.13	0.37462
4.13333	66.6476	4.13333	0.41038
4.13667	61.9474	4.13667	0.45097
4.14	57.567	4.14	0.49692
4.14333	53.4988	4.14333	0.54854
4.14667	49.7322	4.14667	0.60612
4.15	46.2546	4.15	0.66984
4.15333	43.0518	4.15333	0.73981
4.15667	40.1086	4.15667	0.81605
4.16	37.4095	4.16	0.89818
4.16333	34.9383	4.16333	0.9858
4.16667	32.6791	4.16667	1.07837
4.17	30.6164	4.17	1.17499
4.17333	28.7349	4.17333	1.2747
4.17667	27.02	4.17667	1.37657
4.18	25.4579	4.18	1.47927
4.18333	24.0354	4.18333	1.58149
4.18667	22.7402	4.18667	1.68204
4.19	21.5608	4.19	1.77944
4.19333	20.4868	4.19333	1.87242
4.19667	19.5083	4.19667	1.95974
4.2	18.6164	4.2	2.04033
4.20333	17.8028	4.20333	2.1131
4.20667	17.0602	4.20667	2.17718
4.21	16.3815	4.21	2.2319
4.21333	15.7606	4.21333	2.27672
4.21667	15.1919	4.21667	2.31123
4.22	14.67	4.22	2.33537
4.22333	14.1905	4.22333	2.34914
4.22667	13.7489	4.22667	2.35277
4.23	13.3416	4.23	2.34675
4.23333	12.965	4.23333	2.33155
4.23667	12.6162	4.23667	2.30783
4.24	12.2923	4.24	2.27624
4.24333	11.9909	4.24333	2.23768
4.24667	11.7099	4.24667	2.19297
4.25	11.4474	4.25	2.14291
4.25333	11.2014	4.25333	2.08843
4.25667	10.9706	4.25667	2.03019
4.26	10.7535	4.26	1.96898
4.26333	10.5488	4.26333	1.90544
4.26667	10.3553	4.26667	1.84029
4.27	10.1721	4.27	1.77413
4.27333	9.99802	4.27333	1.70755
4.27667	9.8325	4.27667	1.64098
4.28	9.67461	4.28	1.57493
4.28333	9.52381	4.28333	1.50979
4.28667	9.37945	4.28667	1.44589
4.29	9.2411	4.29	1.38354
4.29333	9.10825	4.29333	1.32298
4.29667	8.98057	4.29667	1.26433
4.3	8.85761	4.3	1.20771
4.30333	8.73905	4.30333	1.15311
4.30667	8.62455	4.30667	1.10054
4.31	8.51375	4.31	1.05
4.31333	8.4064	4.31333	1.00148
4.31667	8.30209	4.31667	0.95493
4.32	8.20065	4.32	0.91028
4.32333	8.10176	4.32333	0.86761
4.32667	8.0052	4.32667	0.8269
4.33	7.91085	4.33	0.78809
4.33333	7.81852	4.33333	0.75126
4.33667	7.72816	4.33667	0.71633
4.34	7.63965	4.34	0.68325
4.34333	7.55286	4.34333	0.65196
4.34667	7.46781	4.34667	0.62245
4.35	7.38442	4.35	0.59456
4.35333	7.30252	4.35333	0.56833
4.35667	7.22206	4.35667	0.54359
4.36	7.14284	4.36	0.52041
4.36333	7.06482	4.36333	0.49865
4.36667	6.98787	4.36667	0.47833
4.37	6.91175	4.37	0.45937
4.37333	6.83641	4.37333	0.44179
4.37667	6.76179	4.37667	0.42558
4.38	6.68764	4.38	0.41068
4.38333	6.61403	4.38333	0.39703
4.38667	6.54089	4.38667	0.38451
4.39	6.46824	4.39	0.37301
4.39333	6.39606	4.39333	0.36246
4.39667	6.32435	4.39667	0.35268
4.4	6.25318	4.4	0.34362
4.40333	6.18261	4.40333	0.3351
4.40667	6.11258	4.40667	0.32711
4.41	6.04326	4.41	0.31936
4.41333	5.97453	4.41333	0.31191
4.41667	5.90646	4.41667	0.30464
4.42	5.83899	4.42	0.29761
4.42333	5.77223	4.42333	0.29075
4.42667	5.70613	4.42667	0.28408
4.43	5.64063	4.43	0.27764
4.43333	5.57572	4.43333	0.27138
4.43667	5.51134	4.43667	0.26524
4.44	5.44745	4.44	0.25934
4.44333	5.38403	4.44333	0.25368
4.44667	5.32103	4.44667	0.24819
4.45	5.25838	4.45	0.24301
4.45333	5.19615	4.45333	0.23812
4.45667	5.13434	4.45667	0.23359
4.46	5.07295	4.46	0.22948
4.46333	5.01204	4.46333	0.22578
4.46667	4.95172	4.46667	0.22244
4.47	4.89205	4.47	0.21952
4.47333	4.8331	4.47333	0.2169
4.47667	4.77487	4.47667	0.21452
4.48	4.71735	4.48	0.21225
4.48333	4.66067	4.48333	0.20999
4.48667	4.60464	4.48667	0.20772
4.49	4.54938	4.49	0.20546
4.49333	4.49491	4.49333	0.20325
4.49667	4.4412	4.49667	0.20105
4.5	4.38821	4.5	0.19896
4.50333	4.336	4.50333	0.19711
4.50667	4.28456	4.50667	0.19538
4.51	4.23396	4.51	0.19395
4.51333	4.18407	4.51333	0.19258
4.51667	4.13495	4.51667	0.19133
4.52	4.08661	4.52	0.19008
4.52333	4.03905	4.52333	0.18865
4.52667	3.99208	4.52667	0.18698
4.53	3.94571	4.53	0.18507
4.53333	3.89999	4.53333	0.18287
4.53667	3.85487	4.53667	0.18036
4.54	3.81041	4.54	0.17768
4.54333	3.7666	4.54333	0.17488
4.54667	3.7235	4.54667	0.17214
4.55	3.68118	4.55	0.16952
4.55333	3.6397	4.55333	0.16707
4.55667	3.59911	4.55667	0.16487
4.56	3.55947	4.56	0.1629
4.56333	3.52091	4.56333	0.16117
4.56667	3.48336	4.56667	0.15956
4.57	3.44676	4.57	0.15807
4.57333	3.41111	4.57333	0.15664
4.57667	3.37636	4.57667	0.15521
4.58	3.34239	4.58	0.15372
4.58333	3.30919	4.58333	0.15217
4.58667	3.27659	4.58667	0.1505
4.59	3.24464	4.59	0.14883
4.59333	3.21329	4.59333	0.1471
4.59667	3.18259	4.59667	0.14549
4.6	3.15255	4.6	0.14389
4.60333	3.12316	4.60333	0.14234
4.60667	3.09449	4.60667	0.14091
4.61	3.0666	4.61	0.13959
4.61333	3.03936	4.61333	0.13834
4.61667	3.01272	4.61667	0.13715
4.62	2.98673	4.62	0.13596
4.62333	2.96122	4.62333	0.13489
4.62667	2.93624	4.62667	0.13375
4.63	2.91181	4.63	0.13274
4.63333	2.88796	4.63333	0.13179
4.63667	2.86484	4.63667	0.13089
4.64	2.84237	4.64	0.13012
4.64333	2.82073	4.64333	0.1294
4.64667	2.79987	4.64667	0.12875
4.65	2.77984	4.65	0.12815
4.65333	2.76053	4.65333	0.12749
4.65667	2.74193	4.65667	0.12678
4.66	2.72387	4.66	0.12583
4.66333	2.70623	4.66333	0.12469
4.66667	2.689	4.66667	0.12332
4.67	2.67196	4.67	0.12183
4.67333	2.65509	4.67333	0.12016
4.67667	2.63846	4.67667	0.11843
4.68	2.62195	4.68	0.11671
4.68333	2.60568	4.68333	0.11498
4.68667	2.58958	4.68667	0.11331
4.69	2.57373	4.69	0.1117
4.69333	2.55799	4.69333	0.11015
4.69667	2.54256	4.69667	0.10866
4.7	2.5273	4.7	0.10711
4.70333	2.51228	4.70333	0.10562
4.70667	2.49755	4.70667	0.10407
4.71	2.48313	4.71	0.10252
4.71333	2.46894	4.71333	0.10097
4.71667	2.45512	4.71667	0.09948
4.72	2.44164	4.72	0.09817
4.72333	2.42853	4.72333	0.0971
4.72667	2.41566	4.72667	0.0962
4.73	2.40296	4.73	0.09555
4.73333	2.39044	4.73333	0.09507
4.73667	2.37805	4.73667	0.09477
4.74	2.36565	4.74	0.09459
4.74333	2.35319	4.74333	0.09453
4.74667	2.34073	4.74667	0.09459
4.75	2.32822	4.75	0.09459
4.75333	2.3157	4.75333	0.09465
4.75667	2.30324	4.75667	0.09459
4.76	2.29084	4.76	0.09447
4.76333	2.27851	4.76333	0.09435
4.76667	2.26641	4.76667	0.09418
4.77	2.25449	4.77	0.09394
4.77333	2.24274	4.77333	0.09364
4.77667	2.23124	4.77667	0.09334
4.78	2.21997	4.78	0.09292
4.78333	2.20877	4.78333	0.09239
4.78667	2.19774	4.78667	0.09185
4.79	2.18672	4.79	0.0912
4.79333	2.17569	4.79333	0.09048
4.79667	2.16466	4.79667	0.08976
4.8	2.15346	4.8	0.08905
4.80333	2.14213	4.80333	0.08833
4.80667	2.13057	4.80667	0.08768
4.81	2.11895	4.81	0.08696
4.81333	2.10714	4.81333	0.08631
4.81667	2.09534	4.81667	0.08565
4.82	2.0836	4.82	0.085
4.82333	2.07186	4.82333	0.08428
4.82667	2.06023	4.82667	0.08351
4.83	2.04861	4.83	0.08267
4.83333	2.03705	4.83333	0.08178
4.83667	2.02554	4.83667	0.08082
4.84	2.01392	4.84	0.07993
4.84333	2.00224	4.84333	0.07904
4.84667	1.99044	4.84667	0.0782
4.85	1.97858	4.85	0.07749
4.85333	1.96666	4.85333	0.07683
4.85667	1.95473	4.85667	0.07623
4.86	1.94299	4.86	0.07582
4.86333	1.93131	4.86333	0.07558
4.86667	1.91981	4.86667	0.0754
4.87	1.90854	4.87	0.07534
4.87333	1.89745	4.87333	0.0754
4.87667	1.88661	4.87667	0.07552
4.88	1.87606	4.88	0.0757
4.88333	1.86574	4.88333	0.07588
4.88667	1.85573	4.88667	0.076
4.89	1.84619	4.89	0.07594
4.89333	1.83707	4.89333	0.07576
4.89667	1.82843	4.89667	0.07534
4.9	1.82039	4.9	0.07468
4.90333	1.81288	4.90333	0.07379
4.90667	1.80596	4.90667	0.07278
4.91	1.79958	4.91	0.07159
4.91333	1.79386	4.91333	0.07045
4.91667	1.78879	4.91667	0.06926
4.92	1.7845	4.92	0.06819
4.92333	1.78111	4.92333	0.06729
4.92667	1.77884	4.92667	0.06658
4.93	1.77783	4.93	0.06604
4.93333	1.77819	4.93333	0.06568
4.93667	1.78015	4.93667	0.06539
4.94	1.78379	4.94	0.06527
4.94333	1.78909	4.94333	0.06527
4.94667	1.79613	4.94667	0.06533
4.95	1.80483	4.95	0.06557
4.95333	1.8152	4.95333	0.06592
4.95667	1.82712	4.95667	0.06646
4.96	1.84053	4.96	0.06711
4.96333	1.85549	4.96333	0.06783
4.96667	1.87182	4.96667	0.06855
4.97	1.88959	4.97	0.06926
4.97333	1.9086	4.97333	0.06986
4.97667	1.92893	4.97667	0.07027
4.98	1.95038	4.98	0.07045
4.98333	1.97291	4.98333	0.07045
4.98667	1.99634	4.98667	0.07021
4.99	2.02048	4.99	0.0698
4.99333	2.04521	4.99333	0.06926
4.99667	2.07025	4.99667	0.0686
5	2.0954	5	0.06795
5.00333	2.12038	5.00333	0.06723
5.00667	2.14481	5.00667	0.06658
5.01	2.16842	5.01	0.06598
5.01333	2.19089	5.01333	0.06545
5.01667	2.21181	5.01667	0.06503
5.02	2.23082	5.02	0.06461
5.02333	2.24757	5.02333	0.06431
5.02667	2.26176	5.02667	0.06402
5.03	2.27308	5.03	0.06384
5.03333	2.28131	5.03333	0.06366
5.03667	2.28608	5.03667	0.06354
5.04	2.28739	5.04	0.06348
5.04333	2.285	5.04333	0.06354
5.04667	2.27886	5.04667	0.06366
5.05	2.26891	5.05	0.06396
5.05333	2.25514	5.05333	0.06437
5.05667	2.23762	5.05667	0.06491
5.06	2.21652	5.06	0.06557
5.06333	2.1919	5.06333	0.06634
5.06667	2.16395	5.06667	0.06729
5.07	2.13289	5.07	0.06831
5.07333	2.09898	5.07333	0.06938
5.07667	2.06238	5.07667	0.07045
5.08	2.02352	5.08	0.07153
5.08333	1.98251	5.08333	0.07254
5.08667	1.93983	5.08667	0.07349
5.09	1.89567	5.09	0.07439
5.09333	1.85031	5.09333	0.0751
5.09667	1.80405	5.09667	0.07576
5.1	1.75714	5.1	0.07623
5.10333	1.71	5.10333	0.07659
5.10667	1.66273	5.10667	0.07677
5.11	1.61558	5.11	0.07689
5.11333	1.56885	5.11333	0.07683
5.11667	1.5226	5.11667	0.07677
5.12	1.47706	5.12	0.07665
5.12333	1.4323	5.12333	0.07659
5.12667	1.38849	5.12667	0.07653
5.13	1.34569	5.13	0.07659
5.13333	1.30409	5.13333	0.07683
5.13667	1.26362	5.13667	0.07719
5.14	1.2244	5.14	0.07766
5.14333	1.18667	5.14333	0.07838
5.14667	1.15037	5.14667	0.07927
5.15	1.11574	5.15	0.08035
5.15333	1.08284	5.15333	0.08166
5.15667	1.0516	5.15667	0.08309
5.16	1.02216	5.16	0.08482
5.16333	0.99432	5.16333	0.08672
5.16667	0.96816	5.16667	0.08887
5.17	0.94348	5.17	0.09125
5.17333	0.92012	5.17333	0.09382
5.17667	0.89794	5.17667	0.09662
5.18	0.87678	5.18	0.09954
5.18333	0.85652	5.18333	0.10276
5.18667	0.83703	5.18667	0.1061
5.19	0.81831	5.19	0.10979
5.19333	0.80019	5.19333	0.11373
5.19667	0.78285	5.19667	0.11808
5.2	0.76616	5.2	0.1229
5.20333	0.75018	5.20333	0.12827
5.20667	0.73498	5.20667	0.13441
5.21	0.72056	5.21	0.14132
5.21333	0.70685	5.21333	0.14919
5.21667	0.69386	5.21667	0.15801
5.22	0.68146	5.22	0.16785
5.22333	0.66966	5.22333	0.17881
5.22667	0.65833	5.22667	0.19097
5.23	0.64737	5.23	0.20432
5.23333	0.63676	5.23333	0.21881
5.23667	0.62644	5.23667	0.23454
5.24	0.61637	5.24	0.25141
5.24333	0.60666	5.24333	0.26947
5.24667	0.5973	5.24667	0.28878
5.25	0.5883	5.25	0.30917
5.25333	0.57966	5.25333	0.33075
5.25667	0.57137	5.25667	0.3534
5.26	0.5635	5.26	0.377
5.26333	0.55599	5.26333	0.4015
5.26667	0.54878	5.26667	0.42677
5.27	0.54181	5.27	0.4527
5.27333	0.53501	5.27333	0.4791
5.27667	0.52834	5.27667	0.50581
5.28	0.52178	5.28	0.53263
5.28333	0.51528	5.28333	0.55921
5.28667	0.50879	5.28667	0.58538
5.29	0.50241	5.29	0.61095
5.29333	0.49603	5.29333	0.6355
5.29667	0.48971	5.29667	0.65881
5.3	0.48345	5.3	0.68051
5.30333	0.47725	5.30333	0.70047
5.30667	0.47112	5.30667	0.7183
5.31	0.46504	5.31	0.73391
5.31333	0.45896	5.31333	0.74708
5.31667	0.453	5.31667	0.75781
5.32	0.44709	5.32	0.76604
5.32333	0.44131	5.32333	0.7717
5.32667	0.43565	5.32667	0.77498
5.33	0.43011	5.33	0.77587
5.33333	0.42474	5.33333	0.77456
5.33667	0.41944	5.33667	0.77116
5.34	0.41431	5.34	0.76574
5.34333	0.40925	5.34333	0.75847
5.34667	0.40424	5.34667	0.74941
5.35	0.39929	5.35	0.73874
5.35333	0.39446	5.35333	0.72664
5.35667	0.3897	5.35667	0.71311
5.36	0.38511	5.36	0.69845
5.36333	0.38064	5.36333	0.68265
5.36667	0.37634	5.36667	0.6659
5.37	0.37223	5.37	0.64838
5.37333	0.36818	5.37333	0.63008
5.37667	0.36424	5.37667	0.61131
5.38	0.36043	5.38	0.59205
5.38333	0.35655	5.38333	0.5725
5.38667	0.35268	5.38667	0.55277
5.39	0.34881	5.39	0.53304
5.39333	0.34481	5.39333	0.51332
5.39667	0.34082	5.39667	0.49394
5.4	0.33683	5.4	0.47493
5.40333	0.33289	5.40333	0.45651
5.40667	0.32908	5.40667	0.43869
5.41	0.32538	5.41	0.42152
5.41333	0.32187	5.41333	0.40507
5.41667	0.31865	5.41667	0.38934
5.42	0.31561	5.42	0.37444
5.42333	0.31275	5.42333	0.36019
5.42667	0.31006	5.42667	0.3466
5.43	0.30756	5.43	0.33355
5.43333	0.30512	5.43333	0.32103
5.43667	0.30267	5.43667	0.30905
5.44	0.30029	5.44	0.29755
5.44333	0.2979	5.44333	0.28658
5.44667	0.29552	5.44667	0.27615
5.45	0.2932	5.45	0.26631
5.45333	0.29099	5.45333	0.25702
5.45667	0.28896	5.45667	0.24831
5.46	0.28718	5.46	0.24033
5.46333	0.28551	5.46333	0.23293
5.46667	0.28408	5.46667	0.2262
5.47	0.2827	5.47	0.22006
5.47333	0.28133	5.47333	0.21452
5.47667	0.2799	5.47667	0.20951
5.48	0.27829	5.48	0.20498
5.48333	0.27651	5.48333	0.20081
5.48667	0.27448	5.48667	0.19699
5.49	0.27227	5.49	0.19342
5.49333	0.26989	5.49333	0.19014
5.49667	0.26745	5.49667	0.18698
5.5	0.265	5.5	0.18406
5.50333	0.26268	5.50333	0.1812
5.50667	0.26053	5.50667	0.17852
5.51	0.25868	5.51	0.17595
5.51333	0.25707	5.51333	0.17357
5.51667	0.2557	5.51667	0.1713
5.52	0.25451	5.52	0.1691
5.52333	0.25356	5.52333	0.16695
5.52667	0.25272	5.52667	0.16481
5.53	0.25201	5.53	0.16266
5.53333	0.25135	5.53333	0.16046
5.53667	0.25076	5.53667	0.15831
5.54	0.25022	5.54	0.1561
5.54333	0.24962	5.54333	0.1539
5.54667	0.24909	5.54667	0.15169
5.55	0.24855	5.55	0.14955
5.55333	0.24801	5.55333	0.14746
5.55667	0.24742	5.55667	0.14549
5.56	0.24676	5.56	0.14353
5.56333	0.24599	5.56333	0.14156
5.56667	0.24521	5.56667	0.13959
5.57	0.24438	5.57	0.13757
5.57333	0.24348	5.57333	0.13542
5.57667	0.24253	5.57667	0.13316
5.58	0.24152	5.58	0.13083
5.58333	0.24045	5.58333	0.12851
5.58667	0.23931	5.58667	0.12612
5.59	0.23812	5.59	0.12374
5.59333	0.23681	5.59333	0.12136
5.59667	0.2355	5.59667	0.11897
5.6	0.23413	5.6	0.11665
5.60333	0.23282	5.60333	0.11438
5.60667	0.23156	5.60667	0.11212
5.61	0.23037	5.61	0.10985
5.61333	0.22942	5.61333	0.10759
5.61667	0.2287	5.61667	0.10532
5.62	0.22823	5.62	0.10312
5.62333	0.22799	5.62333	0.10097
5.62667	0.22799	5.62667	0.099
5.63	0.22817	5.63	0.09722
5.63333	0.2284	5.63333	0.09561
5.63667	0.22876	5.63667	0.09423
5.64	0.22912	5.64	0.0931
5.64333	0.22954	5.64333	0.09221
5.64667	0.22984	5.64667	0.09137
5.65	0.23013	5.65	0.09072
5.65333	0.23037	5.65333	0.09012
5.65667	0.23055	5.65667	0.08953
5.66	0.23067	5.66	0.08893
5.66333	0.23073	5.66333	0.08833
5.66667	0.23067	5.66667	0.08774
5.67	0.23049	5.67	0.08714
5.67333	0.23019	5.67333	0.08655
5.67667	0.22972	5.67667	0.08589
5.68	0.22918	5.68	0.08523
5.68333	0.22852	5.68333	0.08452
5.68667	0.22787	5.68667	0.08374
5.69	0.22721	5.69	0.08291
5.69333	0.22662	5.69333	0.08196
5.69667	0.2262	5.69667	0.08088
5.7	0.2259	5.7	0.07975
5.70333	0.22584	5.70333	0.07856
5.70667	0.2259	5.70667	0.07737
5.71	0.22602	5.71	0.07606
5.71333	0.2262	5.71333	0.07474
5.71667	0.22638	5.71667	0.07349
5.72	0.22644	5.72	0.07224
5.72333	0.22644	5.72333	0.07117
5.72667	0.22632	5.72667	0.07015
5.73	0.22608	5.73	0.06932
5.73333	0.22578	5.73333	0.06866
5.73667	0.22548	5.73667	0.06813
5.74	0.22531	5.74	0.06777
5.74333	0.22513	5.74333	0.06759
5.74667	0.22513	5.74667	0.06747
5.75	0.22513	5.75	0.06747
5.75333	0.22519	5.75333	0.06753
5.75667	0.22519	5.75667	0.06759
5.76	0.22507	5.76	0.06771
5.76333	0.22489	5.76333	0.06783
5.76667	0.22465	5.76667	0.06795
5.77	0.22423	5.77	0.06813
5.77333	0.22376	5.77333	0.06831
5.77667	0.22328	5.77667	0.06843
5.78	0.22274	5.78	0.06855
5.78333	0.22227	5.78333	0.06855
5.78667	0.22173	5.78667	0.06855
5.79	0.22125	5.79	0.06849
5.79333	0.22066	5.79333	0.06831
5.79667	0.22006	5.79667	0.06801
5.8	0.21929	5.8	0.06777
5.80333	0.21839	5.80333	0.06747
5.80667	0.21738	5.80667	0.06723
5.81	0.21631	5.81	0.06706
5.81333	0.21523	5.81333	0.06694
5.81667	0.21422	5.81667	0.06694
5.82	0.21338	5.82	0.067
5.82333	0.21273	5.82333	0.06723
5.82667	0.21225	5.82667	0.06753
5.83	0.21207	5.83	0.06795
5.83333	0.21207	5.83333	0.06837
5.83667	0.21213	5.83667	0.06884
5.84	0.21231	5.84	0.06926
5.84333	0.21231	5.84333	0.06962
5.84667	0.21219	5.84667	0.06992
5.85	0.21189	5.85	0.07004
5.85333	0.21142	5.85333	0.07004
5.85667	0.21064	5.85667	0.06986
5.86	0.20969	5.86	0.06956
5.86333	0.20856	5.86333	0.0692
5.86667	0.20736	5.86667	0.06866
5.87	0.20611	5.87	0.06813
5.87333	0.20498	5.87333	0.06753
5.87667	0.20385	5.87667	0.06688
5.88	0.20283	5.88	0.06628
5.88333	0.20182	5.88333	0.06568
5.88667	0.20087	5.88667	0.06521
5.89	0.20003	5.89	0.06485
5.89333	0.19926	5.89333	0.06455
5.89667	0.1986	5.89667	0.06443
5.9	0.19807	5.9	0.06455
5.90333	0.19759	5.90333	0.06485
5.90667	0.19717	5.90667	0.06539
5.91	0.19681	5.91	0.06616
5.91333	0.19658	5.91333	0.06711
5.91667	0.1964	5.91667	0.06819
5.92	0.19622	5.92	0.06938
5.92333	0.19598	5.92333	0.07063
5.92667	0.19568	5.92667	0.07182
5.93	0.19532	5.93	0.07296
5.93333	0.19485	5.93333	0.07391
5.93667	0.19425	5.93667	0.07468
5.94	0.1936	5.94	0.07522
5.94333	0.19294	5.94333	0.07564
5.94667	0.19222	5.94667	0.07594
5.95	0.19163	5.95	0.07612
5.95333	0.19103	5.95333	0.07629
5.95667	0.19056	5.95667	0.07647
5.96	0.19014	5.96	0.07677
5.96333	0.18984	5.96333	0.07719
5.96667	0.18954	5.96667	0.07778
5.97	0.18924	5.97	0.0785
5.97333	0.18883	5.97333	0.07933
5.97667	0.18841	5.97667	0.08023
5.98	0.18781	5.98	0.08124
5.98333	0.18716	5.98333	0.08231
5.98667	0.18638	5.98667	0.08339
5.99	0.18543	5.99	0.08446
5.99333	0.18448	5.99333	0.08547
5.99667	0.1834	5.99667	0.08649
6	0.18221	6	0.08738
6.00333	0.18102	6.00333	0.08827
6.00667	0.17977	6.00667	0.08911
6.01	0.17852	6.01	0.08982
6.01333	0.1772	6.01333	0.09042
6.01667	0.17595	6.01667	0.09084
6.02	0.1747	6.02	0.09114
6.02333	0.17351	6.02333	0.09131
6.02667	0.17232	6.02667	0.09131
6.03	0.17118	6.03	0.09125
6.03333	0.17011	6.03333	0.09102
6.03667	0.1691	6.03667	0.09078
6.04	0.16809	6.04	0.09048
6.04333	0.16719	6.04333	0.09024
6.04667	0.1663	6.04667	0.09
6.05	0.16552	6.05	0.08988
6.05333	0.16493	6.05333	0.08988
6.05667	0.16451	6.05667	0.08988
6.06	0.16427	6.06	0.08994
6.06333	0.16427	6.06333	0.09
6.06667	0.16439	6.06667	0.09
6.07	0.16475	6.07	0.08994
6.07333	0.16516	6.07333	0.0897
6.07667	0.1657	6.07667	0.08935
6.08	0.16636	6.08	0.08893
6.08333	0.16701	6.08333	0.08845
6.08667	0.16773	6.08667	0.08792
6.09	0.16838	6.09	0.08744
6.09333	0.16904	6.09333	0.08702
6.09667	0.16963	6.09667	0.08672
6.1	0.17023	6.1	0.08655
6.10333	0.17077	6.10333	0.08655
6.10667	0.1713	6.10667	0.08661
6.11	0.17184	6.11	0.08678
6.11333	0.1722	6.11333	0.08702
6.11667	0.1725	6.11667	0.0872
6.12	0.17273	6.12	0.08732
6.12333	0.17273	6.12333	0.08726
6.12667	0.17262	6.12667	0.08708
6.13	0.17232	6.13	0.08672
6.13333	0.17178	6.13333	0.08625
6.13667	0.17107	6.13667	0.08571
6.14	0.17017	6.14	0.08512
6.14333	0.16916	6.14333	0.08452
6.14667	0.16809	6.14667	0.08398
6.15	0.16701	6.15	0.08357
6.15333	0.166	6.15333	0.08321
6.15667	0.1651	6.15667	0.08303
6.16	0.16439	6.16	0.08291
6.16333	0.16379	6.16333	0.08285
6.16667	0.16344	6.16667	0.08279
6.17	0.16326	6.17	0.08273
6.17333	0.1632	6.17333	0.08267
6.17667	0.16326	6.17667	0.08255
6.18	0.16338	6.18	0.08249
6.18333	0.1635	6.18333	0.08237
6.18667	0.16361	6.18667	0.08237
6.19	0.16367	6.19	0.08237
6.19333	0.16373	6.19333	0.08243
6.19667	0.16379	6.19667	0.08255
6.2	0.16385	6.2	0.08267
6.20333	0.16385	6.20333	0.08279
6.20667	0.16391	6.20667	0.08285
6.21	0.16397	6.21	0.08273
6.21333	0.16409	6.21333	0.08249
6.21667	0.16421	6.21667	0.08214
6.22	0.16439	6.22	0.08154
6.22333	0.16457	6.22333	0.08076
6.22667	0.16475	6.22667	0.07981
6.23	0.16499	6.23	0.07874
6.23333	0.16522	6.23333	0.07761
6.23667	0.16558	6.23667	0.07641
6.24	0.16594	6.24	0.07534
6.24333	0.16636	6.24333	0.07433
6.24667	0.16677	6.24667	0.07343
6.25	0.16725	6.25	0.07272
6.25333	0.16773	6.25333	0.07212
6.25667	0.1682	6.25667	0.07176
6.26	0.16862	6.26	0.07147
6.26333	0.16886	6.26333	0.07135
6.26667	0.16904	6.26667	0.07123
6.27	0.16904	6.27	0.07117
6.27333	0.16886	6.27333	0.07099
6.27667	0.16856	6.27667	0.07081
6.28	0.16809	6.28	0.07063
6.28333	0.16743	6.28333	0.07033
6.28667	0.16671	6.28667	0.07004
6.29	0.166	6.29	0.06962
6.29333	0.16528	6.29333	0.0692
6.29667	0.16463	6.29667	0.06878
6.3	0.16409	6.3	0.06837
6.30333	0.16367	6.30333	0.06789
6.30667	0.16338	6.30667	0.06753
6.31	0.1632	6.31	0.06717
6.31333	0.16314	6.31333	0.06688
6.31667	0.16326	6.31667	0.0667
6.32	0.16344	6.32	0.0667
6.32333	0.16373	6.32333	0.06676
6.32667	0.16409	6.32667	0.06706
6.33	0.16451	6.33	0.06741
6.33333	0.16493	6.33333	0.06783
6.33667	0.1654	6.33667	0.06825
6.34	0.16582	6.34	0.0686
6.34333	0.16618	6.34333	0.06884
6.34667	0.16642	6.34667	0.06902
6.35	0.16659	6.35	0.06902
6.35333	0.16665	6.35333	0.06896
6.35667	0.16665	6.35667	0.06878
6.36	0.16665	6.36	0.0686
6.36333	0.16659	6.36333	0.06849
6.36667	0.16659	6.36667	0.06843
6.37	0.16671	6.37	0.06849
6.37333	0.16695	6.37333	0.0686
6.37667	0.16731	6.37667	0.06884
6.38	0.16773	6.38	0.0692
6.38333	0.16814	6.38333	0.06956
6.38667	0.16856	6.38667	0.06998
6.39	0.16898	6.39	0.07045
6.39333	0.16928	6.39333	0.07099
6.39667	0.16952	6.39667	0.07153
6.4	0.16969	6.4	0.07212
6.40333	0.16981	6.40333	0.07272
6.40667	0.16987	6.40667	0.07331
6.41	0.16999	6.41	0.07385
6.41333	0.17023	6.41333	0.07433
6.41667	0.17047	6.41667	0.07468
6.42	0.17083	6.42	0.07486
6.42333	0.17124	6.42333	0.07486
6.42667	0.17172	6.42667	0.0748
6.43	0.17226	6.43	0.07468
6.43333	0.17279	6.43333	0.07457
6.43667	0.17333	6.43667	0.07457
6.44	0.17387	6.44	0.07468
6.44333	0.17434	6.44333	0.07492
6.44667	0.17482	6.44667	0.0754
6.45	0.17524	6.45	0.07612
6.45333	0.17565	6.45333	0.07713
6.45667	0.17595	6.45667	0.07838
6.46	0.17619	6.46	0.07993
6.46333	0.17643	6.46333	0.08178
6.46667	0.17661	6.46667	0.08392
6.47	0.17679	6.47	0.08655
6.47333	0.17709	6.47333	0.08959
6.47667	0.1775	6.47667	0.09316
6.48	0.17804	6.48	0.09733
6.48333	0.17875	6.48333	0.10204
6.48667	0.17959	6.48667	0.10735
6.49	0.18048	6.49	0.11325
6.49333	0.18132	6.49333	0.11981
6.49667	0.18215	6.49667	0.12702
6.5	0.18293	6.5	0.13489
6.50333	0.18346	6.50333	0.14359
6.50667	0.18388	6.50667	0.15318
6.51	0.18412	6.51	0.16379
6.51333	0.18424	6.51333	0.17565
6.51667	0.1843	6.51667	0.18895
6.52	0.18442	6.52	0.20379
6.52333	0.1846	6.52333	0.22048
6.52667	0.18495	6.52667	0.23931
6.53	0.18537	6.53	0.26041
6.53333	0.18591	6.53333	0.28408
6.53667	0.18644	6.53667	0.3106
6.54	0.18698	6.54	0.34022
6.54333	0.18746	6.54333	0.37336
6.54667	0.18793	6.54667	0.41038
6.55	0.18823	6.55	0.45174
6.55333	0.18841	6.55333	0.49788
6.55667	0.18847	6.55667	0.54926
6.56	0.18853	6.56	0.60642
6.56333	0.18859	6.56333	0.6699
6.56667	0.18877	6.56667	0.74041
6.57	0.18907	6.57	0.81861
6.57333	0.18942	6.57333	0.90539
6.57667	0.1899	6.57667	1.00148
6.58	0.19044	6.58	1.10793
6.58333	0.19091	6.58333	1.22571
6.58667	0.19139	6.58667	1.35601
6.59	0.19181	6.59	1.50013
6.59333	0.19205	6.59333	1.65945
6.59667	0.19217	6.59667	1.83558
6.6	0.19205	6.6	2.03013
6.60333	0.19181	6.60333	2.24495
6.60667	0.19145	6.60667	2.48218
6.61	0.19097	6.61	2.74414
6.61333	0.19038	6.61333	3.03346
6.61667	0.18978	6.61667	3.35294
6.62	0.18919	6.62	3.7058
6.62333	0.18859	6.62333	4.09561
6.62667	0.18811	6.62667	4.52626
6.63	0.1877	6.63	5.00208
6.63333	0.18752	6.63333	5.52797
6.63667	0.18746	6.63667	6.10912
6.64	0.1877	6.64	6.75136
6.64333	0.18811	6.64333	7.46107
6.64667	0.18883	6.64667	8.24529
6.65	0.18978	6.65	9.1117
6.65333	0.19091	6.65333	10.0685
6.65667	0.19217	6.65667	11.1246
6.66	0.19354	6.66	12.2897
[truncated: 2,503 more rows]

## Sheet: Fig1F
Group	Analytes	Area of O1	Normalized Yield of O1
0	Blank	0	0
1	KO2	2052.7	1
2	H2O2	25.3	0.0123
3	3O2	31.1	0.015
4	ClO-	24.2	0.0117
5	TBHP	22.8	0.0111
6	ONOO-	160	0.0779
7	NO	61.4	0.0299
9	GSH	60.6	0.0295

## Sheet: Fig 1G
	KO2(eq)	Tz1 Area	Conversion rate
Tz1	0	3962	0
Tz1+0.1 eq KO2	0.1	4059.6	-0.02463
Tz1+0.2 eq KO2	0.2	3736.5	0.05692
Tz1+0.5 eq KO2	0.5	3551	0.10374
Tz1+1 eq KO2	1	2678	0.32408
Tz1+2 eq KO2	2	1861.3	0.53021
Tz1+5 eq KO2	5	99.8	0.97481
Tz1+10 eq KO2	10	43.8	0.98894
Tz1+15 eq KO2	15	0	1
Tz1+20 eq KO2	20	0	1

## Sheet: Fig 1H
compound	Reduction Potential	Conversion rate
		1st	2nd	3rd
Tz1	-0.887	18.39	6.9	6.62
Tz2	-0.946	7.06	5.6	5.4
Tz3	-0.744	36.15	28.33	36.52
compound		Conversion rate
		1st	2nd	3rd
Tz1		18.39	6.9	6.62
Tz4		23.15	21.6	24.8

## Sheet: Fig 2C
original data														Normalized data													Smoothed the Normalized data（the data for Figure 2C）
Wavelength（nm）			Wavelength（nm）			Wavelength（nm）			Wavelength（nm）					Wavelength（nm）			Wavelength（nm）			Wavelength（nm）			Wavelength（nm）				Wavelength（nm）	Smoothed Y1	Wavelength（nm）	Smoothed Y2	Wavelength（nm）	Smoothed Y3	Wavelength（nm）	Smoothed Y4	Wavelength（nm）	Smoothed Y5	Wavelength（nm）	Smoothed Y6	Wavelength（nm）	Smoothed Y7	Wavelength（nm）	Smoothed Y8
	F-Tz1	F-Tz1+KO2		F-Tz2	F-Tz2+KO2		F-Tz-3	F-Tz-3+KO2		F-Tz4	F-Tz4+KO2				F-Tz-1	F-Tz1+KO2		F-Tz-2	F-Tz2+KO2		F-Tz-3	F-Tz-3+KO2		F-Tz4	F-Tz4+KO2			F-Tz1		F-Tz1+KO2		F-Tz2		F-Tz2+KO2		F-Tz3		F-Tz3+KO2		F-Tz4		F-Tz4+KO2
330.92	0.44763	152.443	340	1.01523	21.6585	355.07	0.20799	1.48557	390	0.07629	0.79965			330.92	0.000882866	0	340	0.00175	0.000347156	355.07	0.00642	0.04585	390	0.00042489	0.00255		330.92	0.00154	330.92	0.000526445	340	0.00052569	340	0.00146	355.07	0.02071	355.07	0.0238	390	0.000520901	390	0.00148
331.84	0.89067	136.989	341.06	0.43488	17.31	356	1.06157	0.60399	391.07	0.2266	0.44937			331.84	0.00176	-0.000915863	341.06	0.000748827	0.00387	356	0.03276	0.01864	391.07	0.00126	0.00143		331.84	0.00134	331.84	0.000593229	341.06	0.000423255	341.06	0.00141	356	0.01906	356	0.02071	391.07	0.000444462	391.07	0.00162
332.92	0	85.8464	341.96	-1.02522	11.7859	357.07	1.05641	1.84011	392	0	0.29893			332.92	0	0.00183	341.96	-0.00177	0.0021	357.07	0.03261	0.05679	392	0	0.000952501		332.92	0.00116	332.92	0.00065769	341.96	0.000328128	341.96	0.00137	357.07	0.01752	357.07	0.01784	392	0.000374823	392	0.00177
333.84	0.45015	33.7276	343.03	-0.82068	2.97089	358	0.63789	0.20462	393.07	0.15101	0.07374			333.84	0.000887836	0.0018	343.03	-0.00141	-0.00106	358	0.01969	0.00632	393.07	0.000841036	0.000234963		333.84	0.001	333.84	0.00071983	343.03	0.000240308	343.03	0.00134	358	0.01609	358	0.0152	393.07	0.000311984	393.07	0.00191
334.92	0.2265	3.0303	343.93	1.64948	-0.39793	359.07	-0.4192	-0.8273	394	-0.22751	0.372			334.92	0.000446729	-0.000456018	343.93	0.00284	0.00175	359.07	-0.01294	-0.02553	394	-0.00127	0.00119		334.92	0.000858229	334.92	0.000779647	343.93	0.000159796	343.93	0.00131	359.07	0.01476	359.07	0.01278	394	0.000255945	394	0.00206
335.84	0.22492	0.66905	345	-0.20708	1.95503	360	0.20938	0	395.07	-0.52774	0.73823			335.84	0.000443612	0.00139	345	-0.000356575	0.00107	360	0.00646	0	395.07	-0.00294	0.00235		335.84	0.000732859	335.84	0.000837144	345	8.65923e-05	345	0.00128	360	0.01354	360	0.01059	395.07	0.000206707	395.07	0.0022
336.92	1.36085	1.57162	346.06	0.42292	1.40281	361.07	0.83542	0.20829	396	0.52798	0.21782			336.92	0.00268	0.00137	346.06	0.000728233	0.00356	361.07	0.02578	0.00643	396	0.00294	0.000694055		336.92	0.000625825	336.92	0.000892318	346.06	2.0696e-05	346.06	0.00126	361.07	0.01243	361.07	0.00862	396	0.000164268	396	0.00234
337.84	0	0.22104	346.96	-1.47493	0.60938	362	0.62435	0	397.07	-0.07666	0.36337			337.84	0	0.00275	346.96	-0.00254	0.000356351	362	0.01927	0	397.07	-0.00042695	0.00116		337.84	0.000537125	337.84	0.000945171	346.96	-3.78925e-05	346.96	0.00124	362	0.01142	362	0.00687	397.07	0.000128629	397.07	0.00248
338.92	1.11508	-0.66964	348.03	0.20631	2.20529	363.07	-0.20925	0.41641	398	0.30184	0.14568			338.92	0.0022	0.00185	348.03	0.000355249	0.00108	363.07	-0.00646	0.01285	398	0.00168	0.00046419		338.92	0.00046676	338.92	0.000995701	348.03	-8.91732e-05	348.03	0.00122	363.07	0.01052	363.07	0.00535	398	9.979e-05	398	0.00262
339.84	1.13533	1.98851	348.93	0	1.39609	364	0.21061	0.41297	399.07	-0.0758	0.58403			339.84	0.00224	-0.000913319	348.93	0	-0.00071036	364	0.0065	0.01275	399.07	-0.000422161	0.00186		339.84	0.00041473	339.84	0.00104	348.93	-0.000133146	348.93	0.00121	364	0.00972	364	0.00405	399.07	7.77511e-05	399.07	0.00276
340.9	0.45413	2.33645	350	0.63412	1.39916	365.07	-0.20925	0.20833	400	-0.07417	0.95308			340.9	0.000895686	0.0032	350	0.00109	0.00287	365.07	-0.00646	0.00643	400	-0.000413083	0.00304		340.9	0.000381035	340.9	0.00109	350	-0.000169811	350	0.00121	365.07	0.00903	365.07	0.00298	400	6.25123e-05	400	0.00289
341.96	-1.35931	1.34559	351.07	-0.20812	0.79984	366	0.20614	-1.27199	401.06	0.30044	0.51615			341.96	-0.00268	0.00137	351.07	-0.000358365	0.00248	366	0.00636	-0.03926	401.06	0.00167	0.00164		341.96	0.000365675	341.96	0.00113	351.07	-0.000199169	351.07	0.00121	366	0.00845	366	0.00213	401.06	5.40735e-05	401.06	0.00303
342.87	2.03344	0.89306	352	-0.41867	0.59785	367.07	0.42301	0.8285	401.96	0.374	0.07341			342.87	0.00401	-0.000925527	352	-0.000720915	-0.00212	367.07	0.01306	0.02557	401.96	0.00208	0.000233911		342.87	0.000368649	342.87	0.00117	352	-0.000221218	352	0.00121	367.07	0.00797	367.07	0.00151	401.96	5.24347e-05	401.96	0.00317
343.93	0.67781	2.01658	353.07	0	1.18413	368	0.87893	-0.40692	403.03	-0.07508	0.95308			343.93	0.00134	0.000903496	353.07	0	0	368	0.02713	-0.01256	403.03	-0.000418151	0.00304		343.93	0.000389958	343.93	0.00121	353.07	-0.00023596	353.07	0.00122	368	0.0076	368	0.00111	403.03	5.75959e-05	403.03	0.0033
344.84	-1.82025	1.11632	354	0.63371	0.60168	369.07	0.21035	-1.02712	403.93	-0.07511	0			344.84	-0.00359	0	354	0.00109	0.000348361	369.07	0.00649	-0.0317	403.93	-0.000418318	0		344.84	0.000429602	344.84	0.00125	354	-0.000243394	354	0.00124	369.07	0.00733	369.07	0.000930901	403.93	6.95571e-05	403.93	0.00343
345.9	0.45259	1.104	355.07	-1.03605	0.20133	370	0.83928	1.24224	405	0	0.66186			345.9	0.000892649	-0.000446019	355.07	-0.00178	0.00295	370	0.0259	0.03834	405	0	0.00211		345.9	0.00048758	345.9	0.00128	355.07	-0.00024352	355.07	0.00125	370	0.00717	370	0.000980019	405	8.83183e-05	405	0.00357
346.96	-0.4562	-0.88613	356	0.85397	1.41528	371.06	1.27307	-0.61754	406.06	-0.22871	0.73351			346.96	-0.000899769	-0.000443908	356	0.00147	0	371.06	0.03929	-0.01906	406.06	-0.00127	0.00234		346.96	0.000471418	346.96	0.00129	356	-0.00027213	356	0.0011	371.06	0.00764	371.06	0.00147	406.06	0.000231609	406.06	0.00372
347.87	-0.228	1.09794	357.07	0.21008	1.01297	371.96	0.83612	-1.06315	406.96	-0.22962	0.07301			347.87	-0.000449687	0.00455	357.07	0.00036174	0.0021	371.96	0.02581	-0.03281	406.96	-0.00128	0.000232637		347.87	0.0006642	347.87	0.00114	357.07	-0.000101982	357.07	0.00141	371.96	0.00888	371.96	0.00253	406.96	0.000201991	406.96	0.00377
348.93	0.22558	0.89847	358	-0.83316	0	373.03	0.21053	1.0502	408.03	-0.30361	1.02167			348.93	0.000444914	0.00138	358	-0.00143	0.0032	373.03	0.0065	0.03241	408.03	-0.00169	0.00326		348.93	0.000802286	348.93	0.00132	358	-0.000167745	358	0.00152	373.03	0.00576	373.03	0.00676	408.03	0.000348269	408.03	0.00381
349.84	1.59562	1.36054	359.07	-0.66534	0.9899	373.93	-0.43611	-0.63118	408.93	0.82071	0.81651			349.84	0.00315	0.00278	359.07	-0.00115	0	373.93	-0.01346	-0.01948	408.93	0.00457	0.0026		349.84	0.00109	349.84	0.00136	359.07	-0.000331882	359.07	0.00141	373.93	0.0065	373.93	0.00888	408.93	0.000367849	408.93	0.00373
350.92	-1.81159	0.89646	360	-1.04406	1.20289	375	0.21286	-0.83212	410	0.37347	0.81301			350.92	-0.00357	-0.00131	360	-0.0018	0.00246	375	0.00657	-0.02568	410	0.00208	0.00259		350.92	0.00131	350.92	0.00132	360	-0.000155816	360	0.00149	375	0.00662	375	0.00795	410	0.000434683	410	0.00375
351.84	0.44733	-0.8883	361.07	1.66736	1.3911	376.06	0	1.44033	411.06	0.15138	0.21392			351.84	0.000882274	0.00136	361.07	0.00287	0.00106	376.06	0	0.04445	411.06	0.000843096	0.000681628		351.84	0.0014	351.84	0.00137	361.07	-9.76555e-05	361.07	0.00128	376.06	0.00826	376.06	0.01072	411.06	9.32057e-05	411.06	0.00398
352.92	2.73038	1.11707	362	0.42248	1.60192	376.96	-0.62526	1.08342	411.96	-0.76423	0.21813			352.92	0.00539	0.00268	362	0.000727476	0.00286	376.96	-0.0193	0.03344	411.96	-0.00426	0.000695043		352.92	0.00171	352.92	0.00148	362	9.32569e-05	362	0.00147	376.96	0.00976	376.96	0.01425	411.96	0.000124767	411.96	0.00416
353.84	0.45341	-0.22002	363.07	0.41597	1.80614	378.03	1.04471	1.68067	413.03	0.37518	1.01229			353.84	0.000894266	0.00315	363.07	0.000716266	0.00106	378.03	0.03224	0.05187	413.03	0.00209	0.00323		353.84	0.00172	353.84	0.00173	363.07	-8.39e-05	363.07	0.0015	378.03	0.01197	378.03	0.01637	413.03	0.000229949	413.03	0.00434
354.92	1.8336	0.66756	364	-0.62073	1.39693	378.93	-0.83368	1.85912	413.93	-0.15185	0.44573			354.92	0.00362	0.00361	364	-0.00107	0.00176	378.93	-0.02573	0.05738	413.93	-0.000845714	0.00142		354.92	0.00183	354.92	0.00155	364	9.87293e-05	364	0.00158	378.93	0.01202	378.93	0.01837	413.93	0.000423138	413.93	0.00461
355.84	0.68151	0.67568	365.07	1.25997	0.79491	380	0.44356	1.02754	415	-0.07527	1.18668			355.84	0.00134	0.000913102	365.07	0.00217	0.00286	380	0.01369	0.03171	415	-0.000419209	0.00378		355.84	0.00214	355.84	0.00158	365.07	0.000318695	365.07	0.00162	380	0.01082	380	0.02179	415	0.000465401	415	0.00448
356.92	1.57978	0.43745	366	-1.44419	1.58103	381.06	-1.32832	1.01937	416.06	0.1526	0.36454			356.92	0.00312	0.00141	366	-0.00249	0.00142	381.06	-0.041	0.03146	416.06	0.000849891	0.00116		356.92	0.00234	356.92	0.00166	366	0.000586649	366	0.00189	381.06	0.01201	381.06	0.02589	416.06	0.00042258	416.06	0.0049
357.84	1.57907	0.65818	367.07	-2.02881	0.19841	381.96	1.75362	0.20816	416.96	0.459	0.80351			357.84	0.00311	0.00182	367.07	-0.00349	0.0025	381.96	0.05412	0.00642	416.96	0.00256	0.00256		357.84	0.00226	357.84	0.00163	367.07	0.000728966	367.07	0.0022	381.96	0.00925	381.96	0.0256	416.96	0.000557517	416.96	0.00525
358.92	0.44793	1.31955	368	1.0367	3.61736	383.03	-0.21422	-1.85759	418.03	0.29769	0.5901			358.92	0.000883458	-0.00228	368	0.00179	0.00142	383.03	-0.00661	-0.05733	418.03	0.00166	0.00188		358.92	0.00252	358.92	0.0015	368	0.000810222	368	0.00221	383.03	0.00798	383.03	0.0287	418.03	0.000788288	418.03	0.00556
359.84	2.23115	1.09794	369.07	0.61275	1.19427	383.93	2.35849	0.83963	418.93	-0.15131	0.73943			359.84	0.0044	0.00044805	369.07	0.00106	0.00213	383.93	0.07279	0.02591	418.93	-0.000842706	0.00236		359.84	0.00257	359.84	0.00148	369.07	0.000963125	369.07	0.00232	383.93	0.01151	383.93	0.0289	418.93	0.000852577	418.93	0.00608
360.92	1.59163	0.45249	370	1.22951	2.5809	385	0.21533	0.87508	420	0.45406	0.74655			360.92	0.00314	0.00406	370	0.00212	0.000708311	385	0.00665	0.02701	420	0.00253	0.00238		360.92	0.00247	360.92	0.00147	370	0.0012	370	0.00234	385	0.0136	385	0.02851	420	0.000968908	420	0.00649
361.84	2.66134	1.53005	371.06	1.92184	2.57783	386.06	-0.42689	1.8649	421.06	-0.30289	1.46295			361.84	0.00525	0.00135	371.06	0.00331	0.00494	386.06	-0.01318	0.05756	421.06	-0.00169	0.00466		361.84	0.00242	361.84	0.0014	371.06	0.00109	371.06	0.00256	386.06	0.01703	386.06	0.03244	421.06	0.000980711	421.06	0.00716
362.92	1.35287	2.68938	371.96	-0.61425	-0.39722	386.96	-0.2129	1.21704	421.96	0.53443	1.08861			362.92	0.00267	0.00368	371.96	-0.00106	-0.000706709	386.96	-0.00657	0.03756	421.96	0.00298	0.00347		362.92	0.00231	362.92	0.00107	371.96	0.00117	371.96	0.00252	386.96	0.01992	386.96	0.03205	421.96	0.000845402	421.96	0.00778
363.84	1.11557	0.66726	373.03	0.61868	2.55704	388.03	3.3098	0.84908	423.03	-0.30504	1.32227			363.84	0.0022	-0.00089752	373.03	0.00107	0.00175	388.03	0.10215	0.02621	423.03	-0.0017	0.00421		363.84	0.00212	363.84	0.00114	373.03	0.00115	373.03	0.00272	388.03	0.02075	388.03	0.0292	423.03	0.00065721	423.03	0.00817
364.92	-0.22482	2.20556	373.93	2.079	2.39521	388.93	1.05619	1.03263	423.93	0.30114	1.33859			364.92	-0.000443415	0.00221	373.93	0.00358	0.00314	388.93	0.0326	0.03187	423.93	0.00168	0.00427		364.92	0.0018	364.92	0.00106	373.93	0.00111	373.93	0.00295	388.93	0.02275	388.93	0.03021	423.93	0.00052828	423.93	0.00856
365.84	-0.22904	0.90293	375	1.03029	0.59418	390	0.43725	2.22132	425	-0.29976	1.11458			365.84	-0.000451738	0.00137	375	0.00177	0.00208	390	0.0135	0.06856	425	-0.00167	0.00355		365.84	0.0018	365.84	0.00109	375	0.00114	375	0.00306	390	0.01926	390	0.02753	425	0.000751805	425	0.00948
366.92	0.89566	1.97802	376.06	1.04102	3.82063	391.07	-0.21304	0.63425	426.06	0.82775	1.78971			366.92	0.00177	0.000882274	376.06	0.00179	0.00851	391.07	-0.00658	0.01958	426.06	0.00461	0.0057		366.92	0.00132	366.92	0.0009631	376.06	0.000779384	376.06	0.00343	391.07	0.01972	391.07	0.02629	426.06	0.000868629	426.06	0.01026
367.84	-0.44643	0.86636	376.96	0.20657	2.18211	392	0.44964	0.2073	426.96	0.69418	2.20751			367.84	-0.000880499	-0.000450811	376.96	0.000355696	0.00428	392	0.01388	0.0064	426.96	0.00387	0.00703		367.84	0.000899505	367.84	0.00101	376.96	0.000781233	376.96	0.00352	392	0.01778	392	0.02474	426.96	0.00103	426.96	0.01142
368.92	1.34138	2.66785	378.03	2.89077	4.55987	393.07	-0.21093	0.83247	428.03	-0.07621	1.2406			368.92	0.00265	-0.00279	378.03	0.00498	0.00558	393.07	-0.00651	0.02569	428.03	-0.000424444	0.00395		368.92	0.000903849	368.92	0.000928079	378.03	0.000715824	378.03	0.0039	393.07	0.01697	393.07	0.02114	428.03	0.000901944	428.03	0.01259
369.84	1.52373	1.33245	378.93	0.41736	2.65306	394	0.21441	1.44568	428.93	-0.07599	2.42024			369.84	0.00301	0.00552	378.93	0.000718659	0.00594	394	0.00662	0.04462	428.93	-0.000423219	0.00771		369.84	0.000643937	369.84	0.000998174	378.93	0.00064138	378.93	0.00435	394	0.01868	394	0.01962	428.93	0.000804317	428.93	0.01372
370.9	-0.45914	0.21973	380	-0.41068	4.24071	395.07	1.49	0.61958	430	0.07824	2.59163			370.9	-0.000905567	-0.00135	380	-0.000707157	0.00552	395.07	0.04599	0.01912	430	0.00043575	0.00826		370.9	0.000623889	370.9	0.00101	380	0.000579412	380	0.00479	395.07	0.01771	395.07	0.02014	430	0.000764326	430	0.01512
371.96	-0.22497	0.44934	381.06	-0.61287	2.5763	396	-0.64392	-0.2076	431.04	0.37951	2.35329			371.96	-0.000443711	0.00135	381.06	-0.00106	0.00499	396	-0.01987	-0.00641	431.04	0.00211	0.0075		371.96	0.00031993	371.96	0.00118	381.06	0.000579447	381.06	0.00547	396	0.01819	396	0.01987	431.04	0.000838011	431.04	0.0168
372.87	0.22528	3.10215	381.96	-0.20346	1.40788	397.07	2.4007	0.81666	431.94	0.1511	3.45258			372.87	0.000444322	0.00224	381.96	-0.000350341	0.0046	397.07	0.0741	0.02521	431.94	0.000841537	0.011		372.87	0.00029415	372.87	0.00113	381.96	0.000393958	381.96	0.00583	397.07	0.01318	397.07	0.01954	431.94	0.000994249	431.94	0.01834
373.93	-0.22188	0.66284	383.03	0	3.00661	398	2.15332	0.41615	432.98	-0.07551	3.27917			373.93	-0.000437617	0.00184	383.03	0	0.00619	398	0.06646	0.01284	432.98	-0.000420546	0.01045		373.93	0.000222297	373.93	0.00121	383.03	0.000141028	383.03	0.0065	398	0.01475	398	0.01803	432.98	0.00109	432.98	0.01974
374.84	0.67476	0	383.93	-0.81733	2.62573	399.07	-0.42772	1.03199	434.02	0.07556	3.34886			374.84	0.00133	0.00133	383.93	-0.00141	0.00637	399.07	-0.0132	0.03185	434.02	0.000420824	0.01067		374.84	0.000144573	374.84	0.00116	383.93	-1.08143e-05	383.93	0.00727	399.07	0.01245	399.07	0.01136	434.02	0.00126	434.02	0.02147
375.9	-0.89226	1.11037	385	-1.66424	3.4	400	-0.42436	0.4085	435.07	-0.22606	4.71083			375.9	-0.00176	-0.000459647	385	-0.00287	0.00893	400	-0.0131	0.01261	435.07	-0.00126	0.01501		375.9	-1.08077e-06	375.9	0.00102	385	5.7377e-05	385	0.0081	400	0.01379	400	0.00851	435.07	0.00158	435.07	0.02366
376.96	0.22878	2.19539	386.06	0.4128	3.05375	401.06	-1.0609	-0.61038	435.97	0.14945	4.79493			376.96	0.000451226	-0.000908486	386.06	0.000710807	0.00906	401.06	-0.03274	-0.01884	435.97	0.000832347	0.01528		376.96	-0.000146856	376.96	0.00109	386.06	8.78113e-05	386.06	0.00926	401.06	0.01033	401.06	0.00631	435.97	0.00171	435.97	0.02543
377.87	-0.65905	3.75193	386.96	0	2.40674	401.96	-0.42744	0	437.01	0.45973	6.02985			377.87	-0.0013	0.00411	386.96	0	0.0129	401.96	-0.01319	0	437.01	0.00256	0.01921		377.87	7.2613e-05	377.87	0.00112	386.96	2.78183e-05	386.96	0.01073	401.96	0.00644	401.96	0.00311	437.01	0.00176	437.01	0.02704
378.93	-0.22883	0.66593	388.03	0.62125	0.80128	403.03	0.64185	0.61538	438.05	0.68687	6.83371			378.93	-0.000451324	0.00181	388.03	0.00107	0.01212	403.03	0.01981	0.01899	438.05	0.00383	0.02177		378.93	0.000245002	378.93	0.0012	388.03	-2.72447e-05	388.03	0.01218	403.03	0.00504	403.03	-7.11665e-05	438.05	0.00194	438.05	0.02951
379.84	1.3465	0.22252	388.93	-0.41169	3.0024	403.93	-0.84926	-0.20593	438.95	0.38637	7.98285			379.84	0.00266	0.00221	388.93	-0.000708896	0.01532	403.93	-0.02621	-0.00636	438.95	0.00215	0.02544		379.84	0.000553284	379.84	0.00125	388.93	1.3769e-05	388.93	0.01368	403.93	0.00934	403.93	-0.00335	438.95	0.00193	438.95	0.03245
380.9	-0.65862	0.21901	390	-1.83337	3.43157	405	2.10349	0.21561	440	0.29945	8.85413			380.9	-0.0013	0.00181	390	-0.00316	0.01704	405	0.06492	0.00665	440	0.00167	0.02821		380.9	0.000679025	380.9	0.00148	390	0.000281262	390	0.01583	405	0.01044	405	-0.00401	440	0.00199	440	0.03524
381.96	0.44813	0	391.07	2.04499	5.41408	406.06	0.21186	-1.87344	441.06	0.45795	9.95542			381.96	0.000883852	0.000910991	391.07	0.00352	0.01696	406.06	0.00654	-0.05782	441.06	0.00255	0.03172		381.96	0.000774127	381.96	0.00153	391.07	0.00039906	391.07	0.01787	406.06	0.00894	406.06	0.00106	441.06	0.00175	441.06	0.03839
382.87	1.75901	1.55383	392	0.85415	5.6101	406.96	1.66806	0	441.96	0.15357	11.6279			382.87	0.00347	-0.00091036	392	0.00147	0.02484	406.96	0.05148	0	441.96	0.000855293	0.03705		382.87	0.000866434	382.87	0.00156	392	0.000513819	392	0.02116	406.96	0.00797	406.96	0.00132	441.96	0.00195	441.96	0.0417
383.93	0	1.33422	393.07	0.83981	8.40336	408.03	0.20636	1.222	443.03	0.15107	13.7543			383.93	0	0.00318	393.07	0.00145	0.02549	408.03	0.00637	0.03772	443.03	0.00084137	0.04383		383.93	0.000908841	383.93	0.0015	393.07	0.000439212	393.07	0.02411	408.03	0.00532	408.03	0.000441702	443.03	0.00189	443.03	0.04508
384.84	0.6737	1.78731	394	1.222	8.86382	408.93	0	0.83945	443.93	1.21562	14.2492			384.84	0.00133	0.00136	394	0.0021	0.02645	408.93	0	0.02591	443.93	0.00677	0.0454		384.84	0.0011	384.84	0.00131	394	0.00083171	394	0.02817	408.93	0.00356	408.93	0.000726232	443.93	0.00186	443.93	0.049
385.9	-0.44238	2.67201	395.07	0	9.16883	410	-0.42608	0	445	0.67945	14.8318			385.9	-0.000872511	0.00408	395.07	0	0.03224	410	-0.01315	0	445	0.00378	0.04726		385.9	0.0012	385.9	0.00164	395.07	0.00103	395.07	0.03255	410	0.00348	410	0.00445	445	0.0018	445	0.05321
386.96	1.56775	1.82108	396	1.23102	11.7319	411.06	-0.63452	-0.20585	446.06	0.30588	17.3313			386.96	0.00309	-0.00134	396	0.00212	0.03413	411.06	-0.01958	-0.00635	446.06	0.0017	0.05522		386.96	0.00128	386.96	0.00159	396	0.00125	396	0.03789	411.06	0.00639	411.06	0.00933	446.06	0.00186	446.06	0.05873
387.87	-0.22477	2.29358	397.07	0.81683	10.2	411.96	0.84513	-0.20812	446.96	0.1547	17.5957			387.87	-0.000443317	0.00359	397.07	0.00141	0.04655	411.96	0.02608	-0.00642	446.96	0.000861587	0.05607		387.87	0.00104	387.87	0.00175	397.07	0.00143	397.07	0.04417	411.96	0.00474	411.96	0.00953	446.96	0.002	446.96	0.06459
388.93	0.44793	1.57162	398	0.41485	13.7207	413.03	-0.64103	-0.41425	448.03	0.78401	20.6989			388.93	0.000883458	0.00184	398	0.000714337	0.05022	413.03	-0.01978	-0.01279	448.03	0.00437	0.06595		388.93	0.00111	388.93	0.00217	398	0.0016	398	0.05034	413.03	0.00452	413.03	0.01186	448.03	0.00197	448.03	0.07058
389.84	-0.65345	1.35931	399.07	2.23577	14.2546	413.93	-0.2089	0.40967	448.93	0.45527	21.9276			389.84	-0.00129	-0.000460278	399.07	0.00385	0.05646	413.93	-0.00645	0.01264	448.93	0.00254	0.06987		389.84	0.00101	389.84	0.00238	399.07	0.00175	399.07	0.05753	413.93	0.00763	413.93	0.01456	448.93	0.00201	448.93	0.0768
390.92	2.21337	2.06754	400	-0.6115	19.9436	415	0	0.20585	450	-0.68337	26.3738			390.92	0.00437	0.00365	400	-0.00105	0.06688	415	0	0.00635	450	-0.00381	0.08404		390.92	0.000915399	390.92	0.0026	400	0.0019	400	0.06565	415	0.00664	415	0.02085	450	0.00197	450	0.08331
391.84	2.67082	2.71493	401.06	0.40708	19.3431	416.06	1.46138	-0.20912	451.06	0.45386	28.2252			391.84	0.00527	0.00411	401.06	0.000700958	0.07018	416.06	0.0451	-0.00645	451.06	0.00253	0.08994		391.84	0.000678159	391.84	0.00263	401.06	0.00171	401.06	0.07447	416.06	0.00554	416.06	0.02521	451.06	0.00181	451.06	0.09095
392.92	0.88183	1.11508	401.96	2.91971	23.5176	416.96	1.25892	1.86994	451.96	-0.07519	33.6414			392.92	0.00174	0.0032	401.96	0.00503	0.08149	416.96	0.03886	0.05771	451.96	-0.000418763	0.10719		392.92	0.00055776	392.92	0.00283	401.96	0.00175	401.96	0.08406	416.96	0.00561	416.96	0.02618	451.96	0.00163	451.96	0.09897
393.84	0.668	2.85777	403.03	0.82152	25.2627	418.03	-0.41684	2.07039	453.03	0.15149	34.6578			393.84	0.00132	0.0058	403.03	0.00141	0.09055	418.03	-0.01287	0.0639	453.03	0.000843709	0.11043		393.84	0.000246746	393.84	0.00337	403.03	0.00181	403.03	0.0946	418.03	0.00401	418.03	0.0279	453.03	0.0016	453.03	0.10872
394.92	-0.88968	-0.45424	403.93	0.83735	34.3926	418.93	-0.62474	2.54399	453.93	-0.07595	37.3675			394.92	-0.00175	0.00269	403.93	0.00144	0.10824	418.93	-0.01928	0.07852	453.93	-0.000422996	0.11907		394.92	-5.54563e-05	394.92	0.00389	403.93	0.00185	403.93	0.10607	418.93	0.00508	418.93	0.03312	453.93	0.00157	453.93	0.11858
395.84	-0.67492	2.84698	405	-0.20585	35.3717	420	-0.41589	1.64372	455	0.07609	42.1206			395.84	-0.00133	0.00184	405	-0.000354457	0.11514	420	-0.01284	0.05073	455	0.000423776	0.13421		395.84	-0.000111214	395.84	0.00446	405	0.00199	405	0.1191	420	0.00268	420	0.03614	455	0.00144	455	0.1297
396.92	-0.90847	2.01613	406.06	0.82068	41.9847	421.06	0.82936	-0.62073	456.06	0.53768	45.4176			396.92	-0.00179	0.00553	406.06	0.00141	0.1376	421.06	0.0256	-0.01916	456.06	0.00299	0.14472		396.92	-0.000476611	396.92	0.00511	406.06	0.00189	406.06	0.13319	421.06	0.00646	421.06	0.03836	456.06	0.00135	456.06	0.14185
397.84	0	0.67781	406.96	1.2333	50.5297	421.96	-0.20986	1.26342	456.96	0.07594	51.2445			397.84	0	0.00641	406.96	0.00212	0.14197	421.96	-0.00648	0.03899	456.96	0.00042294	0.16328		397.84	-0.000663358	397.84	0.00566	406.96	0.00225	406.96	0.14857	421.96	0.00701	421.96	0.03688	456.96	0.0013	456.96	0.15407
398.92	-1.12007	2.00624	408.03	3.27065	54.3522	423.03	1.67259	1.94468	458.03	1.13473	56.2965			398.92	-0.00221	0.00805	408.03	0.00563	0.17124	423.03	0.05162	0.06002	458.03	0.00632	0.17938		398.92	-0.000706811	398.92	0.00642	408.03	0.00225	408.03	0.16395	423.03	0.01206	423.03	0.04062	458.03	0.00113	458.03	0.16758
399.84	-1.33215	4.0404	408.93	1.26769	65.5442	423.93	0.62461	2.32411	458.93	0.45001	57.6428			399.84	-0.00263	0.00935	408.93	0.00218	0.17818	423.93	0.01928	0.07173	458.93	0.00251	0.18367		399.84	-0.000900303	399.84	0.00726	408.93	0.00229	408.93	0.1806	423.93	0.01148	423.93	0.04244	458.93	0.000985111	458.93	0.18218
400.9	0	4.01517	410	1.73348	70.3971	425	-0.20886	1.23584	460	0.52894	62.9978			400.9	0	0.00855	410	0.00298	0.20219	425	-0.00645	0.03814	460	0.00295	0.20073		400.9	-0.000948398	400.9	0.00817	410	0.00241	410	0.19811	425	0.0142	425	0.04339	460	0.00114	460	0.19688
401.96	-2.02247	4.42282	411.06	0.84962	80.1373	426.06	-1.04384	-0.21687	461.04	0.15198	71.148			401.96	-0.00399	0.01157	411.06	0.00146	0.21358	426.06	-0.03222	-0.00669	461.04	0.000846438	0.2267		401.96	-0.00107	401.96	0.00969	411.06	0.00239	411.06	0.21732	426.06	0.01737	426.06	0.0445	461.04	0.00122	461.04	0.21259
402.87	1.10816	4.45236	411.96	0.62009	87.8569	426.96	-0.41589	2.08073	461.94	0.07545	75.4689			402.87	0.00219	0.0116	411.96	0.00107	0.22473	426.96	-0.01284	0.06422	461.94	0.000420211	0.24047		402.87	-0.00108	402.87	0.01086	411.96	0.00238	411.96	0.23692	426.96	0.02004	426.96	0.04453	461.94	0.00133	461.94	0.22946
403.93	-1.76018	5.17435	413.03	1.02733	94.7772	428.03	2.07771	2.07684	462.98	0.45434	81.1594			403.93	-0.00347	0.00872	413.03	0.00177	0.26035	428.03	0.06413	0.0641	462.98	0.00253	0.2586		403.93	-0.00124	403.93	0.01249	413.03	0.00242	413.03	0.25803	428.03	0.02031	428.03	0.04427	462.98	0.00135	462.98	0.24732
404.84	-0.89807	2.70392	413.93	1.27823	110.42	428.93	0.63385	1.85185	464.02	-0.15201	88.7109			404.84	-0.00177	0.01461	413.93	0.0022	0.27809	428.93	0.01956	0.05716	464.02	-0.000846605	0.28267		404.84	-0.00126	404.84	0.01471	413.93	0.00238	413.93	0.27984	428.93	0.02172	428.93	0.04287	464.02	0.00141	464.02	0.26668
405.9	-0.22085	4.2841	415	0.20755	120.616	430	1.2275	0.20627	465.07	0.07543	97.4604			405.9	-0.000435585	0.01703	415	0.000357384	0.29663	430	0.03789	0.00637	465.07	0.0004201	0.31054		405.9	-0.0015	405.9	0.01688	415	0.00245	415	0.30253	430	0.01939	430	0.04073	465.07	0.00155	465.07	0.28544
406.96	-0.45413	3.52423	416.06	2.92276	136.762	431.04	1.44033	0.83333	465.97	0	101.029			406.96	-0.000895686	0.02259	416.06	0.00503	0.32455	431.04	0.04445	0.02572	465.97	0	0.32191		406.96	-0.00137	406.96	0.01892	416.06	0.00233	416.06	0.32668	431.04	0.02024	431.04	0.03928	465.97	0.0014	465.97	0.30483
407.87	-0.88339	4.94938	416.96	2.36153	145.842	431.94	-0.2045	2.06356	467.01	0.3008	105.634			407.87	-0.00174	0.02212	416.96	0.00407	0.35076	431.94	-0.00631	0.06369	467.01	0.00168	0.33659		407.87	-0.000991483	407.87	0.02174	416.96	0.0022	416.96	0.35045	431.94	0.02382	431.94	0.03959	467.01	0.00143	467.01	0.32519
408.93	0	5.41028	418.03	1.88324	157.742	432.98	1.24766	2.29214	468.05	0	115.421			408.93	0	0.02395	418.03	0.00324	0.37964	432.98	0.03851	0.07075	468.05	0	0.36777		408.93	-0.000676593	408.93	0.02486	418.03	0.00237	418.03	0.37585	432.98	0.02584	432.98	0.04205	468.05	0.00148	468.05	0.34628
409.84	0.22386	7.54286	418.93	2.92581	170.662	434.02	0.64851	0.61703	468.95	0.29878	123.042			409.84	0.000441522	0.02724	418.93	0.00504	0.40627	434.02	0.02002	0.01904	468.95	0.00166	0.39206		409.84	-0.000372774	409.84	0.0285	418.93	0.00243	418.93	0.40115	434.02	0.02472	434.02	0.04646	468.95	0.0014	468.95	0.36769
410.9	-0.66607	4.68019	420	0.63939	185.855	435.07	1.52174	1.0502	470	0.45103	128.716			410.9	-0.00131	0.03168	420	0.0011	0.42261	435.07	0.04697	0.03241	470	0.00251	0.41014		410.9	-0.000137686	410.9	0.03273	420	0.0023	420	0.42652	435.07	0.02511	435.07	0.0495	470	0.00139	470	0.38926
411.96	0.67522	5.27705	421.06	1.2621	202.465	435.97	0.63708	1.91408	471.04	0.22642	133.555			411.96	0.00133	0.03559	421.06	0.00217	0.44717	435.97	0.01966	0.05908	471.04	0.00126	0.42555		411.96	4.19043e-05	411.96	0.03682	421.06	0.00213	421.06	0.45374	435.97	0.02289	435.97	0.05419	471.04	0.00139	471.04	0.41237
412.87	0	9.57684	421.96	-1.06998	217.74	437.01	1.29758	2.05973	471.94	0.29976	143.23			412.87	0	0.04379	421.96	-0.00184	0.46249	437.01	0.04005	0.06357	471.94	0.00167	0.45638		412.87	-1.13961e-05	412.87	0.04147	421.96	0.00219	421.96	0.4803	437.01	0.0234	437.01	0.05428	471.94	0.00143	471.94	0.43492
413.93	0.21925	9.10909	423.03	1.89474	234.595	438.05	0	-0.20768	472.98	0.45164	151.479			413.93	0.000432429	0.0447	423.03	0.00326	0.51569	438.05	0	-0.00641	472.98	0.00252	0.48267		413.93	0.000108752	413.93	0.0466	423.03	0.00232	423.03	0.50639	438.05	0.02055	438.05	0.05774	472.98	0.00159	472.98	0.45742
414.84	0.44121	11.3333	423.93	1.48274	251.263	438.95	2.75599	2.10615	474.02	0.3745	157.258			414.84	0.000870204	0.05556	423.93	0.00255	0.53873	438.95	0.08506	0.065	474.02	0.00209	0.50108		414.84	0.000202859	414.84	0.05268	423.93	0.0025	423.93	0.53346	438.95	0.0256	438.95	0.06121	474.02	0.00221	474.02	0.48123
415.9	-0.22153	13.3511	425	0.8222	272.285	440	0.63052	2.72308	475.07	0.51429	167.361			415.9	-0.000436926	0.06322	425	0.00142	0.56869	440	0.01946	0.08405	475.07	0.00286	0.53327		415.9	0.000385123	415.9	0.05961	425	0.00263	425	0.56049	440	0.02393	440	0.06447	475.07	0.00255	475.07	0.50533
416.96	-0.65359	15.262	426.06	1.04254	286.062	441.06	-0.44209	1.91734	475.97	0.5299	176.536			416.96	-0.00129	0.0642	426.06	0.0018	0.58329	441.06	-0.01364	0.05918	475.97	0.00295	0.56251		416.96	0.000665276	416.96	0.0669	426.06	0.00276	426.06	0.58761	441.06	0.02839	441.06	0.0683	475.97	0.00283	475.97	0.52904
417.87	0.45208	16.5659	426.96	2.16732	309.376	441.96	-1.05241	2.30656	477.01	0.1475	181.036			417.87	0.000891643	0.0777	426.96	0.00373	0.61875	441.96	-0.03248	0.07119	477.01	0.000821487	0.57685		417.87	0.000452996	417.87	0.07503	426.96	0.00285	426.96	0.61438	441.96	0.02595	441.96	0.06803	477.01	0.00308	477.01	0.55192
418.93	0.66622	17.7728	428.03	1.07066	324.579	443.03	1.87696	2.3595	478.05	0.29972	188.323			418.93	0.00131	0.08636	428.03	0.00184	0.64112	443.03	0.05793	0.07282	478.05	0.00167	0.60007		418.93	0.000631367	418.93	0.08395	428.03	0.00293	428.03	0.63992	443.03	0.02555	443.03	0.06996	478.05	0.0032	478.05	0.57432
419.84	0	23.8303	428.93	1.49733	343.347	443.93	-0.42644	2.749	478.95	0.96647	196.425			419.84	0	0.08641	428.93	0.00258	0.67024	443.93	-0.01316	0.08485	478.95	0.00538	0.62588		419.84	0.000677632	419.84	0.09337	428.93	0.00293	428.93	0.666	443.93	0.02931	443.93	0.07411	478.95	0.0036	478.95	0.59769
420.9	1.5618	28.7177	430	2.32854	358.959	445	2.31725	4.24268	480	0.59524	200.236			420.9	0.00308	0.09828	430	0.00401	0.69511	445	0.07152	0.13095	480	0.00332	0.63802		420.9	0.000634053	420.9	0.10324	430	0.0031	430	0.69162	445	0.03129	445	0.08067	480	0.00344	480	0.6208
421.96	1.34018	29.1394	431.04	1.68138	378.213	446.06	0.43141	3.9749	481.04	0.52196	204.87			421.96	0.00264	0.12192	431.04	0.0029	0.70827	446.06	0.01332	0.12268	481.04	0.00291	0.65279		421.96	0.000726921	421.96	0.11522	431.04	0.00331	431.04	0.71624	446.06	0.03119	446.06	0.08412	481.04	0.00369	481.04	0.64348
422.87	0.22217	33.2219	431.94	2.66066	398.832	446.96	0	2.30802	481.94	0.96475	216.397			422.87	0.000438189	0.12631	431.94	0.00458	0.74937	446.96	0	0.07124	481.94	0.00537	0.68952		422.87	0.000702407	422.87	0.12824	431.94	0.00356	431.94	0.74033	446.96	0.03103	446.96	0.08674	481.94	0.0039	481.94	0.66487
423.93	-0.22416	39.7908	432.98	1.92678	410.757	448.03	1.06792	2.91606	482.98	0.44663	227.698			423.93	-0.000442113	0.13957	432.98	0.00332	0.75304	448.03	0.03296	0.09	482.98	0.00249	0.72553		423.93	0.000716631	423.93	0.14138	432.98	0.00358	432.98	0.76458	448.03	0.02846	448.03	0.09298	482.98	0.00392	482.98	0.68681
424.84	0	42.0712	434.02	1.43767	426.934	448.93	1.68919	2.0842	484.02	1.20192	227.631			424.84	0	0.15302	434.02	0.00248	0.78463	448.93	0.05214	0.06433	484.02	0.00669	0.72532		424.84	0.00063247	424.84	0.15554	434.02	0.00377	434.02	0.78695	448.93	0.0283	448.93	0.09956	484.02	0.00389	484.02	0.70691
425.9	-0.90029	49.6131	435.07	3.97906	447.892	450	0.21673	4.00506	485.07	0.83132	239.632			425.9	-0.00178	0.16009	435.07	0.00685	0.82275	450	0.00669	0.12361	485.07	0.00463	0.76355		425.9	0.000711705	425.9	0.17092	435.07	0.00412	435.07	0.80938	450	0.02814	450	0.10051	485.07	0.00402	485.07	0.72761
426.96	-0.453	53.5155	435.97	3.70218	459.298	451.06	1.90517	2.53914	485.97	0.91075	245.099			426.96	-0.000893457	0.18506	435.97	0.00637	0.80607	451.06	0.0588	0.07837	485.97	0.00507	0.78098		426.96	0.000756523	426.96	0.18714	435.97	0.00424	435.97	0.82916	451.06	0.03021	451.06	0.10419	485.97	0.00426	485.97	0.74802
427.87	1.81283	62.6126	437.01	1.96893	472.439	451.96	1.48023	3.17662	487.01	1.49343	250.037			427.87	0.00358	0.20446	437.01	0.00339	0.85124	451.96	0.04569	0.09804	487.01	0.00832	0.79671		427.87	0.000763043	427.87	0.20465	437.01	0.00426	437.01	0.84835	451.96	0.02807	451.96	0.11019	487.01	0.00427	487.01	0.76742
428.93	1.34741	69.2272	438.05	1.22825	503.986	453.03	2.99337	2.55156	488.05	0.67578	258.801			428.93	0.00266	0.22575	438.05	0.00211	0.87512	453.03	0.09239	0.07875	488.05	0.00376	0.82464		428.93	0.000813931	428.93	0.22337	438.05	0.00424	438.05	0.86543	453.03	0.02807	453.03	0.11472	488.05	0.00437	488.05	0.78555
429.84	0.67858	77.9046	438.95	3.10238	522.068	453.93	-0.22427	3.36488	488.95	0.07547	261.136			429.84	0.00134	0.23935	438.95	0.00534	0.89083	453.93	-0.00692	0.10385	488.95	0.000420323	0.83207		429.84	0.000717589	429.84	0.24266	438.95	0.0042	438.95	0.88249	453.93	0.02736	453.93	0.11503	488.95	0.00442	488.95	0.80304
430.89	-0.87317	88.025	440	2.23941	526.305	455	3.57443	4.46239	490	0.454	270.703			430.89	-0.00172	0.25528	440	0.00386	0.89984	455	0.11032	0.13773	490	0.00253	0.86256		430.89	0.000614266	430.89	0.26247	440	0.00434	440	0.89848	455	0.0292	455	0.12099	490	0.00447	490	0.81985
431.94	-1.09601	99.5777	441.06	2.83688	556.802	456.06	-1.49733	3.4379	491.04	0.83549	274.836			431.94	-0.00216	0.28087	441.06	0.00488	0.91785	456.06	-0.04621	0.10611	491.04	0.00465	0.87573		431.94	0.000740836	431.94	0.28292	441.06	0.00429	441.06	0.91375	456.06	0.02699	456.06	0.12604	491.04	0.00452	491.04	0.83625
432.98	1.78651	98.2063	441.96	2.62998	569.682	456.96	1.49925	4.73154	491.94	0.59822	283.351			432.98	0.00352	0.30274	441.96	0.00453	0.9274	456.96	0.04627	0.14604	491.94	0.00333	0.90286		432.98	0.00069364	432.98	0.30314	441.96	0.00432	441.96	0.92722	456.96	0.02395	456.96	0.1305	491.94	0.0045	491.94	0.85181
433.88	1.11832	110.986	443.03	2.2779	569.08	458.03	0.2181	6.04797	492.98	0.96489	287.74			433.88	0.00221	0.32401	443.03	0.00392	0.94867	458.03	0.00673	0.18667	492.98	0.00537	0.91685		433.88	0.000549337	433.88	0.32447	443.03	0.00427	443.03	0.93911	458.03	0.01809	458.03	0.13674	492.98	0.00449	492.98	0.86645
434.92	-0.44346	127.592	443.93	3.90625	594.836	458.93	-0.42517	5.46218	494.02	0.29744	290.831			434.92	-0.000874641	0.34845	443.93	0.00673	0.9547	458.93	-0.01312	0.16859	494.02	0.00166	0.92669		434.92	0.000757187	434.92	0.34648	443.93	0.00414	443.93	0.94995	458.93	0.01972	458.93	0.1401	494.02	0.00449	494.02	0.88193
435.97	0.90375	128.747	445	2.03583	601.619	460	-1.04537	4.09483	495.07	1.78944	296.391			435.97	0.00178	0.38661	445	0.00351	0.95952	460	-0.03226	0.12638	495.07	0.00997	0.94441		435.97	0.000855315	435.97	0.36906	445	0.00417	445	0.95978	460	0.01473	460	0.1456	495.07	0.00466	495.07	0.89504
436.86	0	150.427	446.06	-0.20517	611.961	461.04	0.62801	4.47094	495.97	0.52372	294.644			436.86	0	0.38698	446.06	-0.000353286	0.97062	461.04	0.01938	0.13799	495.97	0.00292	0.93885		436.86	0.000856369	436.86	0.39102	446.06	0.00417	446.06	0.96773	461.04	0.01904	461.04	0.15352	495.97	0.00483	495.97	0.90691
437.91	0.88086	161.781	446.96	1.62009	620.173	461.94	1.06701	5.59238	497.01	0.37535	305.272			437.91	0.00174	0.40956	446.96	0.00279	0.97748	461.94	0.03293	0.1726	497.01	0.00209	0.97271		437.91	0.000963801	437.91	0.41437	446.96	0.00409	446.96	0.97342	461.94	0.01925	461.94	0.16429	497.01	0.00493	497.01	0.91797
438.95	-0.22272	169.955	448.03	4.24538	628.828	462.98	1.06022	4.59194	498.05	1.28089	302.882			438.95	-0.000439273	0.44758	448.03	0.00731	0.96263	462.98	0.03272	0.14173	498.05	0.00713	0.9651		438.95	0.000959411	438.95	0.43918	448.03	0.00389	448.03	0.97968	462.98	0.01896	462.98	0.16906	498.05	0.00506	498.05	0.92899
439.85	1.57942	185.553	448.93	2.24581	636.184	464.02	0.85306	4.81575	498.95	1.26403	306.669			439.85	0.00312	0.47076	448.93	0.00387	0.99045	464.02	0.02633	0.14863	498.95	0.00704	0.97716		439.85	0.00092985	439.85	0.46332	448.93	0.00369	448.93	0.9838	464.02	0.01729	464.02	0.1767	498.95	0.00522	498.95	0.93923
440.9	0.22371	201.344	450	1.42305	639.936	465.07	0.21128	7.22789	500	0.90287	305.361			440.9	0.000441226	0.48952	450	0.00245	0.97439	465.07	0.00652	0.22308	500	0.00503	0.97299		440.9	0.00112	440.9	0.4872	450	0.00364	450	0.98711	465.07	0.0181	465.07	0.18006	500	0.00556	500	0.94803
441.96	-0.66021	212.78	451.06	1.84843	658.452	465.97	-0.63291	6.08094	501.04	0.61425	310.562			441.96	-0.0013	0.51603	451.06	0.00318	1	465.97	-0.01953	0.18768	501.04	0.00342	0.98956		441.96	0.001	441.96	0.51101	451.06	0.00376	451.06	0.99059	465.97	0.01438	465.97	0.18471	501.04	0.00572	501.04	0.95605
442.87	0.9095	233.431	451.96	3.3271	673.909	467.01	1.25183	5.46218	501.94	1.14042	309.057			442.87	0.00179	0.53111	451.96	0.00573	0.98906	467.01	0.03864	0.16859	501.94	0.00635	0.98477		442.87	0.000964057	442.87	0.53612	451.96	0.00374	451.96	0.9899	467.01	0.0177	467.01	0.18837	501.94	0.00577	501.94	0.96292
443.93	-0.22247	246.905	453.03	1.03907	663.589	468.05	0.62959	6.83177	502.98	0.82825	311.261			443.93	-0.00043878	0.54896	453.03	0.00179	0.99415	468.05	0.01943	0.21086	502.98	0.00461	0.99179		443.93	0.00127	443.93	0.56075	453.03	0.00349	453.03	0.98903	468.05	0.02	468.05	0.19364	502.98	0.00585	502.98	0.96928
444.84	1.5632	263.098	453.93	3.71287	662.538	468.95	-0.43507	7.50939	504.02	1.1285	310.405			444.84	0.00308	0.5695	453.93	0.00639	0.99484	468.95	-0.01343	0.23177	504.02	0.00629	0.98907		444.84	0.00143	444.84	0.58634	453.93	0.0032	453.93	0.9883	468.95	0.0235	468.95	0.19752	504.02	0.00602	504.02	0.97553
445.9	2.35294	292.074	455	1.22926	675.449	470	0.66079	5.92844	505.07	1.06821	310.961			445.9	0.00464	0.60065	455	0.00212	0.98866	470	0.02039	0.18298	505.07	0.00595	0.99084		445.9	0.00143	445.9	0.6113	455	0.00322	455	0.9873	470	0.02168	470	0.20342	505.07	0.00585	505.07	0.97985
446.96	-0.66593	292.342	456.06	2.24811	657.634	471.04	1.7208	7.36222	505.97	1.21148	313.837			446.96	-0.00131	0.62697	456.06	0.00387	0.9789	471.04	0.05311	0.22723	505.97	0.00675	1		446.96	0.00126	446.96	0.63576	456.06	0.00315	456.06	0.98424	471.04	0.02849	471.04	0.2122	505.97	0.00557	505.97	0.98117
447.87	0.22437	304.23	456.96	0.83281	676.405	471.94	1.27253	7.25389	507.01	1.57244	311.565			447.87	0.000442528	0.66431	456.96	0.00143	0.97156	471.94	0.03928	0.22389	507.01	0.00876	0.99276		447.87	0.00106	447.87	0.65973	456.96	0.00311	456.96	0.98097	471.94	0.02256	471.94	0.22041	507.01	0.00558	507.01	0.98304
448.93	2.44608	325.815	458.03	2.69542	676.747	472.98	2.4028	6.43821	508.05	1.1489	308.887			448.93	0.00482	0.68612	458.03	0.00464	0.98116	472.98	0.07416	0.19871	508.05	0.0064	0.98423		448.93	0.00132	448.93	0.68278	458.03	0.0031	458.03	0.97726	472.98	0.02297	472.98	0.22747	508.05	0.00558	508.05	0.98379
449.84	-0.89107	345.222	458.93	2.442	687.053	474.02	0.41701	8.57561	508.95	1.1575	312.849			449.84	-0.00176	0.71027	458.93	0.0042	0.96779	474.02	0.01287	0.26468	508.95	0.00645	0.99685		449.84	0.00133	449.84	0.70583	458.93	0.00307	458.93	0.97285	474.02	0.02174	474.02	0.23817	508.95	0.00582	508.95	0.98387
450.9	-0.89465	362.316	460	0.41589	679.368	475.07	2.71342	7.89037	510	1.22091	306.393			450.9	-0.00176	0.72234	460	0.000716128	0.95859	475.07	0.08375	0.24353	510	0.0068	0.97628		450.9	0.00118	450.9	0.72909	460	0.00307	460	0.96783	475.07	0.01941	475.07	0.24651	510	0.00561	510	0.98171
451.96	1.79051	370.139	461.04	1.01153	667.472	475.97	-0.64711	8.285	511.04	0.82292	312.915			451.96	0.00353	0.76888	461.04	0.00174	0.96453	475.97	-0.01997	0.25571	511.04	0.00458	0.99706		451.96	0.00113	451.96	0.75141	461.04	0.00303	461.04	0.96122	475.97	0.01455	475.97	0.24986	511.04	0.00583	511.04	0.97937
452.87	1.11458	384.152	461.94	0.81483	686.598	477.01	0	6.52632	511.94	0.89319	307.175			452.87	0.0022	0.78808	461.94	0.0014	0.96915	477.01	0	0.20143	511.94	0.00497	0.97877		452.87	0.00111	452.87	0.7718	461.94	0.00266	461.94	0.95496	477.01	0.01286	477.01	0.26178	511.94	0.00598	511.94	0.97493
453.93	1.55763	418.472	462.98	3.06937	676.351	478.05	-0.64475	8.96767	512.98	1.20627	306.409			453.93	0.00307	0.77926	462.98	0.00529	0.94387	478.05	-0.0199	0.27678	512.98	0.00672	0.97633		453.93	0.00112	453.93	0.79171	462.98	0.00253	462.98	0.94807	478.05	0.01159	478.05	0.27566	512.98	0.00587	512.98	0.97102
454.84	1.5681	422.599	464.02	2.7027	654.837	478.95	1.08249	7.69551	514.02	0.45596	307.02			454.84	0.00309	0.81673	464.02	0.00465	0.9337	478.95	0.03341	0.23752	514.02	0.00254	0.97828		454.84	0.00116	454.84	0.81175	464.02	0.00282	464.02	0.93789	478.95	0.0111	478.95	0.28723	514.02	0.0059	514.02	0.96603
455.9	-0.67476	443.177	465.07	0	683.665	480	0.21626	9.70072	515.07	0.3779	297.315			455.9	-0.00133	0.84717	465.07	0	0.92337	480	0.00667	0.2994	515.07	0.0021	0.94736		455.9	0.00117	455.9	0.83207	465.07	0.00276	465.07	0.92933	480	0.01413	480	0.30052	515.07	0.00587	515.07	0.96048
456.96	1.14416	457.778	465.97	0	658.23	481.04	1.93424	11.3777	515.97	0.52142	300.991			456.96	0.00226	0.86379	465.97	0	0.90236	481.04	0.0597	0.35116	515.97	0.0029	0.95907		456.96	0.00122	456.96	0.85098	465.97	0.00261	465.97	0.91827	481.04	0.01324	481.04	0.31261	515.97	0.00563	515.97	0.95347
457.87	0.44954	459.068	467.01	1.6488	672.337	481.94	-1.07504	11.3683	517.01	0.98314	302.599			457.87	0.000886633	0.86358	467.01	0.00284	0.91601	481.94	-0.03318	0.35087	517.01	0.00548	0.96419		457.87	0.00138	457.87	0.8694	467.01	0.0025	467.01	0.9078	481.94	0.01106	481.94	0.32635	517.01	0.0053	517.01	0.94518
458.93	-1.14969	477.313	468.05	2.92154	655.974	482.98	-1.05307	11.4239	518.05	1.66013	290.806			458.93	-0.00227	0.89167	468.05	0.00503	0.9145	482.98	-0.0325	0.35259	518.05	0.00925	0.92661		458.93	0.0015	458.93	0.88554	468.05	0.00286	468.05	0.8962	482.98	0.01392	482.98	0.33771	518.05	0.00517	518.05	0.93654
459.84	0	486.947	468.95	2.87474	660.281	484.02	-0.21182	12.17	518.95	0.68244	293.848			459.84	0	0.88846	468.95	0.00495	0.89026	484.02	-0.00654	0.37562	518.95	0.0038	0.93631		459.84	0.00148	459.84	0.90029	468.95	0.00285	468.95	0.88364	484.02	0.01243	484.02	0.35042	518.95	0.00512	518.95	0.92864
460.89	1.10229	502.573	470	1.03455	646.882	485.07	0.21566	12.0182	520	1.12326	291.41			460.89	0.00217	0.9039	470	0.00178	0.86466	485.07	0.00666	0.37093	520	0.00626	0.92854		460.89	0.0014	460.89	0.91431	470	0.00296	470	0.87144	485.07	0.00948	485.07	0.3682	520	0.00527	520	0.91939
461.94	1.35808	521.203	471.04	1.24792	641.98	485.97	-1.73498	11.6255	521.02	1.91395	284.416			461.94	0.00268	0.91428	471.04	0.00215	0.87019	485.97	-0.05355	0.35881	521.02	0.01066	0.90625		461.94	0.0017	461.94	0.92688	471.04	0.00286	471.04	0.85766	485.97	0.00875	485.97	0.38071	521.02	0.0052	521.02	0.90932
462.98	1.14732	535.399	471.94	1.49254	627.276	487.01	1.74558	11.1157	522.05	1.28399	283.545			462.98	0.00226	0.93149	471.94	0.00257	0.84937	487.01	0.05388	0.34308	522.05	0.00715	0.90348		462.98	0.00158	462.98	0.93733	471.94	0.00284	471.94	0.84377	487.01	0.0088	487.01	0.39602	522.05	0.00532	522.05	0.89876
463.88	-0.88456	534.852	472.98	1.04188	621.095	488.05	0.63573	13.4883	522.94	1.0644	274.237			463.88	-0.00174	0.95432	472.98	0.00179	0.82293	488.05	0.01962	0.4163	522.94	0.00593	0.87382		463.88	0.00133	463.88	0.94754	472.98	0.00274	472.98	0.82829	488.05	0.0106	488.05	0.41339	522.94	0.00542	522.94	0.88918
464.92	1.13507	552.596	474.02	0.8342	613.189	488.95	0.6526	13.2946	523.97	0.3895	270.507			464.92	0.00224	0.95523	474.02	0.00144	0.81522	488.95	0.02014	0.41033	523.97	0.00217	0.86193		464.92	0.0014	464.92	0.95628	474.02	0.00279	474.02	0.81319	488.95	0.01433	488.95	0.42688	523.97	0.00541	523.97	0.879
465.97	1.3541	570.112	475.07	2.407	617.659	490	0.64061	15.4544	525	1.21451	271.26			465.97	0.00267	0.94765	475.07	0.00414	0.79253	490	0.01977	0.47699	525	0.00676	0.86433		465.97	0.0014	465.97	0.96475	475.07	0.00267	475.07	0.79686	490	0.01542	490	0.44641	525	0.00542	525	0.86647
466.86	2.03666	572.565	475.97	1.45439	607.567	491.04	1.50054	18.9808	526.02	1.12007	268.729			466.86	0.00402	0.97949	475.97	0.0025	0.79026	491.04	0.04631	0.58583	526.02	0.00624	0.85627		466.86	0.00122	466.86	0.97112	475.97	0.00241	475.97	0.7808	491.04	0.01811	491.04	0.46516	526.02	0.00568	526.02	0.85363
467.91	0.92145	586.649	477.01	3.10366	593.594	491.94	1.0636	14.6543	527.05	0.07592	255.687			467.91	0.00182	0.99486	477.01	0.00534	0.75378	491.94	0.03283	0.45229	527.05	0.000422829	0.81471		467.91	0.00146	467.91	0.97627	477.01	0.00214	477.01	0.76431	491.94	0.01323	491.94	0.48168	527.05	0.00564	527.05	0.84223
468.95	1.57021	588.078	478.05	1.79533	583.872	492.98	1.54662	14.8254	527.94	0.45045	258.98			468.95	0.0031	0.99674	478.05	0.00309	0.73158	492.98	0.04774	0.45757	527.94	0.00251	0.82521		468.95	0.00155	468.95	0.98057	478.05	0.00193	478.05	0.74774	492.98	0.01174	492.98	0.49443	527.94	0.00552	527.94	0.83036
469.85	0.22604	596.788	478.95	-0.42463	572.631	494.02	1.48305	15.696	528.97	0.66845	255.73			469.85	0.000445821	1	478.95	-0.000731178	0.74417	494.02	0.04577	0.48444	528.97	0.00372	0.81485		469.85	0.00163	469.85	0.98402	478.95	0.00193	478.95	0.73069	494.02	0.00933	494.02	0.51137	528.97	0.00548	528.97	0.81643
470.89	2.47024	599.245	480	1.78213	562.143	495.07	-1.06428	14.7601	530	0.89679	252.064			470.89	0.00487	0.98121	480	0.00307	0.70076	495.07	-0.03285	0.45556	530	0.00499	0.80317		470.89	0.00178	470.89	0.98614	480	0.0019	480	0.71314	495.07	0.00836	495.07	0.52602	530	0.00523	530	0.8039
471.94	1.11707	609.767	481.04	2.21092	545.855	495.97	0.65905	18.6285	531.04	1.44081	246.04			471.94	0.0022	0.98685	481.04	0.00381	0.69789	495.97	0.02034	0.57495	531.04	0.00802	0.78397		471.94	0.00159	471.94	0.98764	481.04	0.00157	481.04	0.69551	495.97	0.00746	495.97	0.5415	531.04	0.005	531.04	0.79172
472.98	-1.55833	619.325	481.94	2.31481	541.127	497.01	0.42283	17.459	531.94	1.55452	244.903			472.98	-0.00307	0.97743	481.94	0.00399	0.67726	497.01	0.01305	0.53886	531.94	0.00866	0.78035		472.98	0.00168	472.98	0.98808	481.94	0.00117	481.94	0.67725	497.01	0.00797	497.01	0.55817	531.94	0.00475	531.94	0.7792
473.88	-0.22124	609.896	482.98	-1.93632	524.486	498.05	-1.47866	19.0201	532.98	1.42525	235.355			473.88	-0.000436354	0.99111	482.98	-0.00333	0.65764	498.05	-0.04564	0.58704	532.98	0.00794	0.74993		473.88	0.00175	473.88	0.98616	482.98	0.00113	482.98	0.66004	498.05	0.00412	498.05	0.57441	532.98	0.00458	532.98	0.76657
474.92	-0.43917	630.149	484.02	-0.64075	519.09	498.95	0.63884	20.4166	534.02	0.90902	235.536			474.92	-0.00086618	0.98684	484.02	-0.0011	0.6527	498.95	0.01972	0.63014	534.02	0.00506	0.7505		474.92	0.00154	474.92	0.98338	484.02	0.000946076	484.02	0.64303	498.95	0.00323	498.95	0.58815	534.02	0.00453	534.02	0.75383
475.97	2.0202	625.634	485.07	0.42203	510.183	500	0.42337	18.6466	535.07	0.29709	228.12			475.97	0.00398	0.96416	485.07	0.000726701	0.61783	500	0.01307	0.57551	535.07	0.00165	0.72688		475.97	0.00143	475.97	0.97957	485.07	0.00090261	485.07	0.62568	500	0.000779336	500	0.60247	535.07	0.00448	535.07	0.73921
476.86	-0.67461	618.008	485.97	0.43879	499.094	501.04	-0.21547	21.2146	535.97	0.96446	225.748			476.86	-0.00133	0.96376	485.97	0.00075556	0.61722	501.04	-0.00665	0.65477	535.97	0.00537	0.71932		476.86	0.00144	476.86	0.97445	485.97	0.000659366	485.97	0.60765	501.04	-0.00037741	501.04	0.61865	535.97	0.00439	535.97	0.72556
477.91	0.44893	614.721	487.01	0.44131	481.056	501.94	0.42409	21.5947	537.01	0.36822	218.171			477.91	0.00088543	0.97526	487.01	0.000759899	0.58215	501.94	0.01309	0.6665	537.01	0.00205	0.69517		477.91	0.00164	477.91	0.96757	487.01	0.000805885	487.01	0.59132	501.94	-0.00328	501.94	0.63359	537.01	0.00451	537.01	0.71317
478.95	2.75862	609.061	488.05	-0.43649	478.702	502.98	-1.09649	20.757	538.05	0.80978	214.419			478.95	0.00544	0.96216	488.05	-0.0007516	0.57946	502.98	-0.03384	0.64065	538.05	0.00451	0.68322		478.95	0.00161	478.95	0.95928	488.05	0.000724648	488.05	0.57479	502.98	-0.00232	502.98	0.65119	538.05	0.0044	538.05	0.69917
479.85	2.47302	615.735	488.95	-0.82203	464.626	504.02	-1.28096	22.9406	538.95	0.90593	212.507			479.85	0.00488	0.95953	488.95	-0.00142	0.55761	504.02	-0.03954	0.70804	538.95	0.00505	0.67713		479.85	0.0014	479.85	0.95193	488.95	0.00066607	488.95	0.55741	504.02	-0.00129	504.02	0.67228	538.95	0.00449	538.95	0.68502
480.89	0	603.475	490	1.02229	443.15	505.07	-1.69743	21.4942	540	0.88955	204.685			480.89	0	0.93177	490	0.00176	0.54938	505.07	-0.05239	0.6634	540	0.00495	0.6522		480.89	0.00156	480.89	0.94268	490	0.000509551	490	0.54083	505.07	0.000863039	505.07	0.68781	540	0.00413	540	0.67146
481.94	1.36457	611.682	491.04	0.84567	433.71	505.97	-0.43197	21.4749	541.02	0	200.612			481.94	0.00269	0.92455	491.04	0.00146	0.51196	505.97	-0.01333	0.6628	541.02	0	0.63923		481.94	0.00135	481.94	0.93124	491.04	0.000631126	491.04	0.52448	505.97	0.00104	505.97	0.70579	541.02	0.00416	541.02	0.65814
482.98	-0.66979	601.794	491.94	1.25654	427.475	507.01	1.71196	23.4858	542.05	0.5218	197.743			482.98	-0.00132	0.94082	491.94	0.00216	0.50608	507.01	0.05284	0.72487	542.05	0.00291	0.63008		482.98	0.0013	482.98	0.91944	491.94	0.000743017	491.94	0.50922	507.01	0.00379	507.01	0.72848	542.05	0.00406	542.05	0.6434
483.88	0.22371	609.883	492.98	0.21119	410.169	508.05	0.21137	24.2789	542.94	0.82508	194.053			483.88	0.000441226	0.92994	492.98	0.000363652	0.50124	508.05	0.00652	0.74935	542.94	0.0046	0.61832		483.88	0.00116	483.88	0.9077	492.98	0.00079284	492.98	0.49307	508.05	0.0054	508.05	0.74644	542.94	0.00367	542.94	0.63034
484.92	0.91638	586.532	494.02	0	403.386	508.95	0	23.7851	543.97	0.90205	186.171			484.92	0.00181	0.87973	494.02	0	0.47605	508.95	0	0.73411	543.97	0.00502	0.59321		484.92	0.00114	484.92	0.89542	494.02	0.000921271	494.02	0.47636	508.95	0.00839	508.95	0.76571	543.97	0.00328	543.97	0.61711
485.97	0.45065	593.594	495.07	0.21505	390.77	510	0.85948	23.6638	545	0.89706	179.957			485.97	0.000888822	0.88047	495.07	0.000370298	0.46432	510	0.02653	0.73036	545	0.005	0.57341		485.97	0.00129	485.97	0.88291	495.07	0.000819772	495.07	0.46217	510	0.015	510	0.78003	545	0.00304	545	0.60431
486.86	1.82149	590.785	495.97	1.08814	369.656	511.04	0.20842	24.681	546.02	0.58901	178.885			486.86	0.00359	0.86727	495.97	0.00187	0.44575	511.04	0.00643	0.76176	546.02	0.00328	0.56999		486.86	0.00136	486.86	0.87	495.97	0.000953102	495.97	0.44653	511.04	0.01115	511.04	0.78754	546.02	0.00292	546.02	0.59042
487.91	0.6731	577.763	497.01	1.89633	362.152	511.94	1.49381	25.7405	547.05	0.53354	174.676			487.91	0.00133	0.85173	497.01	0.00327	0.42628	511.94	0.04611	0.79446	547.05	0.00297	0.55658		487.91	0.00145	487.91	0.85754	497.01	0.00124	497.01	0.43223	511.94	0.01524	511.94	0.80499	547.05	0.00288	547.05	0.57756
488.95	0.22326	579.642	498.05	-1.08601	353.225	512.98	1.9595	26.4344	547.94	0.60087	172.258			488.95	0.000440338	0.84495	498.05	-0.00187	0.41015	512.98	0.06048	0.81588	547.94	0.00335	0.54888		488.95	0.00124	488.95	0.8424	498.05	0.00152	498.05	0.41836	512.98	0.01897	512.98	0.81782	547.94	0.00288	547.94	0.5653
489.85	1.10156	553.723	498.95	2.27696	337.62	514.02	-0.21327	28.75	548.97	0.89566	168.924			489.85	0.00217	0.8391	498.95	0.00392	0.40522	514.02	-0.00658	0.88735	548.97	0.00499	0.53826		489.85	0.000978013	489.85	0.82762	498.95	0.00138	498.95	0.40442	514.02	0.0187	514.02	0.83021	548.97	0.00296	548.97	0.55233
490.89	0.89366	550.473	500	1.48242	327.414	515.07	1.47183	30.0675	550	-0.07413	164.197			490.89	0.00176	0.8035	500	0.00255	0.39224	515.07	0.04543	0.92801	550	-0.00041286	0.52319		490.89	0.000834997	490.89	0.81203	500	0.00132	500	0.39174	515.07	0.01653	515.07	0.85045	550	0.003	550	0.53947
491.94	0.66298	540.078	501.04	2.76478	313.504	515.97	1.25918	29.4835	551.02	0.30308	159.062			491.94	0.00131	0.78792	501.04	0.00476	0.38358	515.97	0.03886	0.90999	551.02	0.00169	0.50683		491.94	0.000889468	491.94	0.79596	501.04	0.0014	501.04	0.3781	515.97	0.01621	515.97	0.86452	551.02	0.00269	551.02	0.5269
492.98	-1.35379	538.893	501.94	-1.71013	311.934	517.01	0.21164	30.2967	552.05	0.37724	155.364			492.98	-0.00267	0.779	501.94	-0.00294	0.35889	517.01	0.00653	0.93508	552.05	0.0021	0.49505		492.98	0.000675313	492.98	0.77925	501.94	0.00145	501.94	0.36592	517.01	0.01908	517.01	0.87354	552.05	0.00279	552.05	0.51401
493.88	0.67069	511.787	502.98	1.03907	310.448	518.05	1.06045	27.5663	552.94	0.83163	150.337			493.88	0.00132	0.77514	502.98	0.00179	0.34935	518.05	0.03273	0.85081	552.94	0.00463	0.47903		493.88	0.000630987	493.88	0.76356	502.98	0.00163	502.98	0.35369	518.05	0.0226	518.05	0.88212	552.94	0.0026	552.94	0.50149
494.92	0.22252	517.389	504.02	0.43946	299.393	518.95	0.21191	26.5306	553.97	-0.07428	151.459			494.92	0.000438879	0.73067	504.02	0.000756714	0.34831	518.95	0.00654	0.81885	553.97	-0.000413695	0.4826		494.92	0.00085999	494.92	0.74704	504.02	0.00155	504.02	0.34203	518.95	0.02052	518.95	0.89231	553.97	0.00279	553.97	0.48911
495.97	-2.23314	499.544	505.07	1.49541	291.617	520	-0.63385	29.2774	555	0.80912	142.615			495.97	-0.0044	0.722	505.07	0.00257	0.33452	520	-0.01956	0.90362	555	0.00451	0.45442		495.97	0.00108	495.97	0.73233	505.07	0.00143	505.07	0.33042	520	0.0196	520	0.90725	555	0.00284	555	0.47617
496.86	1.55417	490.796	505.97	0	278.655	521.02	0.63291	29.5316	556.02	0.14976	139.516			496.86	0.00307	0.71193	505.97	0	0.31732	521.02	0.01953	0.91147	556.02	0.000834074	0.44455		496.86	0.00102	496.86	0.7154	505.97	0.00143	505.97	0.31965	521.02	0.01489	521.02	0.91602	556.02	0.0029	556.02	0.4639
497.91	1.34108	490.532	507.01	-0.82542	269.578	522.05	0	30.4703	557.05	0.59493	137.829			497.91	0.00265	0.71047	507.01	-0.00142	0.30389	522.05	0	0.94044	557.05	0.00331	0.43917		497.91	0.00111	497.91	0.69903	507.01	0.00128	507.01	0.30838	522.05	0.01027	522.05	0.91466	557.05	0.00267	557.05	0.45206
498.95	1.55937	471.438	508.05	2.06271	258.568	522.94	0.62617	29.4358	557.94	0.58984	129.665			498.95	0.00308	0.69442	508.05	0.00355	0.29741	522.94	0.01933	0.90851	557.94	0.00329	0.41316		498.95	0.00106	498.95	0.68412	508.05	0.00121	508.05	0.29785	522.94	0.01097	522.94	0.91919	557.94	0.00253	557.94	0.43986
499.85	1.55556	474.9	508.95	0.63211	240.822	523.97	0.62176	27.4279	558.97	0.84085	127.471			499.85	0.00307	0.68134	508.95	0.00109	0.29766	523.97	0.01919	0.84654	558.97	0.00468	0.40617		499.85	0.00106	499.85	0.67068	508.95	0.00108	508.95	0.28814	523.97	0.01118	523.97	0.92498	558.97	0.0026	558.97	0.42816
500.89	-1.79816	453.753	510	1.28921	242.32	525	-1.70721	30.3094	560	0.45369	126.735			500.89	-0.00355	0.66624	510	0.00222	0.27288	525	-0.05269	0.93547	560	0.00253	0.40383		500.89	0.000965786	500.89	0.65499	510	0.000881482	510	0.27824	525	0.01138	525	0.92898	560	0.00264	560	0.41771
501.94	1.33245	449.421	511.04	0.84998	228.836	526.02	2.81142	33.2581	561.02	0.14789	118.906			501.94	0.00263	0.62847	511.04	0.00146	0.27495	526.02	0.08677	1.02648	561.02	0.000823659	0.37888		501.94	0.000798105	501.94	0.63948	511.04	0.000766383	511.04	0.26869	526.02	0.00913	526.02	0.93107	561.02	0.00264	561.02	0.40671
502.98	0.22594	436.458	511.94	-0.20462	223.278	527.05	-0.63479	29.9145	562.05	0.45444	116.651			502.98	0.000445624	0.59093	511.94	-0.000352339	0.25917	527.05	-0.01959	0.92329	562.05	0.00253	0.37169		502.98	0.000953053	502.98	0.62433	511.94	0.00066373	511.94	0.25936	527.05	0.00808	527.05	0.93572	562.05	0.00245	562.05	0.39544
503.88	0.44643	420.176	512.98	0.43057	215.152	527.94	-0.85342	31.0394	562.94	0.6771	113.078			503.88	0.000880499	0.60634	512.98	0.000741406	0.24495	527.94	-0.02634	0.95801	562.94	0.00377	0.36031		503.88	0.00104	503.88	0.60901	512.98	0.000594892	512.98	0.24989	527.94	0.0118	527.94	0.942	562.94	0.00251	562.94	0.38521
504.92	2.00579	419.208	514.02	1.04844	207.612	528.97	-0.65761	32.2782	563.97	0.54602	110.895			504.92	0.00396	0.59102	514.02	0.00181	0.24186	528.97	-0.0203	0.99624	563.97	0.00304	0.35335		504.92	0.00115	504.92	0.5938	514.02	0.000426932	514.02	0.24089	528.97	0.01189	528.97	0.94721	563.97	0.00255	563.97	0.37462
505.97	0.44435	404.614	515.07	1.05843	198.429	530	2.77126	27.4907	565	0.31583	107.778			505.97	0.000876397	0.58859	515.07	0.00182	0.2278	530	0.08553	0.84848	565	0.00176	0.34342		505.97	0.00129	505.97	0.5789	515.07	0.000562795	515.07	0.23195	530	0.01242	530	0.95201	565	0.00277	565	0.36381
506.86	0.89686	396.077	515.97	0.20329	189.506	531.04	2.07943	27.9318	566.02	1.07825	105.902			506.86	0.00177	0.55978	515.97	0.000350049	0.23001	531.04	0.06418	0.86209	566.02	0.00601	0.33744		506.86	0.00143	506.86	0.56361	515.97	0.000404735	515.97	0.22328	531.04	0.01345	531.04	0.95914	566.02	0.00264	566.02	0.35437
507.91	1.12309	388.35	517.01	0.41477	187.046	531.94	-0.6424	32.7363	567.05	0.30127	105.377			507.91	0.00222	0.55643	517.01	0.0007142	0.21764	531.94	-0.01983	1.01038	567.05	0.00168	0.33577		507.91	0.00121	507.91	0.54834	517.01	0.000469201	517.01	0.21512	531.94	0.01601	531.94	0.96485	567.05	0.00258	567.05	0.34438
508.95	0.22396	371.792	518.05	-1.65323	184.419	532.98	-0.85892	33.4148	567.94	0.77646	97.5043			508.95	0.000441719	0.53744	518.05	-0.00285	0.19922	532.98	-0.02651	1.03132	567.94	0.00432	0.31068		508.95	0.001	508.95	0.53379	518.05	0.000250553	518.05	0.20667	532.98	0.01549	532.98	0.97438	567.94	0.00269	567.94	0.33341
509.85	-0.22311	368.772	518.95	0	176.947	534.02	1.05152	30.9064	568.97	-0.23049	97.9389			509.85	-0.000440043	0.53716	518.95	0	0.19945	534.02	0.03245	0.9539	568.97	-0.00128	0.31207		509.85	0.00116	509.85	0.5204	518.95	9.55527e-05	518.95	0.19862	534.02	0.01727	534.02	0.98139	568.97	0.00283	568.97	0.32329
510.89	0	349.181	520	-0.63078	165.622	535.07	-0.4185	28.5655	570	0.30684	94.0085			510.89	0	0.49297	520	-0.00109	0.1944	535.07	-0.01292	0.88165	570	0.00171	0.29955		510.89	0.00114	510.89	0.50565	520	0.000215541	520	0.19129	535.07	0.01803	535.07	0.98248	570	0.00264	570	0.31449
511.94	0.68244	347.182	521.02	-0.64725	161.155	535.97	1.04015	29.6281	571.02	0.30826	92.0341			511.94	0.00135	0.50527	521.02	-0.00111	0.18772	535.97	0.0321	0.91445	571.02	0.00172	0.29325		511.94	0.000816926	511.94	0.49155	521.02	0.000227174	521.02	0.18434	535.97	0.0188	535.97	0.98056	571.02	0.00272	571.02	0.30559
512.98	0.44454	339.922	522.05	0.83351	156.774	537.01	2.09293	35.4388	572.05	0.45812	91.1586			512.98	0.000876772	0.48319	522.05	0.00144	0.17623	537.01	0.0646	1.09379	572.05	0.00255	0.29046		512.98	0.000785732	512.98	0.4776	522.05	0.000451281	522.05	0.17743	537.01	0.01959	537.01	0.98073	572.05	0.00249	572.05	0.2968
513.88	-0.22153	332.196	522.94	0.62086	149.68	538.05	1.04976	33.2842	572.94	0.5339	86.9271			513.88	-0.000436926	0.47121	522.94	0.00107	0.16792	538.05	0.0324	1.02729	572.94	0.00297	0.27698		513.88	0.000763056	513.88	0.46441	522.94	0.000314136	522.94	0.17055	538.05	0.01936	538.05	0.98007	572.94	0.00237	572.94	0.28891
514.92	-0.4562	313.817	523.97	0.20807	144.989	538.95	0	32.8038	573.97	0.07621	81.3336			514.92	-0.000899769	0.43464	523.97	0.000358279	0.16177	538.95	0	1.01246	573.97	0.000424444	0.25916		514.92	0.000774572	514.92	0.45189	523.97	0.000510076	523.97	0.16404	538.95	0.02008	538.95	0.9792	573.97	0.00223	573.97	0.2808
515.97	1.31752	306.086	525	0.82237	137.762	540	-0.62292	32.858	575	0.31591	82.0353			515.97	0.0026	0.42866	525	0.00142	0.15666	540	-0.01923	1.01414	575	0.00176	0.26139		515.97	0.000810042	515.97	0.43969	525	0.00038495	525	0.15806	540	0.01817	540	0.97049	575	0.00201	575	0.27323
516.86	2.01072	298.269	526.02	-0.21805	133.185	541.02	1.86143	33.1376	576.02	0.53268	79.3615			516.86	0.00397	0.42318	526.02	-0.000375464	0.15293	541.02	0.05745	1.02276	576.02	0.00297	0.25288		516.86	0.000611746	516.86	0.42784	526.02	0.000488364	526.02	0.15177	541.02	0.00869	541.02	0.961	576.02	0.00185	576.02	0.26511
517.91	0.43792	300.613	527.05	0.41754	124.352	542.05	0.62539	31.2822	577.05	1.19427	75.629			517.91	0.000863715	0.4039	527.05	0.000718969	0.14517	542.05	0.0193	0.9655	577.05	0.00665	0.24098		517.91	0.000747593	517.91	0.41535	527.05	0.000598045	527.05	0.14629	542.05	0.01107	542.05	0.96079	577.05	0.00168	577.05	0.25808
518.95	0.22065	286.927	527.94	1.25366	124.168	542.94	-1.47773	29.7398	577.94	0.30488	74.5318			518.95	0.000435191	0.39301	527.94	0.00216	0.1417	542.94	-0.04561	0.91789	577.94	0.0017	0.23749		518.95	0.000633272	518.95	0.40182	527.94	0.000530033	527.94	0.14053	542.94	0.00822	542.94	0.95249	577.94	0.0015	577.94	0.25116
519.85	-0.87951	281.398	528.97	-0.62383	116.317	543.97	1.67715	29.535	578.97	0.46182	72.0459			519.85	-0.00173	0.38874	528.97	-0.00107	0.12646	543.97	0.05176	0.91157	578.97	0.00257	0.22956		519.85	0.0004633	519.85	0.38949	528.97	0.00056447	528.97	0.13512	543.97	0.00224	543.97	0.94765	578.97	0.00132	578.97	0.2445
520.88	-0.44944	266.267	530	-1.30011	114.781	545	-0.64405	31.1661	580	0.15061	68.0374			520.88	-0.000886436	0.38777	530	-0.00224	0.1318	545	-0.01988	0.96192	580	0.000838808	0.21679		520.88	0.00061715	520.88	0.37712	530	0.000613365	530	0.13022	545	-0.00211	545	0.94258	580	0.00135	580	0.23765
521.91	-0.88633	259.672	531.04	1.84805	110.22	546.02	0.62241	30.7054	581.01	0.38171	68.2568			521.91	-0.00175	0.37152	531.04	0.00318	0.12791	546.02	0.01921	0.9477	581.01	0.00213	0.21749		521.91	0.000645261	521.91	0.36575	531.04	0.000650831	531.04	0.12504	546.02	-0.00339	546.02	0.93135	581.01	0.00132	581.01	0.23081
522.94	2.8921	255.85	531.94	1.45018	110.299	547.05	-0.40908	30.8833	582.02	0.39463	64.8361			522.94	0.0057	0.36364	531.94	0.0025	0.12385	547.05	-0.01263	0.95319	582.02	0.0022	0.20659		522.94	0.000787265	522.94	0.35438	531.94	0.000742048	531.94	0.12046	547.05	-0.00337	547.05	0.91699	582.02	0.00137	582.02	0.22409
523.97	1.11857	242.914	532.98	0.61958	99.8599	547.94	0.61881	28.6716	583.04	-0.30981	64.407			523.97	0.00221	0.3492	532.98	0.00107	0.11893	547.94	0.0191	0.88493	583.04	-0.00173	0.20522		523.97	0.000683113	523.97	0.34346	532.98	0.000817765	532.98	0.11602	547.94	-0.00619	547.94	0.90649	583.04	0.00131	583.04	0.21711
524.85	-1.0989	232.999	534.02	2.78313	101.171	548.97	0	26.06	584.05	-0.15187	62.7095			524.85	-0.00217	0.33308	534.02	0.00479	0.11254	548.97	0	0.80432	584.05	-0.000845825	0.19982		524.85	0.00051825	524.85	0.33293	534.02	0.000799866	534.02	0.11108	548.97	-0.0128	548.97	0.90148	584.05	0.00133	584.05	0.2113
525.88	0	223.164	535.07	-0.83752	102.93	550	-0.22831	26.4901	585.07	0	60.8067			525.88	0	0.32518	535.07	-0.00144	0.1102	550	-0.00705	0.81759	585.07	0	0.19375		525.88	0.000409704	525.88	0.32274	535.07	0.00077286	535.07	0.10678	550	-0.01218	550	0.8882	585.07	0.00105	585.07	0.2047
526.91	0	211.53	535.97	1.67224	94.4534	551.02	-1.67574	29.6032	585.94	-0.30205	56.6617			526.91	0	0.30785	535.97	0.00288	0.10277	551.02	-0.05172	0.91368	585.94	-0.00168	0.18055		526.91	0.000193248	526.91	0.31183	535.97	0.000616822	535.97	0.10277	551.02	-0.01536	551.02	0.87342	585.94	0.000761317	585.94	0.19902
527.94	0.44258	211.504	537.01	-2.52472	88.8442	552.05	-1.03907	27.4864	586.95	0.07721	55.7191			527.94	0.000872906	0.30127	537.01	-0.00435	0.09646	552.05	-0.03207	0.84834	586.95	0.000430014	0.17754		527.94	0.000439418	527.94	0.30207	537.01	0.000454068	537.01	0.09897	552.05	-0.01584	552.05	0.8592	586.95	0.000616956	586.95	0.19315
528.97	0.44297	207.217	538.05	0.20868	82.0164	552.94	-1.4629	27.9588	587.97	0	55.4683			528.97	0.000873675	0.29513	538.05	0.00035933	0.09225	552.94	-0.04515	0.86293	587.97	0	0.17674		528.97	0.000536874	528.97	0.29268	538.05	0.000497548	538.05	0.09522	552.94	-0.01344	552.94	0.85494	587.97	0.000555433	587.97	0.18761
529.85	0.66328	200.225	538.95	-1.04537	82.1862	553.97	-2.05339	25.8158	588.98	0.07636	55.3687			529.85	0.00131	0.27886	538.95	-0.0018	0.0881	553.97	-0.06338	0.79678	588.98	0.00042528	0.17643		529.85	0.000447697	529.85	0.28354	538.95	0.000494555	538.95	0.09157	553.97	-0.0109	553.97	0.84878	588.98	0.000469284	588.98	0.18207
530.89	0.89266	196.834	540	1.6867	78.4431	555	-0.6237	27.2179	590	0.75449	49.6848			530.89	0.00176	0.27245	540	0.0029	0.08985	555	-0.01925	0.84006	590	0.0042	0.15831		530.89	0.000241875	530.89	0.27356	540	0.000446954	540	0.08794	555	-0.01121	555	0.83768	590	0.000392439	590	0.17617
531.94	-0.22163	177.773	541.02	0	77.6952	556.02	2.07857	29.5809	591.01	0.30319	49.4425			531.94	-0.000437124	0.26556	541.02	0	0.08396	556.02	0.06415	0.91299	591.01	0.00169	0.15754		531.94	0.000229162	531.94	0.26411	541.02	0.000491243	541.02	0.08415	556.02	-0.01369	556.02	0.83123	591.01	0.000199547	591.01	0.17067
532.98	-1.13404	176.739	542.05	-0.41876	75.9215	557.05	-1.04037	26.1263	592.02	0	48.1355			532.98	-0.00224	0.2531	542.05	-0.00072107	0.08039	557.05	-0.03211	0.80637	592.02	0	0.15338		532.98	0.000412527	532.98	0.25496	542.05	0.000413546	542.05	0.08104	557.05	-0.01074	557.05	0.82189	592.02	9.81388e-05	592.02	0.16502
533.88	0.22237	166.482	542.94	0.61805	66.0167	557.94	-1.06112	27.6622	593.04	0.23116	46.34			533.88	0.000438583	0.24013	542.94	0.00106	0.08319	557.94	-0.03275	0.85377	593.04	0.00129	0.14766		533.88	0.000296901	533.88	0.24563	542.94	0.000330472	542.94	0.07765	557.94	-0.00852	557.94	0.81354	593.04	0.000213086	593.04	0.15977
534.92	1.10571	168.578	543.97	0	69.8419	558.97	0.41982	25.6195	594.05	0.60159	44.2851			534.92	0.00218	0.23579	543.97	0	0.07176	558.97	0.01296	0.79073	594.05	0.00335	0.14111		534.92	0.000147785	534.92	0.2361	543.97	0.000537299	543.97	0.07442	558.97	-0.01142	558.97	0.80335	594.05	0.00018562	594.05	0.15449
535.97	-0.44209	163.166	545	0.61983	65.9161	560	-0.83299	26.4317	595.07	-0.22463	44.2925			535.97	-0.000871939	0.23225	545	0.00107	0.06706	560	-0.02571	0.81579	595.07	-0.00125	0.14113		535.97	-4.90076e-08	535.97	0.22725	545	0.000573716	545	0.07093	560	-0.00912	560	0.79083	595.07	0.000293827	595.07	0.14953
536.86	-0.68556	153.073	546.02	1.24896	63.0176	561.02	0.83351	24.526	595.94	-0.38335	42.3533			536.86	-0.00135	0.22276	546.02	0.00215	0.0669	561.02	0.02573	0.75697	595.94	-0.00214	0.13495		536.86	-0.000245191	536.86	0.21892	546.02	0.000429823	546.02	0.06786	561.02	-0.00857	561.02	0.78746	595.94	0.000420135	595.94	0.14478
537.91	-1.76678	147.702	547.05	0	61.2204	562.05	0.20872	24.9685	596.95	0.07584	41.3279			537.91	-0.00348	0.20593	547.05	0	0.06687	562.05	0.00644	0.77063	596.95	0.000422384	0.13169		537.91	-0.000505425	537.91	0.21066	547.05	0.000376116	547.05	0.06504	562.05	-0.00764	562.05	0.77715	596.95	0.000593001	596.95	0.1396
538.95	1.11136	146.604	547.94	0.40617	57.8979	562.94	-0.41135	26.332	597.97	-0.22594	39.1205			538.95	0.00219	0.20438	547.94	0.000699391	0.06282	562.94	-0.0127	0.81272	597.97	-0.00126	0.12465		538.95	-0.000349623	538.95	0.20348	547.94	0.000378461	547.94	0.06255	562.94	-0.00814	562.94	0.77029	597.97	0.000628886	597.97	0.13428
539.85	1.32979	138.598	548.97	-0.99641	55.7673	563.97	1.88957	23.2315	598.98	-0.07596	37.443			539.85	0.00262	0.18933	548.97	-0.00172	0.06307	563.97	0.05832	0.71702	598.98	-0.000423052	0.11931		539.85	-0.000153041	539.85	0.19683	548.97	0.000449067	548.97	0.05998	563.97	-0.00364	563.97	0.76104	598.98	0.000477766	598.98	0.13047
540.88	0.44053	129.559	550	0.20636	56.4123	565	-0.83351	25.9002	600	0	37.1492			540.88	0.000868863	0.19723	550	0.000355335	0.05824	565	-0.02573	0.79939	600	0	0.11837		540.88	-0.000318562	540.88	0.18964	550	0.00067473	550	0.05751	565	-0.00354	565	0.74343	600	0.000454233	600	0.12653
541.91	1.97889	131.43	551.02	1.03477	51.6966	566.02	0.20912	23.6508	601.02	0.52874	37.2685			541.91	0.0039	0.18127	551.02	0.00178	0.05597	566.02	0.00645	0.72996	601.02	0.00294	0.11875		541.91	-0.000394149	541.91	0.18292	551.02	0.000555205	551.02	0.05519	566.02	-0.00118	566.02	0.72619	601.02	0.000209622	601.02	0.12275
542.94	-2.27015	124.631	552.05	1.01626	50.1821	567.05	0	22.8442	602.05	0.07616	34.6451			542.94	-0.00448	0.18282	552.05	0.00175	0.05416	567.05	0	0.70507	602.05	0.000424166	0.11039		542.94	-0.000331766	542.94	0.17641	552.05	0.00068577	552.05	0.05296	567.05	1.50599e-05	567.05	0.7172	602.05	1.13669e-05	602.05	0.11887
543.97	-1.53005	119.186	552.94	0	49.6636	567.94	-0.42088	21.4405	602.94	-0.07652	32.3484			543.97	-0.00302	0.169	552.94	0	0.04965	567.94	-0.01299	0.66174	602.94	-0.000426171	0.10307		543.97	-0.000252075	543.97	0.17027	552.94	0.00046	552.94	0.05059	567.94	0.000697524	567.94	0.7028	602.94	0.000169973	602.94	0.11537
544.85	-0.67295	118.988	553.97	0.41632	45.1143	568.97	-1.25918	20.425	603.97	0.15051	32.4859			544.85	-0.00133	0.16611	553.97	0.000716869	0.04546	568.97	-0.03886	0.6304	603.97	0.000838251	0.10351		544.85	-0.000146515	544.85	0.16478	553.97	0.000478388	553.97	0.04829	568.97	0.00197	568.97	0.69032	603.97	0.000180008	603.97	0.11168
545.88	0	109.589	555	0.61249	41.7086	570	-0.41832	23.2172	605	-0.38294	31.3174			545.88	0	0.1575	555	0.00105	0.04418	570	-0.01291	0.71658	605	-0.00213	0.09979		545.88	-6.85884e-05	545.88	0.15933	555	0.000409542	555	0.04611	570	-0.00125	570	0.67065	605	8.25781e-05	605	0.1082
546.91	-0.22114	105.583	556.02	0.20442	41.0359	571.02	0.40708	20.3151	606.02	0.22838	31.1188			546.91	-0.000436157	0.14749	556.02	0.000351994	0.04891	571.02	0.01256	0.62701	606.02	0.00127	0.09916		546.91	4.66011e-05	546.91	0.15397	556.02	0.000461761	556.02	0.04417	571.02	-0.00254	571.02	0.65443	606.02	0.000461398	606.02	0.10466
547.94	-1.34138	104.199	557.05	0.62919	35.6006	572.05	-0.42481	22.8833	607.05	0.22745	29.6038			547.94	-0.00265	0.14446	557.05	0.00108	0.03768	572.05	-0.01311	0.70627	607.05	0.00127	0.09433		547.94	9.93687e-05	547.94	0.14878	557.05	0.000412836	557.05	0.04241	572.05	0.00281	572.05	0.64142	607.05	0.00045576	607.05	0.10134
548.97	0.44072	98.8214	557.94	1.46444	40.0564	572.94	-0.83368	20.7862	607.94	0.38497	29.2563			548.97	0.000869237	0.13786	557.94	0.00252	0.04144	572.94	-0.02573	0.64155	607.94	0.00214	0.09322		548.97	0.000161828	548.97	0.14391	557.94	0.000320312	557.94	0.04064	572.94	0.00347	572.94	0.63255	607.94	0.000493635	607.94	0.09841
549.85	0.89686	93.8693	558.97	-1.06428	34.869	573.97	0.41597	20.0943	608.97	0.30107	28.209			549.85	0.00177	0.13994	558.97	-0.00183	0.04116	573.97	0.01284	0.6202	608.97	0.00168	0.08988		549.85	0.000270488	549.85	0.13894	558.97	0.000387099	558.97	0.03924	573.97	0.00383	573.97	0.62047	608.97	0.000783327	608.97	0.09536
550.88	-0.22183	96	560	-1.42045	35.1594	575	0.42781	21.0396	610	0.0753	27.025			550.88	-0.000437518	0.13265	560	-0.00245	0.03594	575	0.0132	0.64937	610	0.000419376	0.08611		550.88	0.000412433	550.88	0.13411	560	0.000205012	560	0.03762	575	0.000756713	575	0.60523	610	0.0011	610	0.09233
551.91	1.12816	92.328	561.02	-0.80988	31.5558	576.02	-0.41425	15.9338	611	-0.29992	26.3039			551.91	0.00223	0.13546	561.02	-0.00139	0.03732	576.02	-0.01279	0.49179	611	-0.00167	0.08381		551.91	0.000654198	551.91	0.12955	561.02	0.000323248	561.02	0.03605	576.02	-0.000338192	576.02	0.59009	611	0.00111	611	0.08939
552.94	0.90559	85.4237	562.05	1.22175	34.5937	577.05	0.8185	19.7034	612	-0.3012	26.0336			552.94	0.00179	0.1353	562.05	0.0021	0.0347	577.05	0.02526	0.60813	612	-0.00168	0.08295		552.94	0.000360151	552.94	0.12553	562.05	0.000361708	562.05	0.03437	577.05	0.00274	577.05	0.57445	612	0.00111	612	0.0863
553.97	0.88751	83.7135	562.94	0.82936	30.7971	577.94	1.24095	17.6736	613	0.30328	23.3378			553.97	0.00175	0.1215	562.94	0.00143	0.0298	577.94	0.0383	0.54548	613	0.00169	0.07436		553.97	3.35955e-05	553.97	0.12119	562.94	0.000273697	562.94	0.03301	577.94	0.00652	577.94	0.55832	613	0.00121	613	0.08324
554.85	-0.6829	77.1633	563.97	-0.62009	29.3879	578.97	-0.82713	16.5757	614	0.37327	22.7746			554.85	-0.00135	0.10992	563.97	-0.00107	0.03269	578.97	-0.02553	0.5116	614	0.00208	0.07257		554.85	7.53518e-05	554.85	0.11696	563.97	0.000259233	563.97	0.03169	578.97	0.0054	578.97	0.54745	614	0.00133	614	0.08123
555.88	0.87642	79.919	565	0	29.4715	580	1.87461	18.6802	615	0	21.837			555.88	0.00173	0.11767	565	0	0.03037	580	0.05786	0.57655	615	0	0.06958		555.88	0.000330477	555.88	0.11273	565	0.000261094	565	0.03085	580	0.01062	580	0.53395	615	0.00146	615	0.07876
556.91	1.13585	74.8023	566.02	0.83507	27.5081	581.01	0.61881	18.071	616	1.05724	20.8933			556.91	0.00224	0.11489	566.02	0.00144	0.03094	581.01	0.0191	0.55775	616	0.00589	0.06657		556.91	0.000474441	556.91	0.109	566.02	0.000104336	566.02	0.02982	581.01	0.00845	581.01	0.52423	616	0.00144	616	0.07636
557.94	-0.22578	72.367	567.05	0.61589	25.2606	582.02	-0.20964	15.0966	617	0.75324	21.6846			557.94	-0.000445309	0.10595	567.05	0.00106	0.02773	582.02	-0.00647	0.46595	617	0.0042	0.0691		557.94	0.000765521	557.94	0.10493	567.05	0.000314629	567.05	0.0288	582.02	0.01118	582.02	0.51276	617	0.00164	617	0.07383
558.97	0	63.8771	567.94	0.60815	24.7653	583.04	0.4215	16.0863	618	-0.22467	19.8453			558.97	0	0.10303	567.94	0.00105	0.02895	583.04	0.01301	0.49649	618	-0.00125	0.06323		558.97	0.00073071	558.97	0.10157	567.94	0.000502955	567.94	0.0279	583.04	0.01447	583.04	0.50113	618	0.00172	618	0.07161
559.85	-0.22492	65.7447	568.97	0	23.2894	584.05	-0.83787	14.7148	619	0.15602	18.7362			559.85	-0.000443612	0.09529	568.97	0	0.02791	584.05	-0.02586	0.45416	619	0.000868938	0.0597		559.85	0.000564214	559.85	0.0979	568.97	0.000503925	568.97	0.02694	584.05	0.01696	584.05	0.48885	619	0.00165	619	0.0691
560.88	0.44553	62.6697	570	-0.61375	21.7042	585.07	1.03907	16.9072	620	0.68115	19.7771			560.88	0.000878724	0.088	570	-0.00106	0.0255	585.07	0.03207	0.52183	620	0.00379	0.06302		560.88	0.000365955	560.88	0.09434	570	0.000529271	570	0.02607	585.07	0.01625	585.07	0.47167	620	0.00183	620	0.06633
561.91	0.67249	63.9432	571.02	0.61025	22.664	585.94	1.03199	15.8412	621.01	-0.30028	17.4423			561.91	0.00133	0.08899	571.02	0.00105	0.02679	585.94	0.03185	0.48893	621.01	-0.00167	0.05558		561.91	0.000514112	561.91	0.09061	571.02	0.000555144	571.02	0.02502	585.94	0.01402	585.94	0.45983	621.01	0.00171	621.01	0.06402
562.94	0.45351	60.4517	572.05	0.40858	22.0318	586.95	-0.41554	16.7015	622.02	0.83207	17.4805			562.94	0.000894463	0.08936	572.05	0.000703541	0.02244	586.95	-0.01283	0.51548	622.02	0.00463	0.0557		562.94	0.000627897	562.94	0.08688	572.05	0.000534622	572.05	0.02436	586.95	0.01511	586.95	0.44563	622.02	0.00164	622.02	0.06183
563.97	-0.90273	55.0829	572.94	0.41391	20.7994	587.97	-0.42212	10.326	623.04	0.54437	16.5991			563.97	-0.00178	0.08077	572.94	0.000712719	0.02286	587.97	-0.01303	0.3187	623.04	0.00303	0.05289		563.97	0.00051814	563.97	0.08333	572.94	0.000472631	572.94	0.02328	587.97	0.01418	587.97	0.43654	623.04	0.00155	623.04	0.05974
564.85	-0.44663	61.3743	573.97	-0.61805	20.0884	588.98	-0.83998	13.287	624.05	-0.15497	16.8201			564.85	-0.000880894	0.07733	573.97	-0.00106	0.02361	588.98	-0.02593	0.41009	624.05	-0.00086309	0.0536		564.85	0.00062278	564.85	0.07965	573.97	0.000666461	573.97	0.02246	588.98	0.00848	588.98	0.42819	624.05	0.00153	624.05	0.05781
565.88	0.22371	51.3447	575	1.86955	18.1964	590	3.14005	13.3415	625.07	0.15252	16.2476			565.88	0.000441226	0.07824	575	0.00322	0.02142	590	0.09692	0.41178	625.07	0.000849445	0.05177		565.88	0.000767553	565.88	0.07631	575	0.000750927	575	0.02177	590	0.00937	590	0.41905	625.07	0.00145	625.07	0.05588
566.91	-2.67201	47.0085	576.02	-1.03327	18.0853	591.01	1.0755	14.3124	625.94	0.5366	15.3777			566.91	-0.00527	0.07934	576.02	-0.00178	0.01817	591.01	0.03319	0.44174	625.94	0.00299	0.049		566.91	0.000566254	566.91	0.07282	576.02	0.000566546	576.02	0.02082	591.01	0.00957	591.01	0.41048	625.94	0.00141	625.94	0.05371
567.94	2.44282	47.8699	577.05	0.62254	17.593	592.02	0	12.9734	626.95	0.37375	14.7005			567.94	0.00482	0.06881	577.05	0.00107	0.02345	592.02	0	0.40041	626.95	0.00208	0.04684		567.94	0.000660348	567.94	0.07	577.05	0.000410761	577.05	0.02005	592.02	0.00611	592.02	0.39316	626.95	0.00117	626.95	0.05186
568.97	1.96721	44.0252	577.94	1.23153	17.3527	593.04	-1.24818	13.9177	627.97	0.38727	15.3092			568.97	0.00388	0.06487	577.94	0.00212	0.02115	593.04	-0.03852	0.42956	627.97	0.00216	0.04878		568.97	0.000617248	568.97	0.06757	577.94	0.000445717	577.94	0.01926	593.04	0.00743	593.04	0.38509	627.97	0.000977377	627.97	0.05045
569.85	1.32626	43.6915	578.97	1.02354	17.8898	594.05	1.25052	12.4009	628.98	-0.07765	14.0949			569.85	0.00262	0.06713	578.97	0.00176	0.02051	594.05	0.0386	0.38274	628.98	-0.000432464	0.04491		569.85	0.000808735	569.85	0.06487	578.97	0.000483457	578.97	0.01829	594.05	0.0054	594.05	0.3777	628.98	0.000904861	628.98	0.04909
570.88	-0.22753	44.1441	580	-0.81384	15.5305	595.07	-0.42364	11.2291	630	-0.16077	13.4374			570.88	-0.00044876	0.05723	580	-0.0014	0.01417	595.07	-0.01308	0.34658	630	-0.000895393	0.04282		570.88	0.00068591	570.88	0.06167	580	0.000270673	580	0.01744	595.07	0.00519	595.07	0.36719	630	0.000899236	630	0.04736
571.91	0.22447	36.5799	581.01	2.18198	14.5602	595.94	2.1106	11.6233	631.01	0.31328	12.1753			571.91	0.000442725	0.06083	581.01	0.00376	0.01643	595.94	0.06514	0.35874	631.01	0.00174	0.0388		571.91	0.000777004	571.91	0.05934	581.01	0.000137555	581.01	0.01672	595.94	0.00621	595.94	0.36195	631.01	0.000674692	631.01	0.04581
572.94	0.67966	38.4018	582.02	-1.221	17.2928	596.95	0	11.1291	632.02	0.07657	11.924			572.94	0.00134	0.05896	582.02	-0.0021	0.01692	596.95	0	0.34349	632.02	0.000426449	0.03799		572.94	0.000857537	572.94	0.05709	582.02	0.000111341	582.02	0.01605	596.95	0.00712	596.95	0.35728	632.02	0.000910426	632.02	0.04422
573.97	-0.22753	34.4751	583.04	-1.21877	13.4592	597.97	-0.82713	10.609	633.04	0.07803	11.2285			573.97	-0.00044876	0.05264	583.04	-0.0021	0.01597	597.97	-0.02553	0.32744	633.04	0.000434581	0.03578		573.97	0.000917548	573.97	0.0551	583.04	-1.28106e-05	583.04	0.01538	597.97	0.00553	597.97	0.34969	633.04	0.00109	633.04	0.04295
574.85	1.34198	36.9045	584.05	-0.20691	12.072	598.98	-1.23737	9.46307	634.05	0.3818	12.5584			574.85	0.00265	0.051	584.05	-0.000356282	0.01548	598.98	-0.03819	0.29207	634.05	0.00213	0.04002		574.85	0.00106	574.85	0.053	584.05	-9.34545e-07	584.05	0.01479	598.98	0.00518	598.98	0.34368	634.05	0.000983583	634.05	0.04135
575.88	2.65018	33.9402	585.07	-0.20713	14.0622	600	-0.63345	11.5268	635.07	-0.37896	11.4917			575.88	0.00523	0.05135	585.07	-0.000356661	0.01072	600	-0.01955	0.35577	635.07	-0.00211	0.03662		575.88	0.00103	575.88	0.05092	585.07	-5.28015e-06	585.07	0.01428	600	0.000849016	600	0.33324	635.07	0.00117	635.07	0.03984
576.91	-0.22163	33.6879	585.94	0	12.2772	601.02	0.85929	11.3867	635.94	-0.07827	10.0568			576.91	-0.000437124	0.05215	585.94	0	0.01373	601.02	0.02652	0.35144	635.94	-0.000435917	0.03204		576.91	0.00113	576.91	0.04855	585.94	-5.50237e-05	585.94	0.0137	601.02	-0.000465756	601.02	0.32829	635.94	0.00113	635.94	0.03848
577.94	-0.4603	32.4805	586.95	0.205	12.943	602.05	-0.62748	10.7614	636.95	0.22901	10.9265			577.94	-0.000907855	0.04681	586.95	0.000352993	0.01297	602.05	-0.01937	0.33214	636.95	0.00128	0.03482		577.94	0.00106	577.94	0.04663	586.95	-0.000106432	586.95	0.01314	602.05	-0.000335245	602.05	0.32483	636.95	0.0011	636.95	0.03717
578.97	0.22517	31.1319	587.97	1.41357	13.206	602.94	-0.41305	10.6776	637.97	0.30518	8.88823			578.97	0.000444105	0.04334	587.97	0.00243	0.01219	602.94	-0.01275	0.32956	637.97	0.0017	0.02832		578.97	0.001	578.97	0.04472	587.97	-0.000159506	587.97	0.01262	602.94	-0.00529	602.94	0.32203	637.97	0.00106	637.97	0.03592
579.85	-0.69188	29.9728	588.98	-0.41169	10.7222	603.97	2.30898	8.86232	638.98	0.30762	10.8889			579.85	-0.00136	0.04241	588.98	-0.000708896	0.01147	603.97	0.07126	0.27353	638.98	0.00171	0.0347		579.85	0.000863844	579.85	0.04307	588.98	-0.000214245	588.98	0.01212	603.97	-0.00712	603.97	0.31007	638.98	0.00102	638.98	0.03472
580.86	-0.93088	29.8746	590	-2.05128	11.0798	605	-0.82645	8.98876	640	0.53151	9.55601			580.86	-0.00184	0.04149	590	-0.00353	0.01019	605	-0.02551	0.27743	640	0.00296	0.03045		580.86	0.000727648	580.86	0.04136	590	-0.00027065	590	0.01165	605	-0.00802	605	0.30314	640	0.000987122	640	0.03357
581.88	1.55142	28.5588	591.01	0	8.58626	606.02	-0.61678	10.3553	641	0.2285	9.72519			581.88	0.00306	0.04241	591.01	0	0.01209	606.02	-0.01904	0.31961	641	0.00127	0.03099		581.88	0.000412378	581.88	0.0399	591.01	-0.000328719	591.01	0.0112	606.02	-0.00411	606.02	0.29522	641	0.000950072	641	0.03248
582.89	0	28.5972	592.02	-0.20816	9.16152	607.05	0.858	11.8658	642	0.53224	7.7781			582.89	0	0.03708	592.02	-0.000358434	0.01122	607.05	0.02648	0.36623	642	0.00296	0.02478		582.89	9.14651e-05	582.89	0.03884	592.02	-0.000388453	592.02	0.01078	607.05	-0.00493	607.05	0.29104	642	0.000912642	642	0.03144
583.91	1.5688	25.6182	593.04	-0.60753	10.9912	607.94	-1.23967	10.1681	643	0.22952	8.83522			583.91	0.00309	0.03616	593.04	-0.00105	0.01094	607.94	-0.03826	0.31383	643	0.00128	0.02815		583.91	0.000213996	583.91	0.03742	593.04	-0.000449853	593.04	0.01039	607.94	-0.00369	607.94	0.28573	643	0.000874833	643	0.03046
584.92	-0.67355	23.6819	594.05	-1.02944	10.0771	608.97	1.67119	8.24402	644	0.31116	7.98652			584.92	-0.00133	0.03421	594.05	-0.00177	0.01061	608.97	0.05158	0.25445	644	0.00173	0.02545		584.92	0.000249713	584.92	0.0358	594.05	-0.000512918	594.05	0.01003	608.97	-0.00465	608.97	0.28116	644	0.000836644	644	0.02953
585.94	0.89326	25.9418	595.07	0.40609	8.00493	610	-1.67084	9.32685	645	0.15295	7.54302			585.94	0.00176	0.03721	595.07	0.000699253	0.01254	610	-0.05157	0.28787	645	0.00085184	0.02403		585.94	0.000267398	585.94	0.03452	595.07	-0.000577648	595.07	0.00969	610	-0.00329	610	0.2755	645	0.000798076	645	0.02865
586.95	0.22104	22.0104	595.94	0	9.48242	611	0	8.38103	646	0.60396	7.16479			586.95	0.00043596	0.03214	595.94	0	0.00902	611	0	0.25867	646	0.00336	0.02283		586.95	0.00024054	586.95	0.03316	595.94	-0.000644043	595.94	0.00938	611	-0.00447	611	0.26775	646	0.000759129	646	0.02783
587.97	0.8797	21.7245	596.95	-0.41263	10.0545	612	-1.03413	8.09969	647	0.07603	7.42129			587.97	0.00174	0.0346	596.95	-0.000710515	0.00999	612	-0.03192	0.24999	647	0.000423442	0.02365		587.97	0.000216342	587.97	0.03185	596.95	-0.000712103	596.95	0.0091	612	-0.000220842	612	0.26091	647	0.000719802	647	0.02706
588.98	-0.22173	24.7271	597.97	0.80759	7.43569	613	-0.41946	7.21055	648	0.1538	6.88124			588.98	-0.000437321	0.0263	597.97	0.00139	0.00793	613	-0.01295	0.22255	648	0.000856574	0.02193		588.98	0.000194805	588.98	0.03058	597.97	-0.000781828	597.97	0.00885	613	0.000113116	613	0.25356	648	0.000680096	648	0.02634
589.85	-1.36024	22.0572	598.98	-0.61212	8.95344	614	-0.81883	6.95297	649	0.2285	6.91583			589.85	-0.00268	0.03058	598.98	-0.00105	0.00842	614	-0.02527	0.2146	649	0.00127	0.02204		589.85	0.000175928	589.85	0.02936	598.98	-0.000853219	598.98	0.00862	614	0.00081098	614	0.24503	649	0.000640011	649	0.02568
590.86	-0.22163	20.5058	600	-1.22274	8.68511	615	0.41528	8.70093	650	-0.68702	7.61793			590.86	-0.000437124	0.02752	600	-0.00211	0.00727	615	0.01282	0.26855	650	-0.00383	0.02427		590.86	0.000159711	590.86	0.02819	600	-0.000926275	600	0.00842	615	-0.0016	615	0.2369	650	0.000599547	650	0.02507
591.88	-1.34983	18.1087			4.86914	616	0.4158	7.81411						591.88	-0.00266	0.02992				616	0.01283	0.24118					591.88	0.000146155	591.88	0.02706	--	--	--	--	616	-0.00231	616	0.22769	--	--	--	--
592.89	0.65804	17.8491			7.96731	617	-0.21418	6.32378						592.89	0.0013	0.02531				617	-0.00661	0.19518					592.89	0.00013526	592.89	0.02597	--	--	--	--	617	-0.000129542	617	0.22058	--	--	--	--
593.91	0.44543	17.4966			5.92683	618	2.10526	7.40284						593.91	0.000878527	0.03104				618	0.06498	0.22848					593.91	0.000127025	593.91	0.02493	--	--	--	--	618	-0.00305	618	0.21307	--	--	--	--
594.92	-0.22198	16.9109			7.8772	619	0.20986	7.19424						594.92	-0.000437814	0.02173				619	0.00648	0.22204					594.92	0.00012145	594.92	0.02394	--	--	--	--	619	-0.0044	619	0.2077	--	--	--	--
595.94	-0.22676	15.0596			5.84677	620	-1.26342	6.25652						595.94	-0.000447241	0.02228				620	-0.03899	0.1931					595.94	0.000118536	595.94	0.02299	--	--	--	--	620	-0.00332	620	0.20169	--	--	--	--
596.95	2.46692	13.864			6.53461	621.01	-0.4345	7.00742						596.95	0.00487	0.02122				621.01	-0.01341	0.21628					596.95	0.000118283	596.95	0.02209	--	--	--	--	621.01	-0.00472	621.01	0.19369	--	--	--	--
597.97	-0.67966	14.2987				622.02	1.49541	5.74477						597.97	-0.00134	0.0183				622.02	0.04615	0.17731					597.97	0.00012069	597.97	0.02123	--	--	--	--	622.02	-0.00444	622.02	0.18755	--	--	--	--
598.98	-0.65934	14.1562				623.04	-0.63078	5.23139						598.98	-0.0013	0.01847				623.04	-0.01947	0.16146					598.98	0.000125757	598.98	0.02042	--	--	--	--	623.04	-0.00228	623.04	0.18608	--	--	--	--
599.85	0.22158	15.5932				624.05	-0.83717	5.89474						599.85	0.000437025	0.02128				624.05	-0.02584	0.18194					599.85	0.000133485	599.85	0.01965	--	--	--	--	624.05	-0.0039	624.05	0.18167	--	--	--	--
600.88	0.22232	12.5701				625.07	0	5.39979						600.88	0.000438484	0.02029				625.07	0	0.16666					600.88	0.000143873	600.88	0.01893	--	--	--	--	625.07	-0.00166	625.07	0.1741	--	--	--	--
		11.8397				625.94	0.20859	5.57736												625.94	0.00644	0.17214					--	--	--	--	--	--	--	--	625.94	-0.00401	625.94	0.16913	--	--	--	--
		11.3839				626.95	-0.6263	5.3148												626.95	-0.01933	0.16404					--	--	--	--	--	--	--	--	626.95	-0.00299	626.95	0.16506
		13.4258				627.97	0.20661	5.15358												627.97	0.00638	0.15906					--	--	--	--	--	--	--	--	627.97	-0.0042	627.97	0.16332
		11.0985				628.98	-1.05552	5.37412												628.98	-0.03258	0.16587					--	--	--	--	--	--	--	--	628.98	-0.00513	628.98	0.15625
		10.1837				630	0.20678	3.50227												630	0.00638	0.10809					--	--	--	--	--	--	--	--	630	-0.00387	630	0.15197
		11.8478				631.01	-0.6383	6.22924												631.01	-0.0197	0.19226					--	--	--	--	--	--	--	--	631.01	-0.00118	631.01	0.14802
		10.845				632.02	-1.2766	5.36304												632.02	-0.0394	0.16553					--	--	--	--	--	--	--	--	632.02	-0.00119	632.02	0.14376
		8.47647				633.04	0.64199	5.54871												633.04	0.01981	0.17126					--	--	--	--	--	--	--	--	633.04	-0.00113	633.04	0.13961
						634.05	-0.2079	4.45886												634.05	-0.00642	0.13762					--	--	--	--	--	--	--	--	634.05	-0.00101	634.05	0.13557
						635.07	1.46505	2.86299												635.07	0.04522	0.08836					--	--	--	--	--	--	--	--	635.07	-0.000830389	635.07	0.13165
						635.94	0.63131	3.86257												635.94	0.01948	0.11922					--	--	--	--	--	--	--	--	635.94	-0.000590466	635.94	0.12785
						636.95	-0.41929	4.09584												636.95	-0.01294	0.12641					--	--	--	--	--	--	--	--	636.95	-0.000289782	636.95	0.12416
						637.97	-0.20868	3.08008												637.97	-0.00644	0.09506					--	--	--	--	--	--	--	--	637.97	7.16632e-05	637.97	0.12058
						638.98	0.21022	4.03055												638.98	0.00649	0.1244					--	--	--	--	--	--	--	--	638.98	0.000493869	638.98	0.11712
						640	0.83822	4.71215												640	0.02587	0.14544					--	--	--	--	--	--	--	--	640	0.000976835	640	0.11377
						641	0.86636	4.62476												641	0.02674	0.14274					--	--	--	--	--	--	--	--	641	0.00152	641	0.11053
						642	0.21281	3.55649												642	0.00657	0.10977					--	--	--	--	--	--	--	--	642	0.00213	642	0.10741
						643	0.63091	1.63599												643	0.01947	0.05049					--	--	--	--	--	--	--	--	643	0.00279	643	0.10441
						644	1.04954	4.24538												644	0.03239	0.13103					--	--	--	--	--	--	--	--	644	0.00352	644	0.10152
						645	-1.05664	2.04415												645	-0.03261	0.06309					--	--	--	--	--	--	--	--	645	0.0043	645	0.09874
						646	-1.27199	3.72671												646	-0.03926	0.11502					--	--	--	--	--	--	--	--	646	0.00515	646	0.09608
																											--	--	--	--	--	--	--	--
																											--	--	--	--	--	--	--	--
																											--	--	--	--	--	--	--	--
																															--	--	--	--
																															--	--	--	--
																															--	--	--	--
																															--	--	--	--
																															--	--	--	--
																															--	--	--	--
																															--	--	--	--
																															--	--	--	--
																															--	--	--	--
																															--	--	--	--
																															--	--	--	--
																															--	--	--	--
																															--	--	--	--
																															--	--	--	--
																															--	--	--	--
																															--	--	--	--
																															--	--	--	--
																															--	--	--	--
																															--	--	--	--
																															--	--	--	--
																															--	--	--	--
																															--	--	--	--
																															--	--	--	--
																															--	--	--	--
																															--	--	--	--
																															--	--	--	--
																															--	--	--	--
																															--	--	--	--
																															--	--	--	--
																															--	--	--	--
																															--	--	--	--
																															--	--	--	--
																															--	--	--	--
																															--	--	--	--
																															--	--	--	--

## Sheet: Fig 2D
Original data															the data (mean±sd) for Figure 2D
KO2 （eq）	Fluorescence Intensity													KO2 （eq）	Mean	Standard Deviation	Mean	Standard Deviation	Mean	Standard Deviation	Mean	Standard Deviation
	F-Tz-1	F-Tz-1	F-Tz-1	F-Tz-2	F-Tz-2	F-Tz-2	F-Tz-3	F-Tz-3	F-Tz-3	F-Tz-4	F-Tz-4	F-Tz-4			F-Tz-1	F-Tz-1	F-Tz-2	F-Tz-2	F-Tz-3	F-Tz-3	F-Tz-4	F-Tz-4
	1st	2nd	3rd	1st	2nd	3rd	1st	2nd	3rd	1st	2nd	3rd
0	0.69914	0.70855	0.92571	0.41589	2.21417	2.20088	0	-1.25444	-0.62617	1.22091	0.97796	1.61586		0	0.7778	0.12818	1.61031	1.03442	-0.62687	0.62722	1.27158	0.32196
0.1	-1.77738	0.66386	1.3683	2.31872	1.02754	-0.61665	-0.40412	1.2	2.40529	8.07444	7.88668	8.47587		0.1	0.08493	1.65082	0.90987	1.47122	1.06706	1.40942	8.14566	0.30099
0.5	127.804	109.657	92.3501	107.46	107.904	112.586	2.19211	1.43296	0.7814	106.554	99.5445	99.6468		0.5	109.937	17.7287	109.317	2.83969	1.46882	0.70604	101.915	4.01754
1	459.447	444.092	466.483	228.465	226.661	226.747	3.94273	0.40543	0.39896	164.613	168.971	169.335		1	456.674	11.45	227.291	1.01786	1.58237	2.04413	167.64	2.62756
2	452.126	492.664	515.266	559.488	564.545	562.674	15.5317	12	15.2825	267.605	244.065	241.972		2	486.686	31.9917	562.236	2.55693	14.2714	1.97103	251.214	14.2334
4	481.061	478.33	498.661	637.714	603.786	563.861	16.4977	16.7464	15.8762	290.404	287.088	278.194		4	486.018	11.0345	601.787	36.9671	16.3734	0.44822	285.229	6.31402
8	592.476	590.96	591.338	625.417	635.937	642.268	17.2795	15.2563	14.8983	316.569	314.153	316.601		8	591.592	0.78935	634.541	8.51193	15.8114	1.28396	315.774	1.40423
10	555.456	424.154	567.929	656.018	656.56	654.011	30.4198	28.9885	29.2061	299.459	338.727	313.585		10	515.846	79.6527	655.53	1.34268	29.5381	0.77126	317.257	19.8895
15	620.136	576.238	650.965	641.056	625.201	635.467	18.0106	19.188	19.0091	318.291	328.72	311.782		15	615.78	37.5538	633.908	8.04166	18.7359	0.63446	319.597	8.54426
20	609.061	567.691	609.6	728.583	658.23	644.64	21.0548	21.433	22.1328	317.412	321.478	332.021		20	595.45	24.0422	677.151	45.0569	21.5402	0.54695	323.637	7.54008

## Sheet:  Fig 2E raw
F-Tz1					F-Tz2					F-Tz3					F-Tz4					DCFHDA					DHE
Analyst	1st	2nd	3rd		Analyst	1st	2nd	3rd		Analyst	1st	2nd	3rd		Analyst	1st	2nd	3rd		Analyst	1st	2nd	3rd		Analyst	1st	2nd	3rd
Blank	-1.62488	0.70738	0.68244		Blank	-0.20231	1.41528	-1.59585		Blank	0.83472	0.228	2.14823		Blank	1.24419	0.38273	0.63852		Blank	1.96684	1.62551	1.39026		Blank	111.68	113.133	113.84
KO2	507.019	422.003	510.417		KO2	556.697	585.174	561.294		KO2	31.112	30.0892	30.2453		KO2	321.478	332.021	350.792		KO2	292.119	345.781	310.109		KO2	184.725	135.176	134.543
H2O2	-0.46009	0.22386	-0.68966		H2O2	1.1721	1.74791	-0.39526		H2O2	-0.57626	-0.41322	0.98834		H2O2	1.48028	1.27303	2.46766		H2O2	34.7831	36.7645	36.3009		H2O2	121.589	122.367	123.093
3O2	0	1.17702	-0.47192		3O2	3.59497	2.31258	2.54652		3O2	1.54589	0.19619	2.14592		3O2	2.64139	3.81531	3.22226		3O2	41.8973	35.7572	37.4253		3O2	134.144	134.472	133.05
ClO-	0.90785	0.44435	1.78213		ClO-	3.13234	0.96246	4.69759		ClO-	2.39234	1.21654	2.30592		ClO-	0.43824	1.33809	0.29433		ClO-	1.32646	1.51534	1.90617		ClO-	99.296	99.873	100.7
TBHP	0.22558	0	1.11782		TBHP	3.31255	2.31974	3.2749		TBHP	1.35922	-1.77901	0.1938		TBHP	1.7204	1.03436	1.41908		TBHP	1.80208	1.73855	1.96737		TBHP	120.617	118.048	118.176
ONOO-	-0.70406	2.38209	0		ONOO-	0.39293	0.5902	-2.10446		ONOO-	2.36593	1.76817	-0.19658		ONOO-	2.49571	3.61511	2.16769		ONOO-	112.24	90.1438	111.787		ONOO-	652.96	641.634	629.818
NO	0	-0.87451	1.96764		NO	0.39347	1.76298	2.76025		NO	1.53551	0.5814	0.19869		NO	1.09818	2.00178	1.78758		NO	3.01051	3.11517	2.95956		NO	190.726	189.819	189.897
.OH	2.25683	-1.10816	-1.58838		.OH	1.17809	2.53956	3.87522		.OH	1.16891	-0.19539	2.93026		.OH	2.71213	3.19813	3.48109		.OH	4.78614	3.8344	3.88444		.OH	255.24	254.763	255.262
GSH	-0.23288	-0.90992	0		GSH	1.5543	0.98232	1.96155		GSH	2.18862	1.80832	1.95771		GSH	2.9231	2.44934	2.2575		GSH	1.44552	1.11705	0.96855		GSH	115.374	115.725	115.756
Cys	-0.45362	1.11832	0.46136		Cys	1.75336	1.1811	0		Cys	-0.60241	-0.19747	1.74757		Cys	4.55326	4.43943	4.80698		Cys	1.7021	2.03685	1.44779		Cys	123.192	123.084	124.866
Hcy	0.44534	1.57197	1.81488		Hcy	0	0	-0.38986		Hcy	0.5923	-0.19316	0.19782		Hcy	0.8173	1.24433	1.56145		Hcy	0.78785	0.51214	1.08391		Hcy	112.346	114.67	114.979

## Sheet: Fig 2E(normalized data)
compound		Normalized fluorescence intensity
	Analyst	Blank	KO2	H2O2	3O2	ClO-	TBHP	ONOO-	NO	.OH	GSH	Cys	Hcy
F-Tz-1	1st	-0.00339	1.0567	-0.000958894	0	0.00189	0.000470141	-0.00147	0	0.0047	-0.000485356	-0.00094541	0.000928153
	2nd	0.00147	0.87952	0.000466557	0.00245	0.00092609	0	0.00496	-0.00182	-0.00231	-0.0019	0.00233	0.00328
	3rd	0.00142	1.06378	-0.00144	-0.00098355	0.00371	0.00233	0	0.0041	-0.00331	0	0.000961541	0.00378
F-Tz-2	1st	-0.000356354	0.98058	0.00206	0.00633	0.00552	0.00583	0.000692117	0.000693068	0.00208	0.00274	0.00309	0
	2nd	0.00249	1.03074	0.00308	0.00407	0.0017	0.00409	0.00104	0.00311	0.00447	0.00173	0.00208	0
	3rd	-0.00281	0.98868	-0.000696221	0.00449	0.00827	0.00577	-0.00371	0.00486	0.00683	0.00346	0	-0.000686709
F-Tz-3	1st	0.02738	1.02066	-0.0189	0.05071	0.07848	0.04459	0.07762	0.05037	0.03835	0.0718	-0.01976	0.01943
	2nd	0.00748	0.98711	-0.01356	0.00644	0.03991	-0.05836	0.05801	0.01907	-0.00641	0.05932	-0.00648	-0.00634
	3rd	0.07047	0.99223	0.03242	0.0704	0.07565	0.00636	-0.00645	0.00652	0.09613	0.06422	0.05733	0.00649
F-Tz-4	1st	0.00699	0.97708	0.00832	0.01484	0.00246	0.00967	0.01402	0.00617	0.01524	0.01642	0.02558	0.00459
	2nd	0.00215	1.09254	0.00715	0.02144	0.00752	0.00581	0.02031	0.01125	0.01797	0.01376	0.02494	0.00699
	3rd	0.00359	0.93038	0.01386	0.0181	0.00165	0.00797	0.01218	0.01004	0.01956	0.01268	0.02701	0.00877
DCFHDA	1st	0.00622	0.92442	0.11007	0.13259	0.0042	0.0057	0.35519	0.00953	0.01515	0.00457	0.00539	0.00249
	2nd	0.00514	1.09423	0.11634	0.11315	0.0048	0.0055	0.28526	0.00986	0.01213	0.00353	0.00645	0.00162
	3rd	0.0044	0.98135	0.11488	0.11843	0.00603	0.00623	0.35375	0.00937	0.01229	0.00307	0.00458	0.00343
DHE	1st	0.14497	1	0.26096	0.40792	0	0.24957	4.3105	1.25907	1.68496	0.1882	0.27972	0.15276
	2nd	0.37559	1	0.63715	0.98006	0	0.51483	4.23573	1.25309	1.68181	0.44901	0.65747	0.41913
	3rd	0.38826	1	0.66166	0.95588	0	0.5164	4.15773	1.2536	1.6851	0.44487	0.71405	0.42193

## Sheet: Fig 3C
F-Tz1											F-Tz4
ORIGINAL DATA					NORMALIZED DATA						ORIGINAL DATA						Normalized DATA
CONTROL	0.5 mM H2O2 2h	1 mM H2O2 2h	2 mM H2O2 2h		CONTROL	0.5 mM H2O2 2h	1 mM H2O2 2h	2 mM H2O2 2h			control	0.5 mM H2O2 2h	1 mM H2O2 2h	2 mM H2O2 2h			control	0.5 mM H2O2 2h	1 mM H2O2 2h	2 mM H2O2 2h
2.824	1.764	4.058	1.94		0.921786	0.57579	1.32458	0.633238			3.209	11.928	9.023	10.126			1.10188	4.09573	3.09824	3.47698
2.393	1.313	2.1	11.456		0.781102	0.428578	0.685464	3.73937			3.495	9.547	10.29	8.746			1.20008	3.27817	3.53329	3.00312
2.293	2.797	1.18	6.324		0.748461	0.912973	0.385165	2.06423			3.213	9.193	11.355	20.378			1.10325	3.15661	3.89898	6.99722
3.826	3.98	4.411	18.889		1.24885	1.29912	1.4398	6.16558			3.806	8.736	10.246	16.308			1.30687	2.99969	3.51818	5.5997
5.118	2.521	2.85	11.987		1.67057	0.822883	0.930272	3.91269			3.192	6.698	10.104	9.541			1.09604	2.2999	3.46942	3.2761
4.873	4.466	4.483	10.163		1.5906	1.45775	1.4633	3.31732			3.538	11.613	10.527	12.237			1.21485	3.98757	3.61467	4.20183
2.962	4.054	4.562	15.271		0.96683	1.32327	1.48909	4.98463			3.499	8.486	13.523	12.918			1.20146	2.91385	4.64341	4.43567
3.157	2.922	2.658	12.142		1.03048	0.953774	0.867601	3.96329			2.448	9.586	6.258	15.658			0.840573	3.29156	2.14882	5.37651
3.253	3.965	3.017	12.159		1.06182	1.29422	0.984783	3.96884			2.441	11.395	14.498	10.527			0.838169	3.91272	4.9782	3.61467
5.095	4.286	5.725	13.234		1.66307	1.399	1.8687	4.31973			2.854	9.34	13.244	10.5			0.979981	3.20709	4.54761	3.6054
3.082	2.761	2.138	11.084		1.006	0.901222	0.697867	3.61794			3.258	9.538	7.586	15.607			1.1187	3.27507	2.60481	5.35899
4.624	3.424	2.962	13.129		1.50933	1.11763	0.96683	4.28545			3.749	6.199	15.154	14.834			1.2873	2.12856	5.20345	5.09357
2.318	3.062	2.969	10.902		0.756621	0.999472	0.969115	3.55854			3.23	7.12	14.729	16.484			1.10909	2.4448	5.05751	5.66013
3.273	2.703	3.589	9.106		1.06834	0.88229	1.17149	2.9723			2.998	5.88	5.691	10.947			1.02943	2.01902	1.95413	3.75888
2.383	2.823	3.85	12.229		0.777838	0.921459	1.25668	3.99168			3.788	8.249	10.563	15.43			1.30069	2.83247	3.62703	5.29822
2.677	3.746	3.521	4.544		0.873803	1.22274	1.14929	1.48321			2.553	6.314	8.415	12.578			0.876627	2.16805	2.88947	4.31892
2.578	3.571	2.41	4.315		0.841488	1.16561	0.786651	1.40846			2.789	6.088	10.102	16.334			0.957662	2.09044	3.46874	5.60863
2.673	5.152	2.667	12.151		0.872498	1.68167	0.870539	3.96622			3.154	6.865	9.886	9.431			1.08299	2.35724	3.39457	3.23833
2.607	3.763	2.62	11.523		0.850954	1.22829	0.855198	3.76124			3.121	7.59	7.467	9.084			1.07166	2.60619	2.56395	3.11918
2.024	3.463	4.535	8.643		0.660657	1.13036	1.48028	2.82117			3.393	5.397	9.346	9.112			1.16506	1.85317	3.20915	3.1288
2.483	3.63	5.076	12.409		0.810479	1.18487	1.65686	4.05044			4.408	6.763	6.695	9.932			1.51358	2.32222	2.29887	3.41036
3.242	3.181	2.169	16.397		1.05823	1.03831	0.707986	5.35217			3.957	6.372	7.926	10.465			1.35872	2.18796	2.72156	3.59338
2.662	3.851	3.669	4.738		0.868907	1.25701	1.1976	1.54654			4.333	7.129	7.52	10.3			1.48783	2.44789	2.58215	3.53672
2.662	3.123	4.69	12.711		0.868907	1.01938	1.53087	4.14901			3.519	8.953	14.657	10.615			1.20832	3.0742	5.03279	3.64489
5.028	2.543	3.609	7.927		1.6412	0.830064	1.17802	2.58746			4.574	7.646	1.05	12.267			1.57058	2.62542	0.36054	4.21213
2.859	3.413	4.061	9.397		0.93321	1.11404	1.32556	3.06729			3.675	9.656	12.126	8.228			1.26189	3.31559	4.16372	2.82526
3.837	4.815	2.727	13.646		1.25244	1.57167	0.890124	4.45421			3.091	7.846	7.099	11.928			1.06136	2.69409	2.43759	4.09573
4.68	2.404	3.177	15.082		1.52761	0.784693	1.03701	4.92294			3.185	7.915	7.284	10.792			1.09364	2.71778	2.50112	3.70566
2.001	3.169	2.988	7.618		0.653149	1.0344	0.975317	2.4866			3.064	8.598	4.844	8.096			1.05209	2.95231	1.66329	2.77993
2.723	3.334	2.536	10.436		0.888818	1.08826	0.827779	3.40643			2.981	10.933	8.641	10.059			1.02359	3.75408	2.96707	3.45397
2.538	3.216	2.457	5.836		0.828432	1.04974	0.801993	1.90494			3.519	10.927	7.239	10.531			1.20832	3.75202	2.48566	3.61604
2.7	3.519	5.453	9.914		0.881311	1.14864	1.77992	3.23604			3.269	8.322	5.668	14.814			1.12248	2.85754	1.94623	5.0867
3.665	2.919	3.36	7.438		1.1963	0.952795	1.09674	2.42785			3.784	8.495	8.316	14.451			1.29932	2.91694	2.85548	4.96206
3.687	4.812	4.097	8.345		1.20348	1.57069	1.33731	2.7239			2.484	8.321	6.295	8.944			0.852934	2.85719	2.16152	3.07111
2.775	2.886	5.788	12.574		0.905791	0.942023	1.88927	4.1043			3.774	9.157	11.647	9.68			1.29588	3.14425	3.99924	3.32383
4.719	3.595	3.708	9.682		1.54034	1.17345	1.21033	3.16031			2.423	9.407	8.346	8.15			0.831988	3.23009	2.86578	2.79848
3.362	2.542	3.63	13.921		1.09739	0.829738	1.18487	4.54397			3.582	8.126	11.301	8.198			1.22996	2.79023	3.88044	2.81496
2.841	1.906	4.589	11.361		0.927335	0.62214	1.4979	3.70836			3.575	12.185	8.986	10.611			1.22755	4.18398	3.08553	3.64351
3.624	2.09	5.403	13.151		1.18291	0.6822	1.7636	4.29264			2.702	10.804	12.721	12.251			0.927789	3.70978	4.36803	4.20664
0.476	3.513	2.352	15.56		0.155372	1.14668	0.767719	5.07896			3.393	11.611	3.971	12.382			1.16506	3.98688	1.36353	4.25162
1.949	3.301	1.69	14.658		0.636176	1.07748	0.551635	4.78454			3.489	12.494	6.102	10.553			1.19802	4.29008	2.09525	3.6236
2.666	4.529	1.373	6.252		0.870213	1.47832	0.448163	2.04072			3.749	8.29	4.905	12.314			1.2873	2.84655	1.68424	4.22827
2.212	3.961	1.642	4.973		0.722022	1.29292	0.535967	1.62324			3.714	9.652	5.441	14.265			1.27528	3.31422	1.86828	4.89819
3.829	3.2	3.535	5.83		1.24983	1.04452	1.15386	1.90298			4.081	13.37	8.028	8.978			1.4013	4.59087	2.75658	3.08279
3.829	3.2	2.115	5.459		1.24983	1.04452	0.69036	1.78188			3.157	10.766	5.471	9.057			1.08402	3.69673	1.87858	3.10991
1.98		2.103	4.985		0.646294		0.686443	1.62716			3.34	11.129	6.941	9.686			1.14686	3.82138	2.38334	3.32589
1.67		2.044	4.731		0.545107		0.667185	1.54425			4.408	6.533	7.823	12.607			1.51358	2.24324	2.68619	4.32888
2.166		3.248	5.469		0.707007		1.06018	1.78514			2.346	5.599	6.752	12.755			0.805549	1.92254	2.31844	4.3797
1.481		3.723	9.27		0.483415		1.21523	3.02583			2.122	6.137	4.93	13.555			0.728634	2.10727	1.69282	4.6544
2.081		4.269			0.679262		1.39345				2.083	6.229	5.892	14.866			0.715242	2.13886	2.02314	5.10456
3.77		2.006			1.23057		0.654781				2.261	6.442	6.361	10.733			0.776362	2.212	2.18418	3.6854
1.624		3.685			0.530092		1.20283				1.913	9.325	5.7	11.137			0.656869	3.20194	1.95722	3.82413
2.93		2.865			0.956385		0.935169				1.505	7.043	7.66	14.572			0.516774	2.41836	2.63022	5.00361
3.398		3.334			1.10915		1.08826				1.477	8.099	5.589	10.627			0.507159	2.78096	1.9191	3.64901
2.146		2.957			0.700479		0.965198				2.059	7.107	6.703	15.953			0.707001	2.44034	2.30162	5.4778
3.323		2.957			1.08466		0.965198				2.25	6.761	8.868	14.304			0.772585	2.32153	3.04502	4.91158
3.392		3.68			1.10719		1.20119				2.869	10.716	7.137	17.601			0.985132	3.67957	2.45064	6.04368
2.535		3.536			0.827453		1.15419				1.752	9.543	6.557	11.769			0.601586	3.27679	2.25149	4.04114
2.715		4.556			0.886207		1.48713				3.181	5.309	7.045	13.013			1.09226	1.82296	2.41905	4.46829
3.832		2.271			1.25081		0.74128				2.826	8.602	8.785	12.838			0.970367	2.95368	3.01652	4.4082
4.319		2.916			1.40977		0.951815				2.491	5.054	9.617	11.419			0.855338	1.7354	3.3022	3.92096
4.366		2.776			1.42511		0.906118				2.52	5.684	9.352	14.955			0.865295	1.95172	3.21121	5.13512
4.327		3.039			1.41238		0.991964				2.859	9.594	9.995	10.479			0.981698	3.2943	3.432	3.59819
4.508		2.066			1.47146		0.674366				2.965	10.546	15.64	15.397			1.0181	3.62119	5.37033	5.28689
5.354		2.215			1.74761		0.723001				3.468	7.699	0.945	6.81			1.19081	2.64362	0.324486	2.33836
4.114		3.441			1.34286		1.12318				3.369	7.989	9.516	11.56			1.15682	2.74319	3.26752	3.96937
2.464					0.804278						3.145	5.926	8.893	13.256			1.0799	2.03482	3.0536	4.55173
1.997					0.651843						2.673	7.288	6.466	4.787			0.917831	2.50249	2.22024	1.64372
2.255					0.736058						3.242	6.512		10.553			1.11321	2.23603		3.6236
3.969					1.29553						2.907	5.556		11.968			0.99818	1.90777		4.10947
1.956					0.638461						3.86	7.401		9.746			1.32541	2.54129		3.3465
2.835					0.925376						2.85	6.452		14.717			0.978608	2.21543		5.05339
3.721					1.21458						3.514	6.377		14.134			1.20661	2.18968		4.85321
2.72					0.887839						3.154	8.993		14.387			1.08299	3.08794		4.94008
6.017					1.96402						2.724	11.845		9.924			0.935343	4.06723		3.40762
3.477					1.13493						2.728	8.708		15.587			0.936717	2.99008		5.35213
4.532					1.4793						2.478	9.412		9.634			0.850874	3.23181		3.30804
1.801					0.587867						3.056	6.544					1.04934	2.24702
3.979					1.29879						2.504						0.859802
3.03					0.989026						3.393						1.16506
2.985					0.974338						2.763						0.948735
1.602					0.522911						2.823						0.969337
4.405					1.43784						2.347						0.805892
2.37					0.773595						2.832						0.972427
3.304					1.07846						3.368						1.15647
2.053					0.670122						2.465						0.84641
4.07					1.32849						2.966						1.01844
2.465					0.804604						3.124						1.07269
1.957					0.638787						3.554						1.22034
2.038					0.665226						2.846						0.977234
2.671					0.871845						3.044						1.04522
3.257					1.06312						3.426						1.17639
2.164					0.706354						2.323						0.797651
1.267					0.413563						2.62						0.899633
1.844					0.601903						2.047						0.702881
4.008					1.30826						1.925						0.66099
2.845					0.92864						2.178						0.747863
3.06362											1.434						0.492394
											2.653						0.910964
											0.789						0.27092
											1.152						0.395564
											2.645						0.908217
											2.195						0.7537
											1.671						0.573773
											1.358						0.466298
											1.629						0.559352
											1.386						0.475913
											1.825						0.626652
											2.9						0.995777
											3.255						1.11767
											3.589						1.23236
											3.679						1.26326
											3.245						1.11424
											2.418						0.830272
											2.754						0.945644
											3.097						1.06342

## Sheet: Fig 3D
F-Tz1													F-Tz4
ORIGINAL DATA					NORMALIZED DATA								original data					normalize data
CONTROL	2 mM H2O2 1h	2 mM H2O2 2h	2 mM H2O2 4h		control	2 mM H2O2 1h	2 mM H2O2 2h	2 mM H2O2 4h					control	2 mM H2O2 1h	2 mM H2O2 2h	2 mM H2O2 4h		control	2 mM H2O2 1h	2 mM H2O2 2h	2 mM H2O2 4h
2.824	3.284	1.94	6.344		0.921786	1.07193	0.633238	2.07075					3.209	9.023	10.126	12.954		1.10188	3.09824	3.47698	4.44803
2.393	3.38	11.456	4.371		0.781102	1.10327	3.73937	1.42674					3.495	10.29	8.746	4.39		1.20008	3.53329	3.00312	1.5074
2.293	4.118	6.324	8.459		0.748461	1.34416	2.06423	2.76111					3.213	11.355	20.378	6.444		1.10325	3.89898	6.99722	2.21268
3.826	3.845	18.889	15.113		1.24885	1.25505	6.16558	4.93305					3.806	10.246	16.308	5.661		1.30687	3.51818	5.5997	1.94382
5.118	2.58	11.987	16.342		1.67057	0.842141	3.91269	5.33421					3.192	10.104	9.541	9.619		1.09604	3.46942	3.2761	3.30289
4.873	2.447	10.163	14.669		1.5906	0.798729	3.31732	4.78813					3.538	10.527	12.237	12.348		1.21485	3.61467	4.20183	4.23995
2.962	4.254	15.271	16.354		0.96683	1.38855	4.98463	5.33813					3.499	13.523	12.918	6.521		1.20146	4.64341	4.43567	2.23912
3.157	5.469	12.142	6.701		1.03048	1.78514	3.96329	2.18728					2.448	6.258	15.658	5.686		0.840573	2.14882	5.37651	1.95241
3.253	6.023	12.159	20.23		1.06182	1.96598	3.96884	6.6033					2.441	14.498	10.527	13.279		0.838169	4.9782	3.61467	4.55963
5.095	5.194	13.234	12.753		1.66307	1.69538	4.31973	4.16272					2.854	13.244	10.5	18.494		0.979981	4.54761	3.6054	6.35031
3.082	3.74	11.084	21.418		1.006	1.22078	3.61794	6.99108					3.258	7.586	15.607	4.22		1.1187	2.60481	5.35899	1.44903
4.624	3.944	13.129	12.262		1.50933	1.28737	4.28545	4.00246					3.749	15.154	14.834	6.643		1.2873	5.20345	5.09357	2.28102
2.318	3.062	10.902	28.975		0.756621	0.999472	3.55854	9.45777					3.23	14.729	16.484	15.373		1.10909	5.05751	5.66013	5.27865
3.273	5.424	9.106	10.941		1.06834	1.77046	2.9723	3.57127					2.998	5.691	10.947	10.652		1.02943	1.95413	3.75888	3.65759
2.383	5.43	12.229	12.655		0.777838	1.77241	3.99168	4.13074					3.788	10.563	15.43	14.439		1.30069	3.62703	5.29822	4.95794
2.677	4.551	4.544	27.871		0.873803	1.4855	1.48321	9.09741					2.553	8.415	12.578	13.773		0.876627	2.88947	4.31892	4.72925
2.578	3.098	4.315	8.776		0.841488	1.01122	1.40846	2.86459					2.789	10.102	16.334	12.84		0.957662	3.46874	5.60863	4.40889
2.673	3.514	12.151	29.629		0.872498	1.14701	3.96622	9.67124					3.154	9.886	9.431	4.297		1.08299	3.39457	3.23833	1.47547
2.607	3.558	11.523	28.598		0.850954	1.16137	3.76124	9.33471					3.121	7.467	9.084	17.163		1.07166	2.56395	3.11918	5.89328
2.024	3.277	8.643	16.062		0.660657	1.06965	2.82117	5.24282					3.393	9.346	9.112	15.462		1.16506	3.20915	3.1288	5.30921
2.483	1.292	12.409	19.774		0.810479	0.421723	4.05044	6.45446					4.408	6.695	9.932	15.277		1.51358	2.29887	3.41036	5.24568
3.242	3.521	16.397	6.067		1.05823	1.14929	5.35217	1.98034					3.957	7.926	10.465	6.539		1.35872	2.72156	3.59338	2.2453
2.662	4.064	4.738	22.231		0.868907	1.32654	1.54654	7.25645					4.333	7.52	10.3	10.336		1.48783	2.58215	3.53672	3.54908
2.662	8.604	12.711	26.815		0.868907	2.80844	4.14901	8.75272					3.519	14.657	10.615	7.187		1.20832	5.03279	3.64489	2.46781
5.028	6.197	7.927	7.332		1.6412	2.02277	2.58746	2.39325					4.574	1.05	12.267	13.109		1.57058	0.36054	4.21213	4.50125
2.859	3.341	9.397	14.242		0.93321	1.09054	3.06729	4.64875					3.675	12.126	8.228	4.637		1.26189	4.16372	2.82526	1.59221
3.837	4.923	13.646	11.675		1.25244	1.60692	4.45421	3.81085					3.091	7.099	11.928	6.244		1.06136	2.43759	4.09573	2.14401
4.68	4.521	15.082	12.029		1.52761	1.47571	4.92294	3.9264					3.185	7.284	10.792	23.013		1.09364	2.50112	3.70566	7.902
2.001	6.793	7.618	21.299		0.653149	2.21731	2.4866	6.95224					3.064	4.844	8.096	7.771		1.05209	1.66329	2.77993	2.66834
2.723	3.523	10.436	26.895		0.888818	1.14995	3.40643	8.77883					2.981	8.641	10.059	5.74		1.02359	2.96707	3.45397	1.97095
2.538	4.565	5.836	8.184		0.828432	1.49007	1.90494	2.67135					3.519	7.239	10.531	5.088		1.20832	2.48566	3.61604	1.74707
2.7	8.031	9.914	0.31		0.881311	2.62141	3.23604	0.101188					3.269	5.668	14.814	10.971		1.12248	1.94623	5.0867	3.76713
3.665	5.05	7.438	10.307		1.1963	1.64838	2.42785	3.36432					3.784	8.316	14.451	6.858		1.29932	2.85548	4.96206	2.35484
3.687	4.964	8.345	15.447		1.20348	1.62031	2.7239	5.04208					2.484	6.295	8.944	25.07		0.852934	2.16152	3.07111	8.60832
2.775	3.346	12.574	15.447		0.905791	1.09217	4.1043	5.04208					3.774	11.647	9.68	24.844		1.29588	3.99924	3.32383	8.53071
4.719	5.568	9.682	19.982		1.54034	1.81746	3.16031	6.52235					2.423	8.346	8.15	5.339		0.831988	2.86578	2.79848	1.83326
3.362	4.092	13.921	19.982		1.09739	1.33568	4.54397	6.52235					3.582	11.301	8.198	5.066		1.22996	3.88044	2.81496	1.73952
2.841	4.693	11.361	30.98		0.927335	1.53185	3.70836	10.1122					3.575	8.986	10.611	4.766		1.22755	3.08553	3.64351	1.63651
3.624	2.436	13.151	30.98		1.18291	0.795138	4.29264	10.1122					2.702	12.721	12.251	4.684		0.927789	4.36803	4.20664	1.60835
0.476	5.028	15.56	21.172		0.155372	1.6412	5.07896	6.91078					3.393	3.971	12.382	7.371		1.16506	1.36353	4.25162	2.53099
1.949	4.345	14.658	15.536		0.636176	1.41826	4.78454	5.07113					3.489	6.102	10.553	5.254		1.19802	2.09525	3.6236	1.80407
2.666	5.336	6.252			0.870213	1.74173	2.04072						3.749	4.905	12.314	12.193		1.2873	1.68424	4.22827	4.18673
2.212	4.3	4.973			0.722022	1.40357	1.62324						3.714	5.441	14.265	16.813		1.27528	1.86828	4.89819	5.7731
3.829	6.158	5.83			1.24983	2.01004	1.90298						4.081	8.028	8.978	17.047		1.4013	2.75658	3.08279	5.85345
3.829	3.993	5.459			1.24983	1.30336	1.78188						3.157	5.471	9.057	15.394		1.08402	1.87858	3.10991	5.28586
1.98	6.362	4.985			0.646294	2.07663	1.62716						3.34	6.941	9.686	15.629		1.14686	2.38334	3.32589	5.36655
1.67	1.495	4.731			0.545107	0.487985	1.54425						4.408	7.823	12.607	2.265		1.51358	2.68619	4.32888	0.777736
2.166	4.701	5.469			0.707007	1.53446	1.78514						2.346	6.752	12.755	14.778		0.805549	2.31844	4.3797	5.07434
1.481	2.783	9.27			0.483415	0.908403	3.02583						2.122	4.93	13.555	14.835		0.728634	1.69282	4.6544	5.09391
2.081	3.156				0.679262	1.03015							2.083	5.892	14.866	13.598		0.715242	2.02314	5.10456	4.66916
3.77	3.337				1.23057	1.08923							2.261	6.361	10.733	6.687		0.776362	2.18418	3.6854	2.29612
1.624	3.026				0.530092	0.987721							1.913	5.7	11.137	9.555		0.656869	1.95722	3.82413	3.28091
2.93	4.107				0.956385	1.34057							1.505	7.66	14.572	11.071		0.516774	2.63022	5.00361	3.80146
3.398	3.234				1.10915	1.05561							1.477	5.589	10.627	9.159		0.507159	1.9191	3.64901	3.14494
2.146	5.295				0.700479	1.72835							2.059	6.703	15.953	10.234		0.707001	2.30162	5.4778	3.51406
3.323	6.835				1.08466	2.23102							2.25	8.868	14.304	6.814		0.772585	3.04502	4.91158	2.33973
3.392					1.10719								2.869	7.137	17.601	18.729		0.985132	2.45064	6.04368	6.431
2.535					0.827453								1.752	6.557	11.769	13.62		0.601586	2.25149	4.04114	4.67672
2.715					0.886207								3.181	7.045	13.013	21.929		1.09226	2.41905	4.46829	7.52979
3.832					1.25081								2.826	8.785	12.838	16.492		0.970367	3.01652	4.4082	5.66288
4.319					1.40977								2.491	9.617	11.419	17.975		0.855338	3.3022	3.92096	6.1721
4.366					1.42511								2.52	9.352	14.955	14.915		0.865295	3.21121	5.13512	5.12138
4.327					1.41238								2.859	9.995	10.479	4.989		0.981698	3.432	3.59819	1.71308
4.508					1.47146								2.965	15.64	15.397	13.024		1.0181	5.37033	5.28689	4.47207
5.354					1.74761								3.468	0.945	6.81	17.289		1.19081	0.324486	2.33836	5.93654
4.114					1.34286								3.369	9.516	11.56	13.157		1.15682	3.26752	3.96937	4.51774
2.464					0.804278								3.145	8.893	13.256	17.234		1.0799	3.0536	4.55173	5.91766
1.997					0.651843								2.673	6.466	4.787	18.832		0.917831	2.22024	1.64372	6.46637
2.255					0.736058								3.242		10.553	21.346		1.11321		3.6236	7.3296
3.969					1.29553								2.907		11.968	19.079		0.99818		4.10947	6.55118
1.956					0.638461								3.86		9.746	26.773		1.32541		3.3465	9.19308
2.835					0.925376								2.85		14.717	20.693		0.978608		5.05339	7.10538
3.721					1.21458								3.514		14.134	9.779		1.20661		4.85321	3.35783
2.72					0.887839								3.154		14.387	4.766		1.08299		4.94008	1.63651
6.017					1.96402								2.724		9.924			0.935343		3.40762
3.477					1.13493								2.728		15.587			0.936717		5.35213
4.532					1.4793								2.478		9.634			0.850874		3.30804
1.801					0.587867								3.056					1.04934
3.979					1.29879								2.504					0.859802
3.03					0.989026								3.393					1.16506
2.985					0.974338								2.763					0.948735
1.602					0.522911								2.823					0.969337
4.405					1.43784								2.347					0.805892
2.37					0.773595								2.832					0.972427
3.304					1.07846								3.368					1.15647
2.053					0.670122								2.465					0.84641
4.07					1.32849								2.966					1.01844
2.465					0.804604								3.124					1.07269
1.957					0.638787								3.554					1.22034
2.038					0.665226								2.846					0.977234
2.671					0.871845								3.044					1.04522
3.257					1.06312								3.426					1.17639
2.164					0.706354								2.323					0.797651
1.267					0.413563								2.62					0.899633
1.844					0.601903								2.047					0.702881
4.008					1.30826								1.925					0.66099
2.845					0.92864								2.178					0.747863
													1.434					0.492394
													2.653					0.910964
													0.789					0.27092
													1.152					0.395564
													2.645					0.908217
													2.195					0.7537
													1.671					0.573773
													1.358					0.466298
													1.629					0.559352
													1.386					0.475913
													1.825					0.626652
													2.9					0.995777
													3.255					1.11767
													3.589					1.23236
													3.679					1.26326
													3.245					1.11424
													2.418					0.830272
													2.754					0.945644
													3.097					1.06342
													2.9123

[truncated: 5 more sheets: Fig 3E, Fig 3F, Fig 4B, Fig 5B, Fig 6]
